# Supplementary material for: Comparative transcriptomic and proteomic analyses of hypoxia response in wild and cultivated tomato roots
Source: BMC Genomics. 2025 Jun 2;26:552. doi: 10.1186/s12864-025-11653-3 (PMC12128530; doi:10.1186/s12864-025-11653-3)
Supplement: Supplementary file 1 — Supplementary Material 1 [file 12864_2025_11653_MOESM1_ESM.xlsx]

## Sheet: Supplementary Table 1
Supplementary Table 1. Impact of hypoxia and normoxia treatments on the growth of FZZ and T178 tomato seedlings. "±" represents the standard error (SE), indicating the variability around the mean. A smaller standard error suggests higher reliability of the measurements. The letters following the data (a, b) indicate significant differences. When multiple groups are compared using statistical meth…
Variety	Process	Leaf number	Plant height (cm)	Stem diameter (mm)	Chlorophyll (SPAD)	Root length (cm)	Aboveground dry weight (g)	Belowground dry weight (g)	Total dry weight (g)
T178	Hypoxia	7.67 ± 0.26b	10.88 ± 0.73b	2.09 ± 0.1b	31.31 ± 0.74b	15.27 ± 0.64a	0.16 ± 0.01b	0.04 ± 0b	0.19 ± 0.01b
	Normoxia	7.17 ± 0.22b	9.77 ± 0.8b	2.04 ± 0.03b	29.85 ± 0.5b	25.94 ± 1b	0.15 ± 0.01b	0.04 ± 0b	0.18 ± 0.01b
FZZ	Hypoxia	6.11 ± 0.14a	18.57 ± 0.62a	4.32 ± 0.16a	37.12 ± 0.75a	15.76 ± 0.51a	0.45 ± 0.06a	0.1 ± 0.01a	0.55 ± 0.07a
	Normoxia	6.06 ± 0.19a	17.79 ± 1.37a	4.32 ± 0.14a	37.53 ± 1.04a	24.55 ± 1.41b	0.42 ± 0.06a	0.1 ± 0.01a	0.52 ± 0.07a

## Sheet: Supplementary Table 2
Supplementary Table 2. Membership function values and sensitivity evaluation of tomato seedlings under hypoxic and normoxic treatments. Membership function value ≥ 0.7: Highly sensitive, classified as level I. Membership function value ≥ 0.6: Sensitive, classified as level II. Membership function value ≥ 0.4: Moderately sensitive, classified as level III. Membership function value ≥ 0.3: Weakly s…
Variety	Process	Membership function values	Sensitivity level
FZZ	Hypoxia	0.63	II
	Normoxia	0.74	I
T178	Hypoxia	0.17	V
	Normoxia	0.27	V

## Sheet: Supplementary Table 3
Supplementary Table 3. Overview of sequencing and read mapping statistics for the tomato transcriptomes.
Sample	Total Raw Reads(M)	Total Clean Reads(M)	Clean Reads Q20(%)	Clean Reads Q30(%)	Clean Reads Ratio(%)	Total Mapping(%)	Uniquely Mapping(%)
T178-A1	47.44	43.39	96.53	87.69	91.46	87.24	76.82
T178-A2	49.19	44.52	96.62	87.92	90.5	87.25	76.65
T178-N1	47.43	42.95	96.69	88.15	90.54	87.28	76.63
T178-N2	47.44	43.13	96.58	87.81	90.93	86.98	76.47
FZZ-A1	46.38	42.11	96.77	88.42	90.79	94.35	86.18
FZZ-A2	47.44	43.14	96.64	87.97	90.95	94.45	85.92
FZZ-N1	47.44	43.37	96.56	87.75	91.42	93.25	85.06
FZZ-N2	47.44	43.77	96.53	87.66	92.27	94.1	86.05

## Sheet: Supplementary Table 4
Supplementary Table 4. Differential gene expression analysis of Solanum habrochaites T178 under hypoxia compared to normoxic conditions from RNA-seq data. Table lists normalized CPM (Counts Per Million) and TPM (Transcripts Per Million) value derived using the DEseq2 and read counts as quantified by StringTie.
geneID (S. lycopersicum FZZ)	geneID (S. habrochaites 178, RBH ortholog)	T178_A1_read_counts	T178_A2_read_counts	T178_N1_read_counts	T178_N2_read_counts	T178_A1_CPM	T178_A1_TPM	T178_A2_CPM	T178_A2_TPM	T178_N1_CPM	T178_N1_TPM	T178_N2_CPM	T178_N2_TPM	T178_A_mean	T178_N_mean	log2(FC)	PValue	FDR	TYPE
SHch01g004150	SHch01g004150	52	54	57	66	1.13	0.901199	1.13	0.904087	1.22	0.987669	1.42	1.12586	1.13	1.32	0.2242	0.763932	0.909343	-
SHch01g004350	SHch01g004350	25	40	15	0	0.54	0.711679	0.84	1.1106	0.32	0.428104	0	0	0.69	0.16	-2.1085	0.160267	0.426114	-
SHch01g004460	SHch01g004460	92	128	131	107	1.99	20.6067	2.68	27.8407	2.8	29.4322	2.3	23.6775	2.335	2.55	0.1271	0.881535	0.957968	-
SHch01g004710	SHch01g004710	0	4	0	0	0	0	0.08	0.115579	0	0	0	0	0.04	0.001	-5.3219	0.468509	0.757961	-
SHch01g004800	SHch01g004800	2694	2164	3577	3666	58.41	27.8274	45.27	21.6365	76.33	36.914	78.89	37.3646	51.84	77.61	0.5822	0.004109	0.0314315	-
SHch01g004840	SHch01g004840	0	54	18	0	0	0	1.13	1.28023	0.38	0.435623	0	0	0.565	0.19	-1.5723	0.71745	0.884525	-
SHch01g004850	SHch01g004850	839	853	664	566	18.19	9.27807	17.84	9.12871	14.17	7.33676	12.18	6.17624	18.015	13.175	-0.4514	0.0277342	0.134966	-
SHch01g004870	SHch01g004870	792	808	726	636	17.17	23.532	16.9	23.2362	15.49	21.5501	13.69	18.6528	17.035	14.59	-0.2235	0.221037	0.514558	-
SHch01g005010	SHch01g005010	0	63	76	78	0	0	1.32	2.79577	1.62	3.47185	1.68	3.52613	0.66	1.65	1.3219	0.660994	0.854968	-
SHch01g005030	SHch01g005030	286	139	455	498	6.2	14.2587	2.91	6.71382	9.71	22.6681	10.72	24.5095	4.555	10.215	1.1652	0.00456504	0.0343142	Up
SHch01g005260	SHch01g005260	371	495	218	279	8.04	26.6247	10.36	34.4175	4.65	15.6312	6	19.753	9.2	5.325	-0.7889	0.0113084	0.0691501	-
SHch01g005290	SHch01g005290	8303	9246	9262	8507	180.03	7.64294	193.42	8.23772	197.64	8.51727	183.06	7.72612	186.725	190.35	0.0277	0.891211	0.961609	-
SHch01g005440	SHch01g005440	0	4	0	0	0	0	0.08	0.0509475	0	0	0	0	0.04	0.001	-5.3219	0.468509	0.757961	-
SHch01g005450	SHch01g005450	13	0	0	17	0.28	0.031899	0	0	0	0	0.37	0.0419057	0.14	0.185	0.4021	0.889955	0.961109	-
SHch01g005470	SHch01g005470	6	3	14	5	0.13	1.0601	0.06	0.490847	0.3	2.48334	0.11	0.891765	0.095	0.205	1.1096	0.521654	0.788895	-
SHch01g005490	SHch01g005490	35	73	39	31	0.76	0.6667	1.53	1.34648	0.83	0.739103	0.67	0.584311	1.145	0.75	-0.6104	0.364328	0.677394	-
SHch01g005510	SHch01g005510	0	0	0	11	0	0	0	0	0	0	0.24	0.19384	0.001	0.12	6.9069	0.24998	0.551711	-
SHch01g005630	SHch01g005630	1847	1740	1918	1806	40.05	5.48743	36.4	5.00332	40.93	5.6927	38.86	5.29324	38.225	39.895	0.0617	0.933208	0.976366	-
SHch01g005750	SHch01g005750	4490	6636	8349	7996	97.36	146.686	138.82	209.821	178.16	272.475	172.07	257.73	118.09	175.115	0.5684	0.0358814	0.16237	-
SHch01g005940	SHch01g005940	8	10	25	0	0.17	0.353195	0.21	0.437698	0.53	1.11777	0	0	0.19	0.265	0.48	0.828489	0.934604	-
SHch01g005960	SHch01g005960	7783	10247	4067	5451	168.76	45.93	214.36	58.5276	86.78	23.9749	117.3	31.7379	191.56	102.04	-0.9087	8.25e-05	0.00116028	-
SHch01g006200	SHch01g006200	748	574	709	795	16.22	7.70309	12.01	5.72199	15.13	7.29395	17.11	8.07823	14.115	16.12	0.1916	0.547502	0.796317	-
SHch01g006220	SHch01g006220	0	12	7	0	0	0	0.25	0.0925603	0.15	0.0561948	0	0	0.125	0.075	-0.737	0.778615	0.912109	-
SHch01g006500	SHch01g006500	6	6	3	6	0.13	0.407733	0.13	0.40904	0.06	0.191026	0.13	0.405348	0.13	0.095	-0.4525	0.794958	0.91945	-
SHch01g006830	SHch01g006830	0	4	3	6	0	0	0.08	0.528859	0.06	0.401348	0.13	0.85164	0.04	0.095	1.2479	0.673316	0.861129	-
SHch01g006850	SHch01g006850	8	15	7	0	0.17	0.1347	0.31	0.246417	0.15	0.120648	0	0	0.24	0.075	-1.6781	0.374581	0.686001	-
SHch01g006880	SHch01g006880	12	3	0	0	0.26	0.0464619	0.06	0.0107563	0	0	0	0	0.16	0.001	-7.3219	0.0701566	0.257843	-
SHch01g006920	SHch01g006920	6	3	0	0	0.13	0.0232267	0.06	0.0107544	0	0	0	0	0.095	0.001	-6.5699	0.184133	0.46117	-
SHch01g006960	SHch01g006960	6	11	5	4	0.13	0.341969	0.23	0.606962	0.11	0.293728	0.09	0.235363	0.18	0.1	-0.848	0.546438	0.795653	-
SHch01g007010	SHch01g007010	166	110	95	101	3.6	21.5462	2.3	13.8098	2.03	12.3332	2.17	12.9116	2.95	2.1	-0.4903	0.24545	0.545933	-
SHch01g007030	SHch01g007030	22	22	12	24	0.48	0.375166	0.46	0.360687	0.26	0.206284	0.52	0.404053	0.47	0.39	-0.2692	0.740952	0.89814	-
SHch01g007080	SHch01g007080	2002	1821	2684	2727	43.41	23.5277	38.09	20.7105	57.27	31.5084	58.68	31.6178	40.75	57.975	0.5086	0.00711696	0.0484257	-
SHch01g007140	SHch01g007140	280	319	112	49	6.07	13.4234	6.67	14.7975	2.39	5.36514	1.05	2.30842	6.37	1.72	-1.8889	6.55e-05	0.000953398	Down
SHch01g007150	SHch01g007150	265	493	61	48	5.75	12.2988	10.31	22.123	1.3	2.82259	1.03	2.19021	8.03	1.165	-2.7851	6.47e-10	2.84e-08	Down
SHch01g007170	SHch01g007170	0	4	0	0	0	0	0.08	0.178085	0	0	0	0	0.04	0.001	-5.3219	0.468509	0.757961	-
SHch01g007180	SHch01g007180	0	2	0	0	0	0	0.04	0.219988	0	0	0	0	0.02	0.001	-4.3219	0.608367	0.832936	-
SHch01g007450	SHch01g007450	8163	7637	8919	8601	177	125.374	159.76	113.526	190.32	136.845	185.08	130.331	168.38	187.7	0.1567	0.469437	0.758615	-
SHch01g007640	SHch01g007640	421	331	516	472	9.13	3.88529	6.92	2.95426	11.01	4.75609	10.16	4.29833	8.025	10.585	0.3994	0.189466	0.46939	-
SHch01g007760	SHch01g007760	11	14	29	11	0.24	0.403529	0.29	0.489161	0.62	1.05819	0.24	0.401169	0.265	0.43	0.6983	0.576091	0.813778	-
SHch01g007900	SHch01g007900	154	214	312	259	3.34	1.41305	4.48	1.90142	6.66	2.86019	5.57	2.34271	3.91	6.115	0.6452	0.106765	0.336476	-
SHch01g008060	SHch01g008060	2438	1521	2670	2713	52.86	243.993	31.82	147.347	56.97	266.936	58.38	267.897	42.34	57.675	0.4459	0.110802	0.344219	-
SHch01g008090	SHch01g008090	38	50	145	59	0.82	1.71824	1.05	2.20724	3.09	6.57261	1.27	2.64561	0.935	2.18	1.2213	0.0807096	0.283324	-
SHch01g008160	SHch01g008160	0	2	0	2	0	0	0.04	0.164645	0	0	0.04	0.163159	0.02	0.02	0	0.990442	0.998562	-
SHch01g008190	SHch01g008190	7	25	39	21	0.15	0.0983146	0.52	0.341917	0.83	0.552223	0.45	0.293219	0.335	0.64	0.9339	0.426748	0.728674	-
SHch01g008220	SHch01g008220	1	3	0	3	0.02	0.0825787	0.06	0.24853	0	0	0.06	0.246287	0.04	0.03	-0.415	0.889812	0.961068	-
SHch01g008230	SHch01g008230	1	0	0	0	0.02	0.28364	0	0	0	0	0	0	0.01	0.001	-3.3219	0.767873	0.909839	-
SHch01g008290	SHch01g008290	1	1	0	0	0.02	0.092535	0.02	0.0928317	0	0	0	0	0.02	0.001	-4.3219	0.611862	0.834071	-
SHch01g008340	SHch01g008340	0	0	0	3	0	0	0	0	0	0	0.06	0.0536736	0.001	0.03	4.9069	0.537537	0.791637	-
SHch01g008480	SHch01g008480	0	0	0	4	0	0	0	0	0	0	0.09	0.0578877	0.001	0.045	5.4919	0.481055	0.760368	-
SHch01g008490	SHch01g008490	162	230	348	182	3.51	15.1644	4.81	20.8475	7.43	32.5849	3.92	16.8367	4.16	5.675	0.448	0.389232	0.698728	-
SHch01g008600	SHch01g008600	0	2	0	1	0	0	0.04	0.121761	0	0	0.02	0.0603308	0.02	0.01	-1	0.82861	0.934604	-
SHch01g008640	SHch01g008640	13	0	0	30	0.28	1.30164	0	0	0	0	0.65	3.004	0.14	0.325	1.215	0.638029	0.841777	-
SHch01g008650	SHch01g008650	7	10	8	6	0.15	0.93196	0.21	1.30893	0.17	1.07217	0.13	0.802975	0.18	0.15	-0.263	0.823847	0.933232	-
SHch01g008670	SHch01g008670	252	254	445	357	5.46	16.6446	5.31	16.2393	9.5	29.3978	7.68	23.2753	5.385	8.59	0.6737	0.0354074	0.160855	-
SHch01g008860	SHch01g008860	5119	7002	3884	3951	110.99	28.8358	146.48	38.1783	82.88	21.8579	85.02	21.9595	128.735	83.95	-0.6168	0.00269503	0.0223105	-
SHch01g008910	SHch01g008910	0	4	2	0	0	0	0.08	0.872618	0.04	0.441483	0	0	0.04	0.02	-1	0.801785	0.92225	-
SHch01g009000	SHch01g009000	8724	6353	8963	9972	189.16	310.057	132.9	218.538	191.26	318.234	214.59	349.683	161.03	202.925	0.3336	0.158567	0.423543	-
SHch01g009010	SHch01g009010	0	0	2	0	0	0	0	0	0.04	0.327024	0	0	0.001	0.02	4.3219	0.624196	0.834187	-
SHch01g009030	SHch01g009030	6667	5150	6702	6645	144.56	224.719	107.74	168.019	143.01	225.666	142.99	220.978	126.15	143	0.1809	0.460318	0.754469	-
SHch01g009110	SHch01g009110	0	7	0	0	0	0	0.15	0.0575212	0	0	0	0	0.075	0.001	-6.2288	0.370201	0.681996	-
SHch01g009180	SHch01g009180	1443	1746	471	550	31.29	18.6474	36.53	21.84	10.05	6.0798	11.84	7.01484	33.91	10.945	-1.6314	1.44e-12	1.02e-10	Down
SHch01g009230	SHch01g009230	6	0	0	0	0.13	0.472909	0	0	0	0	0	0	0.065	0.001	-6.0224	0.401852	0.707997	-
SHch01g009240	SHch01g009240	18	34	0	0	0.39	1.03847	0.71	1.89661	0	0	0	0	0.55	0.001	-9.1033	0.00031523	0.00366108	Down
SHch01g009390	SHch01g009390	0	0	1	0	0	0	0	0	0.02	0.236509	0	0	0.001	0.01	3.3219	0.779187	0.912109	-
SHch01g009510	SHch01g009510	725	642	552	623	15.72	1.2638	13.43	1.08316	11.78	0.961346	13.41	1.07178	14.575	12.595	-0.2106	0.275168	0.582861	-
SHch01g010080	SHch01g010080	2472	2359	3328	3445	53.6	3.96933	49.35	3.66631	71.02	5.33879	74.13	5.45756	51.475	72.575	0.4956	0.00672086	0.0464734	-
SHch01g010100	SHch01g010100	39	35	13	24	0.85	5.50844	0.73	4.74594	0.28	1.84195	0.52	3.35016	0.79	0.4	-0.9819	0.226677	0.522105	-
SHch01g010250	SHch01g010250	129	56	66	118	2.8	17.0714	1.17	7.15628	1.41	8.7265	2.54	15.3956	1.985	1.975	-0.0073	0.954406	0.983969	-
SHch01g010260	SHch01g010260	74	28	16	38	1.6	10.7608	0.59	3.98076	0.34	2.3212	0.82	5.48264	1.095	0.58	-0.9168	0.286022	0.595234	-
SHch01g010490	SHch01g010490	6	3	0	8	0.13	0.210791	0.06	0.0976002	0	0	0.17	0.274038	0.095	0.085	-0.1605	0.936773	0.97779	-
SHch01g010520	SHch01g010520	84	52	28	64	1.82	10.7938	1.09	6.48514	0.6	3.61213	1.38	8.13643	1.455	0.99	-0.5555	0.402558	0.70867	-
SHch01g010540	SHch01g010540	2	0	0	0	0.04	0.179965	0	0	0	0	0	0	0.02	0.001	-4.3219	0.615413	0.834071	-
SHch01g010550	SHch01g010550	5	5	0	12	0.11	0.0871237	0.1	0.0794573	0	0	0.26	0.204724	0.105	0.13	0.3081	0.920388	0.971176	-
SHch01g010560	SHch01g010560	680	632	336	481	14.74	5.1459	13.22	4.63004	7.17	2.54093	10.35	3.59216	13.98	8.76	-0.6744	0.0128039	0.075942	-
SHch01g010680	SHch01g010680	0	0	0	2	0	0	0	0	0	0	0.04	0.345897	0.001	0.02	4.3219	0.622394	0.834187	-
SHch01g010830	SHch01g010830	64	79	53	48	1.39	0.451367	1.65	0.537513	1.13	0.37248	1.03	0.33251	1.52	1.08	-0.493	0.343047	0.657896	-
SHch01g010900	SHch01g010900	2	2	0	0	0.04	0.250912	0.04	0.251717	0	0	0	0	0.04	0.001	-5.3219	0.467213	0.757961	-
SHch01g010920	SHch01g010920	46	33	14	35	1	2.58195	0.69	1.78725	0.3	0.786282	0.75	1.92513	0.845	0.525	-0.6866	0.404961	0.71089	-
SHch01g010990	SHch01g010990	16	16	9	14	0.35	0.649896	0.33	0.614724	0.19	0.358129	0.3	0.553796	0.34	0.245	-0.4728	0.649715	0.848796	-
SHch01g011070	SHch01g011070	12	14	11	13	0.26	2.92443	0.29	3.27232	0.23	2.62606	0.28	3.13096	0.275	0.255	-0.1089	0.893457	0.962422	-
SHch01g011080	SHch01g011080	38	37	15	46	0.82	0.349485	0.77	0.329227	0.32	0.138444	0.99	0.419471	0.795	0.655	-0.2795	0.703635	0.877767	-
SHch01g011090	SHch01g011090	0	3	0	6	0	0	0.06	0.32099	0	0	0.13	0.689202	0.03	0.065	1.1155	0.800741	0.921819	-
SHch01g011110	SHch01g011110	0	0	2	1	0	0	0	0	0.04	1.15169	0.02	0.563962	0.001	0.03	4.9069	0.538694	0.791637	-
SHch01g011150	SHch01g011150	86	81	63	94	1.86	3.91423	1.69	3.56788	1.34	2.86252	2.02	4.22608	1.775	1.68	-0.0794	0.809977	0.926601	-
SHch01g011160	SHch01g011160	0	1	2	2	0	0	0.02	0.335622	0.04	0.679204	0.04	0.665186	0.01	0.04	2	0.603942	0.832936	-
SHch01g011340	SHch01g011340	3213	3137	2566	2885	69.67	12.8914	65.62	12.1809	54.76	10.2855	62.08	11.4198	67.645	58.42	-0.2115	0.140708	0.39566	-
SHch01g011460	SHch01g011460	0	0	0	110	0	0	0	0	0	0	2.37	21.4476	0.001	1.185	10.2107	0.0870504	0.297157	-
SHch01g011620	SHch01g011620	50	36	64	46	1.08	5.36468	0.75	3.73742	1.37	6.90797	0.99	4.88886	0.915	1.18	0.3669	0.6262	0.835322	-
SHch01g011790	SHch01g011790	0	0	0	3	0	0	0	0	0	0	0.06	0.302436	0.001	0.03	4.9069	0.537537	0.791637	-
SHch01g011800	SHch01g011800	10	32	48	15	0.22	1.09281	0.67	3.33876	1.02	5.14316	0.32	1.58024	0.445	0.67	0.5904	0.624605	0.834465	-
SHch01g011930	SHch01g011930	7	0	0	0	0.15	0.356704	0	0	0	0	0	0	0.075	0.001	-6.2288	0.375953	0.686597	-
SHch01g011990	SHch01g011990	3	3	5	3	0.07	0.22607	0.06	0.194395	0.11	0.360617	0.06	0.192641	0.065	0.085	0.387	0.855911	0.947307	-
SHch01g012350	SHch01g012350	467	388	392	332	10.13	4.78186	8.12	3.84533	8.36	4.00593	7.14	3.35072	9.125	7.75	-0.2356	0.318848	0.631347	-
SHch01g012440	SHch01g012440	52	24	18	17	1.13	4.60738	0.5	2.0452	0.38	1.57278	0.37	1.49979	0.815	0.375	-1.1199	0.193895	0.475699	-
SHch01g012450	SHch01g012450	30	43	28	15	0.65	3.21244	0.9	4.46225	0.6	3.01011	0.32	1.57226	0.775	0.46	-0.7526	0.345602	0.659668	-
SHch01g012460	SHch01g012460	28	31	30	12	0.61	3.501	0.65	3.74253	0.64	3.72865	0.26	1.4835	0.63	0.45	-0.4854	0.567961	0.809298	-
SHch01g012560	SHch01g012560	0	2	0	0	0	0	0.04	0.147901	0	0	0	0	0.02	0.001	-4.3219	0.608367	0.832936	-
SHch01g012570	SHch01g012570	7	6	4	0	0.15	0.545664	0.13	0.474425	0.09	0.332343	0	0	0.14	0.045	-1.6374	0.459443	0.75385	-
SHch01g012580	SHch01g012580	16	5	3	0	0.35	0.93196	0.1	0.267128	0.06	0.162177	0	0	0.225	0.03	-2.9069	0.185511	0.463186	-
SHch01g012630	SHch01g012630	3	3	0	2	0.07	0.242046	0.06	0.208133	0	0	0.04	0.137503	0.065	0.02	-1.7004	0.600038	0.8303	-
SHch01g012640	SHch01g012640	0	2	0	0	0	0	0.04	0.304402	0	0	0	0	0.02	0.001	-4.3219	0.608367	0.832936	-
SHch01g012650	SHch01g012650	0	0	0	1	0	0	0	0	0	0	0.02	0.264717	0.001	0.01	3.3219	0.778145	0.912109	-
SHch01g012660	SHch01g012660	4	0	0	0	0.09	0.0958848	0	0	0	0	0	0	0.045	0.001	-5.4919	0.474994	0.759232	-
SHch01g012670	SHch01g012670	50	21	17	11	1.08	14.9907	0.44	6.12689	0.36	5.07235	0.24	3.31178	0.76	0.3	-1.341	0.153807	0.416514	-
SHch01g012950	SHch01g012950	10	5	0	8	0.22	0.265127	0.1	0.120898	0	0	0.17	0.203672	0.16	0.085	-0.9125	0.673315	0.861129	-
SHch01g012960	SHch01g012960	10	11	8	8	0.22	1.57716	0.23	1.65414	0.17	1.23712	0.17	1.21159	0.225	0.17	-0.4044	0.745587	0.90068	-
SHch01g013190	SHch01g013190	0	4	3	0	0	0	0.08	0.157228	0.06	0.11932	0	0	0.04	0.03	-0.415	0.904532	0.965602	-
SHch01g013250	SHch01g013250	0	0	0	4	0	0	0	0	0	0	0.09	0.0232242	0.001	0.045	5.4919	0.481055	0.760368	-
SHch01g013470	SHch01g013470	1	0	0	0	0.02	0.255832	0	0	0	0	0	0	0.01	0.001	-3.3219	0.767873	0.909839	-
SHch01g013510	SHch01g013510	3	0	2	0	0.07	1.69134	0	0	0.04	0.981073	0	0	0.035	0.02	-0.8074	0.894678	0.962491	-
SHch01g013550	SHch01g013550	3	10	0	0	0.07	0.0106481	0.21	0.0320466	0	0	0	0	0.14	0.001	-7.1293	0.0918999	0.307	-
SHch01g013560	SHch01g013560	10	8	4	3	0.22	0.473669	0.17	0.367191	0.09	0.1967	0.06	0.128427	0.195	0.075	-1.3785	0.388565	0.698095	-
SHch01g013570	SHch01g013570	4	4	0	0	0.09	0.027682	0.08	0.0246851	0	0	0	0	0.085	0.001	-6.4094	0.216922	0.50966	-
SHch01g013630	SHch01g013630	3	9	26	20	0.07	0.319343	0.19	0.869567	0.55	2.54702	0.43	1.9502	0.13	0.49	1.9143	0.123167	0.365078	-
SHch01g013660	SHch01g013660	6	15	22	7	0.13	0.831455	0.31	1.98906	0.47	3.05142	0.15	0.953759	0.22	0.31	0.4948	0.75669	0.906667	-
SHch01g013750	SHch01g013750	39	23	10	19	0.85	3.96083	0.48	2.24387	0.21	0.993336	0.41	1.89934	0.665	0.31	-1.1011	0.242325	0.542164	-
SHch01g013990	SHch01g013990	6	1	30	23	0.13	0.737464	0.02	0.11382	0.64	3.68542	0.49	2.76341	0.075	0.565	2.9133	0.0288617	0.138673	Up
SHch01g014060	SHch01g014060	103	116	102	129	2.23	1.98923	2.43	2.17458	2.18	1.974	2.78	2.46534	2.33	2.48	0.09	0.934897	0.976986	-
SHch01g014100	SHch01g014100	0	0	0	2	0	0	0	0	0	0	0.04	0.0345897	0.001	0.02	4.3219	0.622394	0.834187	-
SHch01g014330	SHch01g014330	1	2	8	1	0.02	0.129183	0.04	0.259193	0.17	1.11463	0.02	0.128427	0.03	0.095	1.663	0.530904	0.791196	-
SHch01g014370	SHch01g014370	7	5	3	2	0.15	2.08204	0.1	1.39248	0.06	0.845392	0.04	0.551963	0.125	0.05	-1.3219	0.499149	0.772802	-
SHch01g014390	SHch01g014390	1429	1343	1414	1443	30.98	118.885	28.09	108.14	30.17	117.525	31.05	118.457	29.535	30.61	0.0516	0.979991	0.995389	-
SHch01g014410	SHch01g014410	156	142	124	131	3.38	1.96118	2.97	1.72881	2.65	1.56083	2.82	1.62668	3.175	2.735	-0.2152	0.500596	0.773906	-
SHch01g014420	SHch01g014420	9	7	3	0	0.2	0.0337579	0.15	0.0253996	0.06	0.0102803	0	0	0.175	0.03	-2.5443	0.27551	0.583179	-
SHch01g014490	SHch01g014490	112	73	93	79	2.43	1.23527	1.53	0.780256	1.98	1.02172	1.7	0.859127	1.98	1.84	-0.1058	0.783725	0.91385	-
SHch01g014630	SHch01g014630	2	0	0	0	0.04	0.483239	0	0	0	0	0	0	0.02	0.001	-4.3219	0.615413	0.834071	-
SHch01g014700	SHch01g014700	87	102	88	77	1.89	1.38641	2.13	1.56747	1.88	1.3999	1.66	1.21057	2.01	1.77	-0.1834	0.623912	0.834187	-
SHch01g014720	SHch01g014720	46	22	16	21	1	8.47236	0.46	3.90978	0.34	2.92411	0.45	3.79026	0.73	0.395	-0.886	0.31438	0.626488	-
SHch01g014800	SHch01g014800	0	19	0	56	0	0	0.4	0.14696	0	0	1.21	0.440543	0.2	0.605	1.5969	0.743062	0.8991	-
SHch01g014820	SHch01g014820	56	80	82	162	1.21	1.95389	1.67	2.70533	1.75	2.86855	3.49	5.60263	1.44	2.62	0.8635	0.168099	0.436861	-
SHch01g014830	SHch01g014830	86	145	209	236	1.86	0.643606	3.03	1.05182	4.46	1.56658	5.08	1.74752	2.445	4.77	0.9642	0.0408989	0.178196	-
SHch01g014860	SHch01g014860	0	3	3	0	0	0	0.06	0.569099	0.06	0.575847	0	0	0.03	0.03	0	0.98695	0.998015	-
SHch01g014890	SHch01g014890	122	126	187	115	2.65	12.6497	2.64	12.6423	3.99	19.3337	2.47	11.7215	2.645	3.23	0.2883	0.589897	0.824069	-
SHch01g014910	SHch01g014910	3	2	17	3	0.07	0.149398	0.04	0.0856441	0.36	0.779937	0.06	0.127307	0.055	0.21	1.9329	0.285006	0.594053	-
SHch01g015030	SHch01g015030	52	33	67	45	1.13	23.0369	0.69	14.1119	1.43	29.5931	0.97	19.6594	0.91	1.2	0.3991	0.590766	0.824524	-
SHch01g015290	SHch01g015290	9	16	5	8	0.2	0.158728	0.33	0.262741	0.11	0.0886188	0.17	0.13413	0.265	0.14	-0.9206	0.471057	0.759232	-
SHch01g015320	SHch01g015320	110	104	129	96	2.39	0.207355	2.18	0.189742	2.75	0.242191	2.07	0.178541	2.285	2.41	0.0768	0.942887	0.979647	-
SHch01g015850	SHch01g015850	3	0	0	0	0.07	0.117393	0	0	0	0	0	0	0.035	0.001	-5.1293	0.531083	0.791196	-
SHch01g015860	SHch01g015860	727	647	822	700	15.76	2.74195	13.53	2.36151	17.54	3.09772	15.06	2.60483	14.645	16.3	0.1545	0.636801	0.841453	-
SHch01g015950	SHch01g015950	19	8	5	7	0.41	4.6116	0.17	1.91825	0.11	1.25594	0.15	1.6773	0.29	0.13	-1.1575	0.385995	0.695874	-
SHch01g016020	SHch01g016020	48	64	35	40	1.04	0.960095	1.34	1.24101	0.75	0.702832	0.86	0.789281	1.19	0.805	-0.5639	0.342955	0.657824	-
SHch01g016080	SHch01g016080	310	292	219	287	6.72	1.63174	6.11	1.48838	4.67	1.15109	6.18	1.49184	6.415	5.425	-0.2418	0.37025	0.682033	-
SHch01g016090	SHch01g016090	12	6	11	12	0.26	0.701862	0.13	0.352056	0.23	0.630255	0.26	0.697757	0.195	0.245	0.3293	0.80627	0.924237	-
SHch01g016120	SHch01g016120	0	2	2	7	0	0	0.04	0.493935	0.04	0.499792	0.15	1.83554	0.02	0.095	2.2479	0.455154	0.750161	-
SHch01g016350	SHch01g016350	0	0	1	0	0	0	0	0	0.02	0.441483	0	0	0.001	0.01	3.3219	0.779187	0.912109	-
SHch01g016380	SHch01g016380	0	0	6	0	0	0	0	0	0.13	0.299267	0	0	0.001	0.065	6.0224	0.408877	0.713339	-
SHch01g016490	SHch01g016490	24	29	18	14	0.52	3.94458	0.61	4.64212	0.38	2.92611	0.3	2.26241	0.565	0.34	-0.7327	0.406094	0.712037	-
SHch01g016600	SHch01g016600	0	0	0	2	0	0	0	0	0	0	0.04	0.455127	0.001	0.02	4.3219	0.622394	0.834187	-
SHch01g016760	SHch01g016760	0	1	1	0	0	0	0.02	0.0849952	0.02	0.0860031	0	0	0.01	0.01	0	0.990377	0.998562	-
SHch01g016770	SHch01g016770	1	2	0	1	0.02	0.169447	0.04	0.339981	0	0	0.02	0.168456	0.03	0.01	-1.585	0.689378	0.869797	-
SHch01g017180	SHch01g017180	93	74	66	53	2.02	3.97324	1.55	3.05855	1.41	2.81528	1.14	2.22921	1.785	1.275	-0.4854	0.328176	0.641042	-
SHch01g017510	SHch01g017510	96	105	37	20	2.08	0.756233	2.2	0.802426	0.79	0.291561	0.43	0.155422	2.14	0.61	-1.8107	0.00262529	0.0218076	Down
SHch01g017530	SHch01g017530	0	0	3	0	0	0	0	0	0.06	0.238878	0	0	0.001	0.03	4.9069	0.539275	0.791637	-
SHch01g017540	SHch01g017540	0	0	7	0	0	0	0	0	0.15	0.594812	0	0	0.001	0.075	6.2288	0.382701	0.69251	-
SHch01g017680	SHch01g017680	2	0	0	4	0.04	0.202286	0	0	0	0	0.09	0.452481	0.02	0.045	1.1699	0.817693	0.930117	-
SHch01g017690	SHch01g017690	11	16	9	12	0.24	0.879603	0.33	1.21333	0.19	0.706868	0.26	0.94733	0.285	0.225	-0.341	0.736866	0.8956	-
SHch01g017810	SHch01g017810	28	12	8	17	0.61	5.0373	0.25	2.07109	0.17	1.42504	0.37	3.03754	0.43	0.27	-0.6714	0.539071	0.791637	-
SHch01g017820	SHch01g017820	130	178	173	186	2.82	3.76471	3.72	4.98214	3.69	5.00056	4	5.30878	3.27	3.845	0.2337	0.654246	0.851397	-
SHch01g017830	SHch01g017830	7849	9447	8019	7830	170.19	81.5178	197.63	94.9645	171.12	83.201	168.49	80.2315	183.91	169.805	-0.1151	0.367003	0.680304	-
SHch01g017970	SHch01g017970	3	0	0	0	0.07	0.260949	0	0	0	0	0	0	0.035	0.001	-5.1293	0.531083	0.791196	-
SHch01g018030	SHch01g018030	3	0	0	0	0.07	0.138382	0	0	0	0	0	0	0.035	0.001	-5.1293	0.531083	0.791196	-
SHch01g018040	SHch01g018040	0	0	2	0	0	0	0	0	0.04	0.779087	0	0	0.001	0.02	4.3219	0.624196	0.834187	-
SHch01g018090	SHch01g018090	2	0	0	0	0.04	0.157198	0	0	0	0	0	0	0.02	0.001	-4.3219	0.615413	0.834071	-
SHch01g018130	SHch01g018130	77	95	59	69	1.67	3.10388	1.99	3.71049	1.26	2.37721	1.48	2.73465	1.83	1.37	-0.4177	0.375939	0.686597	-
SHch01g018230	SHch01g018230	0	3	0	0	0	0	0.06	0.623298	0	0	0	0	0.03	0.001	-4.9069	0.524304	0.788895	-
SHch01g018420	SHch01g018420	32	34	2	6	0.69	0.170313	0.71	0.175811	0.04	0.0100223	0.13	0.0319002	0.7	0.085	-3.0418	0.00699931	0.0478857	Down
SHch01g018560	SHch01g018560	0	0	4	0	0	0	0	0	0.09	0.022311	0	0	0.001	0.045	5.4919	0.48272	0.760368	-
SHch01g018570	SHch01g018570	0	4	0	0	0	0	0.08	0.474535	0	0	0	0	0.04	0.001	-5.3219	0.468509	0.757961	-
SHch01g018680	SHch01g018680	3	0	0	4	0.07	0.652372	0	0	0	0	0.09	0.833858	0.035	0.045	0.3626	0.920553	0.971176	-
SHch01g018750	SHch01g018750	28	3	2	23	0.61	0.464891	0.06	0.0458736	0.04	0.0309451	0.49	0.371253	0.335	0.265	-0.3382	0.842863	0.941053	-
SHch01g018840	SHch01g018840	0	3	229	197	0	0	0.06	0.101293	4.89	8.35325	4.24	7.09341	0.03	4.565	7.2495	2.49e-13	1.88e-11	Up
SHch01g018850	SHch01g018850	13154	17004	55583	44102	285.21	326.236	355.71	408.181	1186.07	1377.17	949.03	1079.19	320.46	1067.55	1.7361	3.32e-14	2.91e-12	Up
SHch01g018940	SHch01g018940	1930	1817	1511	1456	41.85	3.02781	38.01	2.75881	32.24	2.36776	31.33	2.25344	39.93	31.785	-0.3291	0.0347985	0.158743	-
SHch01g018960	SHch01g018960	3974	4722	3340	2967	86.17	45.629	98.78	52.4739	71.27	38.309	63.85	33.6123	92.475	67.56	-0.4529	0.0102231	0.063948	-
SHch01g018980	SHch01g018980	57	66	88	67	1.24	0.44092	1.38	0.492274	1.88	0.678587	1.44	0.509041	1.31	1.66	0.3416	0.595964	0.827637	-
SHch01g018990	SHch01g018990	291	284	269	307	6.31	5.79784	5.94	5.47537	5.74	5.35376	6.61	6.03797	6.125	6.175	0.0117	0.902077	0.965089	-
SHch01g019550	SHch01g019550	14	13	17	6	0.3	1.76317	0.27	1.59194	0.36	2.14775	0.13	0.759571	0.285	0.245	-0.2182	0.827118	0.934343	-
SHch01g019580	SHch01g019580	0	0	1	0	0	0	0	0	0.02	0.339602	0	0	0.001	0.01	3.3219	0.779187	0.912109	-
SHch01g019840	SHch01g019840	3	4	0	3	0.07	0.439097	0.08	0.503433	0	0	0.06	0.374167	0.075	0.03	-1.3219	0.658682	0.853571	-
SHch01g019850	SHch01g019850	31	13	4	1	0.67	4.00999	0.27	1.62115	0.09	0.546791	0.02	0.119001	0.47	0.055	-3.0952	0.0287256	0.138321	Down
SHch01g020010	SHch01g020010	0	4	0	0	0	0	0.08	0.0946782	0	0	0	0	0.04	0.001	-5.3219	0.468509	0.757961	-
SHch01g020060	SHch01g020060	84	86	77	51	1.82	6.70801	1.8	6.65556	1.64	6.13586	1.1	4.03058	1.81	1.37	-0.4018	0.40831	0.713339	-
SHch01g020270	SHch01g020270	1758	1486	2324	2290	38.12	4.34585	31.09	3.55576	49.59	5.73886	49.28	5.58528	34.605	49.435	0.5146	0.0111989	0.0686705	-
SHch01g020280	SHch01g020280	85	64	70	144	1.84	1.03272	1.34	0.7545	1.49	0.848908	3.1	1.72973	1.59	2.295	0.5295	0.402335	0.708591	-
SHch01g020330	SHch01g020330	268	156	146	235	5.81	26.3214	3.26	14.8163	3.12	14.3482	5.06	22.7895	4.535	4.09	-0.149	0.68155	0.865651	-
SHch01g020480	SHch01g020480	0	0	0	2	0	0	0	0	0	0	0.04	0.0268276	0.001	0.02	4.3219	0.622394	0.834187	-
SHch01g020520	SHch01g020520	77	54	37	27	1.67	15.3445	1.13	10.4161	0.79	7.36841	0.58	5.29807	1.4	0.685	-1.0313	0.104454	0.331563	-
SHch01g020530	SHch01g020530	185	198	386	319	4.01	24.4487	4.14	25.3222	8.24	50.9974	6.86	41.5803	4.075	7.55	0.8897	0.0076203	0.0509918	-
SHch01g020590	SHch01g020590	0	6	0	0	0	0	0.13	0.168476	0	0	0	0	0.065	0.001	-6.0224	0.395883	0.703097	-
SHch01g020670	SHch01g020670	0	3	0	0	0	0	0.06	0.0535713	0	0	0	0	0.03	0.001	-4.9069	0.524304	0.788895	-
SHch01g020710	SHch01g020710	13	31	0	3	0.28	0.0247893	0.65	0.0577311	0	0	0.06	0.00528093	0.465	0.03	-3.9542	0.0207373	0.109552	Down
SHch01g020720	SHch01g020720	12	6	0	0	0.26	0.238226	0.13	0.119495	0	0	0	0	0.195	0.001	-7.6073	0.0379812	0.168756	Down
SHch01g020730	SHch01g020730	170	180	178	179	3.69	0.864053	3.77	0.885616	3.8	0.903249	3.85	0.896246	3.73	3.825	0.0363	0.973227	0.992534	-
SHch01g020740	SHch01g020740	133	138	155	150	2.88	1.38659	2.89	1.39587	3.31	1.61768	3.23	1.54601	2.885	3.27	0.1807	0.734446	0.894249	-
SHch01g020750	SHch01g020750	95	48	81	61	2.06	5.58402	1	2.71938	1.73	4.76031	1.31	3.53023	1.53	1.52	-0.0095	0.944136	0.980001	-
SHch01g021010	SHch01g021010	22	41	13	20	0.48	2.56671	0.86	4.61343	0.28	1.51986	0.43	2.2859	0.67	0.355	-0.9163	0.297261	0.607952	-
SHch01g021130	SHch01g021130	2	2	0	3	0.04	0.55521	0.04	0.55699	0	0	0.06	0.827944	0.04	0.03	-0.415	0.890965	0.961543	-
SHch01g021310	SHch01g021310	51	54	59	36	1.11	4.2347	1.13	4.32482	1.26	4.87955	0.77	2.9204	1.12	1.015	-0.142	0.775961	0.912109	-
SHch01g021470	SHch01g021470	211	357	134	87	4.58	17.8914	7.47	29.2745	2.86	11.3411	1.87	7.26228	6.025	2.365	-1.3491	0.00209453	0.0180155	Down
SHch01g021490	SHch01g021490	0	4	0	5	0	0	0.08	0.0325334	0	0	0.11	0.0443297	0.04	0.055	0.4594	0.94348	0.979656	-
SHch01g021620	SHch01g021620	659	364	760	832	14.29	60.6664	7.61	32.4108	16.22	69.8998	17.9	75.5477	10.95	17.06	0.6397	0.0660231	0.247679	-
SHch01g021660	SHch01g021660	2	0	0	0	0.04	0.310653	0	0	0	0	0	0	0.02	0.001	-4.3219	0.615413	0.834071	-
SHch01g021920	SHch01g021920	21722	27027	18880	18181	470.99	136.824	565.39	164.774	402.87	118.802	391.24	112.991	518.19	397.055	-0.3841	0.0224475	0.11564	-
SHch01g021930	SHch01g021930	8	0	4	11	0.17	0.185457	0	0	0.09	0.0996658	0.24	0.26029	0.085	0.165	0.9569	0.690078	0.870182	-
SHch01g021940	SHch01g021940	381	353	1204	1161	8.26	5.22657	7.38	4.68471	25.69	16.501	24.98	15.7138	7.82	25.335	1.6959	1.69e-14	1.55e-12	Up
SHch01g022010	SHch01g022010	1437	1622	2035	2109	31.16	9.78558	33.93	10.6896	43.42	13.8417	45.38	14.1679	32.545	44.4	0.4481	0.0404414	0.176646	-
SHch01g022130	SHch01g022130	714	702	782	649	15.48	6.98229	14.69	6.6472	16.69	7.64175	13.97	6.26435	15.085	15.33	0.0232	0.914415	0.969029	-
SHch01g022180	SHch01g022180	293	344	120	175	6.35	6.79109	7.2	7.72481	2.56	2.77917	3.77	4.00829	6.775	3.165	-1.098	0.00197536	0.0171824	Down
SHch01g022320	SHch01g022320	78	55	89	37	1.69	5.30052	1.15	3.61843	1.9	6.04916	0.8	2.49445	1.42	1.35	-0.0729	0.864287	0.950896	-
SHch01g022330	SHch01g022330	23	43	16	19	0.5	2.26518	0.9	4.0904	0.34	1.56358	0.41	1.84658	0.7	0.375	-0.9005	0.287523	0.597197	-
SHch01g022410	SHch01g022410	1	0	0	0	0.02	0.00921213	0	0	0	0	0	0	0.01	0.001	-3.3219	0.767873	0.909839	-
SHch01g022420	SHch01g022420	148	129	126	126	3.21	4.07151	2.7	3.43561	2.69	3.46348	2.71	3.41722	2.955	2.7	-0.1302	0.661842	0.855485	-
SHch01g022440	SHch01g022440	775	653	535	545	16.8	19.0938	13.66	15.5749	11.42	13.1753	11.73	13.2536	15.23	11.575	-0.3959	0.0589446	0.228948	-
SHch01g022480	SHch01g022480	2341	1062	2510	2427	50.76	241.711	22.22	106.147	53.56	258.896	52.23	247.256	36.49	52.895	0.5356	0.141061	0.396423	-
SHch01g022490	SHch01g022490	2	0	4	0	0.04	0.072285	0	0	0.09	0.165097	0	0	0.02	0.045	1.1699	0.820274	0.931184	-
SHch01g022550	SHch01g022550	238	295	508	478	5.16	120.223	6.17	144.216	10.84	256.375	10.29	238.344	5.665	10.565	0.8991	0.00352265	0.0277241	-
SHch01g022860	SHch01g022860	0	0	3	7	0	0	0	0	0.06	0.298748	0.15	0.731455	0.001	0.105	6.7142	0.164014	0.431443	-
SHch01g022900	SHch01g022900	736	937	773	751	15.96	1.30333	19.6	1.60571	16.49	1.36695	16.16	1.31194	17.78	16.325	-0.1232	0.473183	0.759232	-
SHch01g023060	SHch01g023060	1299	1212	1079	1027	28.17	6.55475	25.35	5.91748	23.02	5.43731	22.1	5.11227	26.76	22.56	-0.2463	0.127897	0.373172	-
SHch01g023130	SHch01g023130	264	360	416	323	5.72	11.8462	7.53	15.6448	8.88	18.6684	6.95	14.3094	6.625	7.915	0.2567	0.551024	0.798069	-
SHch01g023330	SHch01g023330	0	0	0	3	0	0	0	0	0	0	0.06	0.0389783	0.001	0.03	4.9069	0.537537	0.791637	-
SHch01g023530	SHch01g023530	23	25	43	37	0.5	5.26107	0.52	5.48905	0.92	9.82655	0.8	8.36847	0.51	0.86	0.7538	0.362186	0.675383	-
SHch01g023540	SHch01g023540	2	2	3	0	0.04	0.686707	0.04	0.688909	0.06	1.04562	0	0	0.04	0.03	-0.415	0.888273	0.960603	-
SHch01g023670	SHch01g023670	1387	1550	1365	1231	30.07	35.0301	32.43	37.9004	29.13	34.4475	26.49	30.679	31.25	27.81	-0.1683	0.280556	0.58908	-
SHch01g023720	SHch01g023720	6	4	8	5	0.13	0.831455	0.08	0.513305	0.17	1.10371	0.11	0.699424	0.105	0.14	0.415	0.838045	0.939033	-
SHch01g023750	SHch01g023750	9952	11398	11999	11444	215.79	216.8	238.44	240.324	256.04	261.123	246.26	245.965	227.115	251.15	0.1451	0.591657	0.824917	-
SHch01g023800	SHch01g023800	96	68	45	65	2.08	3.69737	1.42	2.53226	0.96	1.73225	1.4	2.47406	1.75	1.18	-0.5686	0.29075	0.600665	-
SHch01g023840	SHch01g023840	283	237	243	224	6.14	39.399	4.96	31.9292	5.19	33.806	4.82	30.748	5.55	5.005	-0.1491	0.54179	0.792691	-
SHch01g023960	SHch01g023960	7	0	21	0	0.15	0.0330371	0	0	0.45	0.100608	0	0	0.075	0.225	1.585	0.57172	0.8117	-
SHch01g024010	SHch01g024010	1324	678	1288	1260	28.71	123.492	14.18	61.1887	27.48	119.986	27.11	115.928	21.445	27.295	0.348	0.332583	0.645687	-
SHch01g024020	SHch01g024020	0	8	5	0	0	0	0.17	0.115975	0.11	0.0759326	0	0	0.085	0.055	-0.628	0.822525	0.932475	-
SHch01g024180	SHch01g024180	52	61	64	45	1.13	0.281438	1.28	0.319819	1.37	0.346366	0.97	0.240175	1.205	1.17	-0.0425	0.877253	0.955829	-
SHch01g024220	SHch01g024220	0	0	0	1	0	0	0	0	0	0	0.02	0.0556701	0.001	0.01	3.3219	0.778145	0.912109	-
SHch01g024240	SHch01g024240	0	0	3	6	0	0	0	0	0.06	0.0738998	0.13	0.156812	0.001	0.095	6.5699	0.194248	0.476036	-
SHch01g024420	SHch01g024420	6	10	10	4	0.13	0.409044	0.21	0.662881	0.21	0.670741	0.09	0.281528	0.17	0.15	-0.1806	0.875659	0.954938	-
SHch01g024640	SHch01g024640	50	43	43	43	1.08	5.03258	0.9	4.20726	0.92	4.35176	0.93	4.30827	0.99	0.925	-0.098	0.815743	0.92941	-
SHch01g024660	SHch01g024660	250	268	279	229	5.42	4.9918	5.61	5.18335	5.95	5.56268	4.93	4.51395	5.515	5.44	-0.0198	0.828239	0.934604	-
SHch01g024670	SHch01g024670	3	2	8	2	0.07	0.305118	0.04	0.174912	0.17	0.752192	0.04	0.173334	0.055	0.105	0.9329	0.648715	0.8487	-
SHch01g024730	SHch01g024730	65	83	81	122	1.41	2.52012	1.74	3.11991	1.73	3.13876	2.63	4.67316	1.575	2.18	0.469	0.434527	0.734396	-
SHch01g024750	SHch01g024750	0	0	0	2	0	0	0	0	0	0	0.04	0.279952	0.001	0.02	4.3219	0.622394	0.834187	-
SHch01g024760	SHch01g024760	397	468	140	127	8.61	17.2828	9.79	19.7144	2.99	6.09246	2.73	5.44787	9.2	2.86	-1.6856	3.69e-08	1.19e-06	Down
SHch01g024990	SHch01g024990	5495	6557	6438	8378	119.15	106.334	137.17	122.808	137.38	124.455	180.29	159.957	128.16	158.835	0.3096	0.245251	0.545741	-
SHch01g025060	SHch01g025060	7415	4668	5429	5111	160.78	337.986	97.65	205.935	115.85	247.214	109.98	229.844	129.215	112.915	-0.1945	0.345251	0.659309	-
SHch01g025110	SHch01g025110	325	251	309	224	7.05	38.6489	5.25	28.8734	6.59	36.6727	4.82	26.2693	6.15	5.705	-0.1084	0.66371	0.85624	-
SHch01g025130	SHch01g025130	4751	5522	3131	3969	103.01	123.078	115.52	138.468	66.81	81.0315	85.41	101.453	109.265	76.11	-0.5217	0.00726923	0.0492408	-
SHch01g025170	SHch01g025170	720	818	265	326	15.61	132.254	17.11	145.427	5.65	48.5918	7.02	59.1281	16.36	6.335	-1.3688	1.26e-07	3.61e-06	Down
SHch01g025180	SHch01g025180	99	153	162	105	2.15	7.62283	3.2	11.382	3.46	12.4527	2.26	7.96596	2.675	2.86	0.0965	0.939837	0.978763	-
SHch01g025340	SHch01g025340	1698	1766	1273	1351	36.82	55.9915	36.94	56.354	27.16	41.9254	29.07	43.9476	36.88	28.115	-0.3915	0.0188946	0.102701	-
SHch01g025390	SHch01g025390	5	5	16	11	0.11	0.269778	0.1	0.246039	0.34	0.846452	0.24	0.585164	0.105	0.29	1.4657	0.312133	0.624388	-
SHch01g025420	SHch01g025420	5074	3010	5129	5320	110.02	478.493	62.97	274.744	109.45	483.203	114.48	494.978	86.495	111.965	0.3724	0.198966	0.4834	-
SHch01g025440	SHch01g025440	570	648	589	357	12.36	8.46987	13.56	9.32198	12.57	8.74386	7.68	5.23205	12.96	10.125	-0.3561	0.212424	0.503199	-
SHch01g025450	SHch01g025450	2368	1205	2312	2290	51.34	224.784	25.21	110.732	49.34	219.29	49.28	214.502	38.275	49.31	0.3655	0.288016	0.597888	-
SHch01g025470	SHch01g025470	714	746	818	856	15.48	17.8423	15.61	18.0498	17.46	20.4283	18.42	21.1067	15.545	17.94	0.2067	0.464548	0.757961	-
SHch01g025500	SHch01g025500	85	80	19	0	1.84	4.82074	1.67	4.38937	0.41	1.09041	0	0	1.755	0.205	-3.0978	0.0106892	0.0663502	Down
SHch01g025610	SHch01g025610	0	0	4	0	0	0	0	0	0.09	0.399108	0	0	0.001	0.045	5.4919	0.48272	0.760368	-
SHch01g025630	SHch01g025630	8	4	15	8	0.17	0.346573	0.08	0.163616	0.32	0.662224	0.17	0.344546	0.125	0.245	0.9709	0.530599	0.791196	-
SHch01g025640	SHch01g025640	383	314	500	510	8.3	36.0979	6.57	28.6655	10.67	47.1062	10.97	47.4311	7.435	10.82	0.5413	0.0597482	0.230984	-
SHch01g025660	SHch01g025660	11	11	13	13	0.24	0.460498	0.23	0.442725	0.28	0.545361	0.28	0.534105	0.235	0.28	0.2528	0.865277	0.951163	-
SHch01g025780	SHch01g025780	3	0	0	4	0.07	0.0484435	0	0	0	0	0.09	0.0619202	0.035	0.045	0.3626	0.920553	0.971176	-
SHch01g025820	SHch01g025820	2	0	0	0	0.04	0.248523	0	0	0	0	0	0	0.02	0.001	-4.3219	0.615413	0.834071	-
SHch01g025830	SHch01g025830	5	2	3	3	0.11	0.211062	0.04	0.0769957	0.06	0.116863	0.06	0.114451	0.075	0.06	-0.3219	0.906483	0.966262	-
SHch01g025880	SHch01g025880	1580	1889	1207	1203	34.26	11.9117	39.52	13.7845	25.76	9.09161	25.89	8.9489	36.89	25.825	-0.5145	0.00701847	0.0479437	-
SHch01g025940	SHch01g025940	716	603	1031	995	15.52	148.894	12.61	121.364	22	214.249	21.41	204.2	14.065	21.705	0.6259	0.0074755	0.0502731	-
SHch01g025950	SHch01g025950	128	133	200	187	2.78	38.5871	2.78	38.7108	4.27	60.1638	4.02	55.4723	2.78	4.145	0.5763	0.150911	0.412377	-
SHch01g026150	SHch01g026150	181	150	85	113	3.92	6.55158	3.14	5.26477	1.81	3.07077	2.43	4.03755	3.53	2.12	-0.7356	0.0681833	0.252928	-
SHch01g026160	SHch01g026160	290	320	168	174	6.29	4.19716	6.69	4.47838	3.58	2.42492	3.74	2.48101	6.49	3.66	-0.8264	0.0061963	0.0436295	-
SHch01g026180	SHch01g026180	85	76	136	104	1.84	4.13444	1.59	3.58414	2.9	6.61464	2.24	5.00379	1.715	2.57	0.5836	0.251048	0.552959	-
SHch01g026190	SHch01g026190	4885	4845	2746	3357	105.92	4.32005	101.35	4.14691	58.6	2.42615	72.24	2.92915	103.635	65.42	-0.6637	0.000182128	0.00228971	-
SHch01g026240	SHch01g026240	0	8	2	0	0	0	0.17	0.219157	0.04	0.0521779	0	0	0.085	0.02	-2.0875	0.565937	0.807873	-
SHch01g026390	SHch01g026390	367	342	96	242	7.96	21.7883	7.15	19.6339	2.05	5.69605	5.21	14.1775	7.555	3.63	-1.0575	0.0219945	0.114009	Down
SHch01g026520	SHch01g026520	4	14	20	14	0.09	0.17002	0.29	0.549598	0.43	0.824584	0.3	0.563418	0.19	0.365	0.9419	0.500301	0.773549	-
SHch01g026530	SHch01g026530	16	3	9	2	0.35	1.21023	0.06	0.208133	0.19	0.666904	0.04	0.137503	0.205	0.115	-0.834	0.639647	0.84274	-
SHch01g026540	SHch01g026540	0	0	0	3	0	0	0	0	0	0	0.06	0.257705	0.001	0.03	4.9069	0.537537	0.791637	-
SHch01g026580	SHch01g026580	1063	1234	1934	1793	23.05	8.97563	25.81	10.0826	41.27	16.3132	38.58	14.9351	24.43	39.925	0.7086	0.00140574	0.0128956	-
SHch01g026800	SHch01g026800	67	65	66	79	1.45	5.80331	1.36	5.46055	1.41	5.72844	1.7	6.76408	1.405	1.555	0.1463	0.85689	0.947345	-
SHch01g026850	SHch01g026850	131	487	195	350	2.84	0.590985	10.19	2.12727	4.16	0.878741	7.53	1.55778	6.515	5.845	-0.1566	0.703171	0.877658	-
SHch01g026880	SHch01g026880	7	5	27	2	0.15	1.39794	0.1	0.934948	0.58	5.487	0.04	0.370604	0.125	0.31	1.3103	0.451958	0.747329	-
SHch01g026910	SHch01g026910	0	5	0	0	0	0	0.1	0.380502	0	0	0	0	0.05	0.001	-5.6439	0.427642	0.728674	-
SHch01g026960	SHch01g026960	3	1	4	3	0.07	1.38382	0.02	0.396644	0.09	1.80607	0.06	1.17919	0.045	0.075	0.737	0.739842	0.897218	-
SHch01g026970	SHch01g026970	25	16	40	20	0.54	0.494545	0.33	0.303191	0.85	0.790207	0.43	0.391501	0.435	0.64	0.5571	0.578051	0.815455	-
SHch01g027040	SHch01g027040	235	150	132	96	5.1	2.33809	3.14	1.44414	2.82	1.31235	2.07	0.943438	4.12	2.445	-0.7528	0.0740615	0.267574	-
SHch01g027050	SHch01g027050	0	0	0	11	0	0	0	0	0	0	0.24	0.152552	0.001	0.12	6.9069	0.24998	0.551711	-
SHch01g027080	SHch01g027080	1538	2071	532	725	33.35	147.004	43.32	191.563	11.35	50.7854	15.6	68.3613	38.335	13.475	-1.5084	2.1e-08	7.2e-07	Down
SHch01g027150	SHch01g027150	8952	9367	9172	9550	194.1	53.0331	195.95	53.7102	195.72	54.2833	205.51	55.8222	195.025	200.615	0.0408	0.955276	0.984206	-
SHch01g027340	SHch01g027340	55	33	5	17	1.19	2.05195	0.69	1.1936	0.11	0.192541	0.37	0.634271	0.94	0.24	-1.9696	0.0403574	0.176438	Down
SHch01g027370	SHch01g027370	138	124	116	133	2.99	3.70131	2.59	3.21643	2.48	3.11635	2.86	3.51968	2.79	2.67	-0.0634	0.785417	0.914373	-
SHch01g027390	SHch01g027390	11	8	8	11	0.24	5.39894	0.17	3.83651	0.17	3.882	0.24	5.36736	0.205	0.205	0	0.978909	0.995067	-
SHch01g027490	SHch01g027490	0	0	12	7	0	0	0	0	0.26	0.321228	0.15	0.181499	0.001	0.205	7.6795	0.035171	0.16002	Up
SHch01g027550	SHch01g027550	158	210	170	94	3.43	11.6544	4.39	14.964	3.63	12.5202	2.02	6.82335	3.91	2.825	-0.4689	0.26638	0.572484	-
SHch01g027580	SHch01g027580	19	33	25	24	0.41	2.01107	0.69	3.39534	0.53	2.63894	0.52	2.53571	0.55	0.525	-0.0671	0.881329	0.957968	-
SHch01g027590	SHch01g027590	67	92	37	65	1.45	6.90467	1.92	9.17204	0.79	3.81866	1.4	6.62758	1.685	1.095	-0.6218	0.273061	0.580222	-
SHch01g027620	SHch01g027620	0	3	0	0	0	0	0.06	0.0622969	0	0	0	0	0.03	0.001	-4.9069	0.524304	0.788895	-
SHch01g027630	SHch01g027630	157	132	187	203	3.4	2.70057	2.76	2.19925	3.99	3.21705	4.37	3.45072	3.08	4.18	0.4406	0.28061	0.589143	-
SHch01g027720	SHch01g027720	258	240	166	201	5.59	1.45541	5.02	1.31119	3.54	0.935589	4.33	1.12076	5.305	3.935	-0.431	0.156135	0.420287	-
SHch01g027730	SHch01g027730	68	44	49	61	1.47	2.56185	0.92	1.60848	1.05	1.85753	1.31	2.26966	1.195	1.18	-0.0182	0.923227	0.971906	-
SHch01g027740	SHch01g027740	0	3	66	59	0	0	0.06	0.0606296	1.41	1.44169	1.27	1.27174	0.03	1.34	5.4811	1.21e-05	0.00021472	Up
SHch01g027750	SHch01g027750	238	196	162	166	5.16	54.2942	4.1	43.279	3.46	36.9564	3.57	37.3443	4.63	3.515	-0.3975	0.206386	0.494298	-
SHch01g027770	SHch01g027770	0	0	5	0	0	0	0	0	0.11	0.0578745	0	0	0.001	0.055	5.7814	0.4412	0.737888	-
SHch01g027830	SHch01g027830	81	57	64	73	1.76	3.06725	1.19	2.08053	1.37	2.42363	1.57	2.72013	1.475	1.47	-0.0049	0.934219	0.976728	-
SHch01g027840	SHch01g027840	219	179	168	126	4.75	19.1676	3.74	15.1404	3.58	14.6645	2.71	10.8717	4.245	3.145	-0.4327	0.218137	0.51129	-
SHch01g027850	SHch01g027850	183	153	149	195	3.97	3.01153	3.2	2.43521	3.18	2.44869	4.2	3.16737	3.585	3.69	0.0416	0.994042	0.999457	-
SHch01g027920	SHch01g027920	79	112	128	122	1.71	2.35847	2.34	3.23773	2.73	3.82214	2.63	3.60614	2.025	2.68	0.4043	0.459596	0.753948	-
SHch01g027930	SHch01g027930	1680	1425	1596	1675	36.43	30.2494	29.81	24.8318	34.06	28.7086	36.04	29.7505	33.12	35.05	0.0817	0.845431	0.942052	-
SHch01g027980	SHch01g027980	0	5	0	0	0	0	0.1	0.178652	0	0	0	0	0.05	0.001	-5.6439	0.427642	0.728674	-
SHch01g028080	SHch01g028080	24	27	18	17	0.52	1.57053	0.56	1.69676	0.38	1.16502	0.37	1.11095	0.54	0.375	-0.5261	0.521272	0.788895	-
SHch01g028150	SHch01g028150	496	421	362	284	10.75	21.9614	8.81	18.0558	7.72	16.0095	6.11	12.4092	9.78	6.915	-0.5001	0.0596879	0.230836	-
SHch01g029080	SHch01g029080	7	11	36	17	0.15	0.223585	0.23	0.34393	0.77	1.16507	0.37	0.548285	0.19	0.57	1.585	0.167363	0.435858	-
SHch01g029150	SHch01g029150	39	31	9	11	0.85	3.32046	0.65	2.54731	0.19	0.753429	0.24	0.932057	0.75	0.215	-1.8026	0.0463205	0.193855	Down
SHch01g029190	SHch01g029190	39	30	37	37	0.85	2.87314	0.63	2.13633	0.79	2.71066	0.8	2.68832	0.74	0.795	0.1034	0.929411	0.974859	-
SHch01g029430	SHch01g029430	7	16	12	13	0.15	0.596682	0.33	1.31691	0.26	1.04987	0.28	1.10729	0.24	0.27	0.1699	0.954053	0.983969	-
SHch01g029450	SHch01g029450	17	13	6	27	0.37	1.28165	0.27	0.938257	0.13	0.45711	0.58	1.99732	0.32	0.355	0.1497	0.932162	0.97584	-
SHch01g029470	SHch01g029470	1006	870	793	889	21.81	46.0461	18.2	38.5477	16.92	36.2616	19.13	40.1517	20.005	18.025	-0.1504	0.372172	0.683758	-
SHch01g029670	SHch01g029670	134	142	43	65	2.91	6.75588	2.97	6.91728	0.92	2.16814	1.4	3.23124	2.94	1.16	-1.3417	0.00535843	0.0388923	Down
SHch01g029740	SHch01g029740	147	89	207	152	3.19	33.5656	1.86	19.6339	4.42	47.2102	3.27	34.2061	2.525	3.845	0.6067	0.209486	0.498563	-
SHch01g030010	SHch01g030010	206	340	250	175	4.47	6.59752	7.11	10.5277	5.33	7.98564	3.77	5.5318	5.79	4.55	-0.3477	0.329474	0.64253	-
SHch01g030060	SHch01g030060	4	0	0	3	0.09	0.126811	0	0	0	0	0.06	0.0840462	0.045	0.03	-0.585	0.916874	0.969862	-
SHch01g030080	SHch01g030080	31	34	30	24	0.67	4.00999	0.71	4.26302	0.64	3.88829	0.52	3.09403	0.69	0.58	-0.2505	0.695184	0.872992	-
SHch01g030110	SHch01g030110	2912	3244	3639	3155	63.14	15.6698	67.86	16.8952	77.65	19.5619	67.89	16.7501	65.5	72.77	0.1518	0.595161	0.827046	-
SHch01g030140	SHch01g030140	109	64	148	103	2.36	1.40903	1.34	0.802606	3.16	1.91516	2.22	1.31769	1.85	2.69	0.5401	0.332491	0.64556	-
SHch01g030200	SHch01g030200	1109	748	988	991	24.05	102.323	15.65	66.7979	21.08	91.0414	21.33	90.2198	19.85	21.205	0.0953	0.826383	0.934126	-
SHch01g030220	SHch01g030220	9	7	10	6	0.2	0.548212	0.15	0.412477	0.21	0.584315	0.13	0.354253	0.175	0.17	-0.0418	0.978826	0.995056	-
SHch01g030320	SHch01g030320	538	602	307	413	11.67	21.69	12.59	23.4749	6.55	12.3577	8.89	16.4264	12.13	7.72	-0.6519	0.0158948	0.0898641	-
SHch01g030600	SHch01g030600	802	664	811	704	17.39	19.5599	13.89	15.6733	17.31	19.764	15.15	16.9407	15.64	16.23	0.0534	0.967588	0.989581	-
SHch01g030690	SHch01g030690	8	9	0	0	0.17	0.300823	0.19	0.337291	0	0	0	0	0.18	0.001	-7.4919	0.042377	0.182797	Down
SHch01g030740	SHch01g030740	0	0	7	0	0	0	0	0	0.15	0.725063	0	0	0.001	0.075	6.2288	0.382701	0.69251	-
SHch01g030870	SHch01g030870	180	142	146	263	3.9	11.2082	2.97	8.5628	3.12	9.10193	5.66	16.1711	3.435	4.39	0.3539	0.488321	0.765019	-
SHch01g030950	SHch01g030950	2	2	10	25	0.04	0.0872739	0.04	0.0875536	0.21	0.465107	0.54	1.17131	0.04	0.375	3.2288	0.0439331	0.187325	Up
SHch01g031290	SHch01g031290	12	6	0	4	0.26	0.869829	0.13	0.436309	0	0	0.09	0.299334	0.195	0.045	-2.1155	0.3121	0.624388	-
SHch01g031490	SHch01g031490	139	118	143	130	3.01	3.91944	2.47	3.2266	3.05	4.0315	2.8	3.62467	2.74	2.925	0.0943	0.903224	0.965575	-
SHch01g031570	SHch01g031570	0	0	3	0	0	0	0	0	0.06	0.0458816	0	0	0.001	0.03	4.9069	0.539275	0.791637	-
SHch01g031840	SHch01g031840	453	333	153	215	9.82	19.5911	6.97	13.9499	3.26	6.60199	4.63	9.18292	8.395	3.945	-1.0895	0.00142539	0.0130362	Down
SHch01g031940	SHch01g031940	10353	6896	10207	10172	224.48	255.426	144.26	164.674	217.8	251.568	218.89	247.609	184.37	218.345	0.244	0.361188	0.674292	-
SHch01g032220	SHch01g032220	11940	7875	12440	13542	258.89	293.386	164.74	187.289	265.45	305.363	291.41	328.308	211.815	278.43	0.3945	0.121855	0.36314	-
SHch01g032290	SHch01g032290	1252	1941	4566	3675	27.15	26.7417	40.6	40.1176	97.43	97.4139	79.08	77.4351	33.875	88.255	1.3815	1.67e-06	3.7e-05	Up
SHch01g032360	SHch01g032360	730	550	1452	872	15.83	5.51168	11.51	4.02039	30.98	10.9495	18.76	6.49364	13.67	24.87	0.8634	0.0092058	0.0589677	-
SHch01g032830	SHch01g032830	511	379	302	310	11.08	6.40049	7.93	4.59554	6.44	3.77632	6.67	3.83046	9.505	6.555	-0.5361	0.0490301	0.201467	-
SHch01g032840	SHch01g032840	12	4	7	10	0.26	1.44972	0.08	0.447496	0.15	0.849005	0.22	1.21951	0.17	0.185	0.122	0.967766	0.989581	-
SHch01g032850	SHch01g032850	4932	6323	7668	4203	106.94	296.871	132.27	368.365	163.63	461.105	90.44	249.598	119.605	127.035	0.0869	0.917118	0.969862	-
SHch01g032970	SHch01g032970	61	75	15	67	1.32	0.742995	1.57	0.886547	0.32	0.18284	1.44	0.805799	1.445	0.88	-0.7155	0.363033	0.676183	-
SHch01g033140	SHch01g033140	8	13	3	0	0.17	0.278651	0.27	0.443983	0.06	0.0998328	0	0	0.22	0.03	-2.8745	0.169762	0.439323	-
SHch01g033150	SHch01g033150	5	5	4	2	0.11	0.448506	0.1	0.40904	0.09	0.372501	0.04	0.162139	0.105	0.065	-0.6919	0.691378	0.870826	-
SHch01g033440	SHch01g033440	53	30	57	77	1.15	4.46564	0.63	2.45424	1.22	4.80901	1.66	6.40835	0.89	1.44	0.6942	0.316176	0.628622	-
SHch01g033550	SHch01g033550	2436	3573	674	2445	52.82	51.2772	74.75	72.7993	14.38	14.1708	52.61	50.7746	63.785	33.495	-0.9293	0.272243	0.579245	-
SHch01g033650	SHch01g033650	1012	866	955	1142	21.94	5.47693	18.12	4.53783	20.38	5.16433	24.57	6.09759	20.03	22.475	0.1662	0.589126	0.823525	-
SHch01g033720	SHch01g033720	5	17	15	30	0.11	0.0478832	0.36	0.157211	0.32	0.1414	0.65	0.281291	0.235	0.485	1.0453	0.410972	0.715084	-
SHch01g033730	SHch01g033730	21	63	39	74	0.46	0.0249708	1.32	0.0718851	0.83	0.0457365	1.59	0.0858074	0.89	1.21	0.4431	0.647708	0.848641	-
SHch01g033840	SHch01g033840	57	42	32	45	1.24	2.82847	0.88	2.01373	0.68	1.57452	0.97	2.19965	1.06	0.825	-0.3616	0.560297	0.804441	-
SHch01g033890	SHch01g033890	6	7	1	0	0.13	0.565389	0.15	0.654463	0.02	0.0882965	0	0	0.14	0.01	-3.8074	0.156738	0.420975	-
SHch01g033910	SHch01g033910	412	377	180	221	8.93	5.44966	7.89	4.83042	3.84	2.3788	4.76	2.88787	8.41	4.3	-0.9678	0.00089281	0.00887833	-
SHch01g034070	SHch01g034070	132	145	37	45	2.86	21.4458	3.03	22.7934	0.79	6.0133	0.97	7.23103	2.945	0.88	-1.7427	0.000278338	0.00330411	Down
SHch01g034110	SHch01g034110	5957	8375	6047	5616	129.16	194.597	175.2	264.808	129.04	197.352	120.85	181.012	152.18	124.945	-0.2845	0.139048	0.392584	-
SHch01g034290	SHch01g034290	2	2	0	0	0.04	0.492356	0.04	0.493935	0	0	0	0	0.04	0.001	-5.3219	0.467213	0.757961	-
SHch01g034300	SHch01g034300	12457	15342	5904	8391	270.1	138.418	320.95	165.004	125.98	65.5357	180.57	91.9951	295.525	153.275	-0.9472	3.86e-05	0.000597718	-
SHch01g034360	SHch01g034360	601	512	570	700	13.03	3.56162	10.71	2.93686	12.16	3.37401	15.06	4.09243	11.87	13.61	0.1973	0.549898	0.797485	-
SHch01g034470	SHch01g034470	54	81	59	54	1.17	1.30997	1.69	1.89824	1.26	1.43204	1.16	1.29118	1.43	1.21	-0.241	0.61181	0.834071	-
SHch01g034540	SHch01g034540	0	3	0	2	0	0	0.06	0.426824	0	0	0.04	0.281981	0.03	0.02	-0.585	0.887463	0.960112	-
SHch01g034550	SHch01g034550	10	15	74	158	0.22	0.0326137	0.31	0.0461029	1.58	0.237763	3.4	0.501081	0.265	2.49	3.2321	1.17e-05	0.000209001	Up
SHch01g034680	SHch01g034680	915	753	741	645	19.84	7.02409	15.75	5.59396	15.81	5.68185	13.88	4.88529	17.795	14.845	-0.2615	0.191893	0.473565	-
SHch01g034700	SHch01g034700	822	491	536	542	17.82	24.6821	10.27	14.2704	11.44	16.0846	11.66	16.0556	14.045	11.55	-0.2822	0.308766	0.620544	-
SHch01g034770	SHch01g034770	3515	4406	3067	3755	76.21	27.6207	92.17	33.5122	65.45	24.0792	80.8	29.113	84.19	73.125	-0.2033	0.249583	0.551493	-
SHch01g034790	SHch01g034790	5	0	15	10	0.11	0.224253	0	0	0.32	0.662224	0.22	0.445882	0.055	0.27	2.2955	0.238516	0.537109	-
SHch01g034840	SHch01g034840	7	12	0	6	0.15	1.74743	0.25	2.92171	0	0	0.13	1.50558	0.2	0.065	-1.6215	0.417253	0.721201	-
SHch01g034850	SHch01g034850	392	299	175	252	8.5	49.9564	6.25	36.8504	3.73	22.2531	5.42	31.6682	7.375	4.575	-0.6889	0.0404388	0.176646	-
SHch01g034860	SHch01g034860	7	12	7	7	0.15	1.71677	0.25	2.87045	0.15	1.7427	0.15	1.70673	0.2	0.15	-0.415	0.733339	0.89335	-
SHch01g034870	SHch01g034870	101	99	41	68	2.19	7.62648	2.07	7.2317	0.87	3.07545	1.46	5.05459	2.13	1.165	-0.8705	0.0999734	0.322574	-
SHch01g034880	SHch01g034880	109	69	58	66	2.36	5.03137	1.44	3.07983	1.24	2.68352	1.42	3.00964	1.9	1.33	-0.5146	0.312893	0.624757	-
SHch01g034900	SHch01g034900	6	0	5	0	0.13	0.242772	0	0	0.11	0.208525	0	0	0.065	0.055	-0.241	0.935713	0.977111	-
SHch01g034910	SHch01g034910	5	4	2	4	0.11	1.32891	0.08	0.969575	0.04	0.490536	0.09	1.08093	0.095	0.065	-0.5475	0.758099	0.907249	-
SHch01g034920	SHch01g034920	13	9	7	7	0.28	0.276904	0.19	0.188501	0.15	0.150582	0.15	0.147474	0.235	0.15	-0.6477	0.614181	0.834071	-
SHch01g034940	SHch01g034940	0	0	0	3	0	0	0	0	0	0	0.06	0.486417	0.001	0.03	4.9069	0.537537	0.791637	-
SHch01g034950	SHch01g034950	9	7	14	13	0.2	0.374568	0.15	0.281826	0.3	0.570337	0.28	0.521328	0.175	0.29	0.7287	0.568703	0.809802	-
SHch01g034970	SHch01g034970	14	8	15	8	0.3	0.238189	0.17	0.135406	0.32	0.257905	0.17	0.134184	0.235	0.245	0.0601	0.981963	0.996322	-
SHch01g035020	SHch01g035020	2254	2818	1494	1372	48.87	6.03053	58.95	7.29772	31.88	3.99339	29.52	3.62145	53.91	30.7	-0.8123	6.29e-05	0.000918474	-
SHch01g035090	SHch01g035090	10	25	52	22	0.22	0.469026	0.52	1.11216	1.11	2.40219	0.47	0.996149	0.37	0.79	1.0943	0.299011	0.610203	-
SHch01g035220	SHch01g035220	118237	107987	108686	107685	2563.7	5902.89	2259.03	5218.07	2319.22	5420.62	2317.26	5304.26	2411.36	2318.24	-0.0568	0.482692	0.760368	-
SHch01g035530	SHch01g035530	146	63	121	92	3.17	14.5635	1.32	6.08374	2.58	12.032	1.98	9.04325	2.245	2.28	0.0223	0.995075	0.999511	-
SHch01g035620	SHch01g035620	14	19	25	22	0.3	0.515031	0.4	0.688909	0.53	0.923628	0.47	0.802162	0.35	0.5	0.5146	0.625004	0.834743	-
SHch01g035720	SHch01g035720	38	39	18	18	0.82	7.1326	0.82	7.15547	0.38	3.35527	0.39	3.37249	0.82	0.385	-1.0908	0.158966	0.424376	-
SHch01g036060	SHch01g036060	100	99	36	65	2.17	4.06795	2.07	3.89293	0.77	1.46527	1.4	2.60913	2.12	1.085	-0.9664	0.0783066	0.278148	-
SHch01g036070	SHch01g036070	138	141	47	68	2.99	1.78953	2.95	1.77125	1	0.607545	1.46	0.868709	2.97	1.23	-1.2718	0.00682775	0.0470649	Down
SHch01g036130	SHch01g036130	806	572	659	659	17.48	11.2906	11.97	7.75636	14.06	9.21868	14.18	9.10547	14.725	14.12	-0.0605	0.703847	0.877918	-
SHch01g036140	SHch01g036140	253	294	171	167	5.49	44.769	6.15	50.3119	3.65	30.214	3.59	29.104	5.82	3.62	-0.685	0.0273878	0.133661	-
SHch01g036180	SHch01g036180	2	8	12	5	0.04	0.0131372	0.17	0.0560121	0.26	0.0866815	0.11	0.035916	0.105	0.185	0.8171	0.67621	0.862535	-
SHch01g036330	SHch01g036330	1	0	0	0	0.02	0.173966	0	0	0	0	0	0	0.01	0.001	-3.3219	0.767873	0.909839	-
SHch01g036500	SHch01g036500	4023	4334	5006	4964	87.23	47.5541	90.66	49.5824	106.82	59.1132	106.82	57.8931	88.945	106.82	0.2642	0.199939	0.48523	-
SHch01g036670	SHch01g036670	45	28	89	74	0.98	1.01803	0.59	0.614862	1.9	2.00354	1.59	1.64205	0.785	1.745	1.1525	0.0674832	0.251175	-
SHch01g036840	SHch01g036840	249	213	230	223	5.4	30.9018	4.46	25.6044	4.91	28.5221	4.8	27.3076	4.93	4.855	-0.0221	0.83635	0.938327	-
SHch01g036850	SHch01g036850	1183	1263	1009	996	25.65	24.5717	26.42	25.3905	21.53	20.9364	21.43	20.409	26.035	21.48	-0.2775	0.0998403	0.322462	-
SHch01g036870	SHch01g036870	0	3	5	4	0	0	0.06	0.392678	0.11	0.728447	0.09	0.583701	0.03	0.1	1.737	0.569086	0.810036	-
SHch01g036960	SHch01g036960	7915	6496	8644	8612	171.62	60.4427	135.89	48.0124	184.45	65.9424	185.32	64.886	153.755	184.885	0.266	0.196309	0.479656	-
SHch01g036970	SHch01g036970	65	42	77	58	1.41	5.47527	0.88	3.42814	1.64	6.46457	1.25	4.82557	1.145	1.445	0.3357	0.621343	0.834187	-
SHch01g037030	SHch01g037030	1	0	1	4	0.02	0.501825	0	0	0.02	0.509403	0.09	2.245	0.01	0.055	2.4594	0.523645	0.788895	-
SHch01g037040	SHch01g037040	66	39	73	79	1.43	3.03874	0.82	1.74808	1.56	3.36505	1.7	3.59135	1.125	1.63	0.5349	0.400017	0.707249	-
SHch01g037200	SHch01g037200	44	84	64	37	0.95	2.38062	1.76	4.42454	1.37	3.48494	0.8	1.993	1.355	1.085	-0.3206	0.573881	0.812454	-
SHch01g037250	SHch01g037250	140	124	110	151	3.04	1.22876	2.59	1.05022	2.35	0.964205	3.25	1.30595	2.815	2.8	-0.0077	0.899937	0.964245	-
SHch01g037320	SHch01g037320	125	103	120	89	2.71	23.5724	2.15	18.7613	2.56	22.6039	1.92	16.603	2.43	2.24	-0.1175	0.720558	0.886548	-
SHch01g037330	SHch01g037330	57	38	22	30	1.24	1.47527	0.79	0.942905	0.47	0.567621	0.65	0.768805	1.015	0.56	-0.858	0.226526	0.521928	-
SHch01g037340	SHch01g037340	213	220	117	144	4.62	5.17566	4.6	5.16977	2.5	2.84298	3.1	3.45253	4.61	2.8	-0.7193	0.0374948	0.167299	-
SHch01g037470	SHch01g037470	127	120	139	138	2.75	0.426505	2.51	0.390531	2.97	0.467582	2.97	0.457931	2.63	2.97	0.1754	0.751125	0.903674	-
SHch01g037530	SHch01g037530	1255	1330	1161	1200	27.21	44.4888	27.82	45.632	24.77	41.111	25.82	41.9692	27.515	25.295	-0.1214	0.38008	0.690755	-
SHch01g037600	SHch01g037600	59	57	73	112	1.28	3.02915	1.19	2.82519	1.56	3.74753	2.41	5.66997	1.235	1.985	0.6846	0.249586	0.551493	-
SHch01g037610	SHch01g037610	3435	3114	3698	3096	74.48	8.77738	65.14	7.70128	78.91	9.43989	66.62	7.80517	69.81	72.765	0.0598	0.940308	0.978975	-
SHch01g037740	SHch01g037740	44	63	65	97	0.95	1.53278	1.32	2.13658	1.39	2.27657	2.09	3.35239	1.135	1.74	0.6164	0.352638	0.666335	-
SHch01g037890	SHch01g037890	130	116	112	200	2.82	14.1515	2.43	12.2334	2.39	12.1747	4.3	21.4522	2.625	3.345	0.3497	0.517379	0.786079	-
SHch01g037910	SHch01g037910	23	19	16	51	0.5	1.30301	0.4	1.04575	0.34	0.899426	1.1	2.84985	0.45	0.72	0.6781	0.508371	0.779223	-
SHch01g038050	SHch01g038050	551	477	880	820	11.95	21.3001	9.98	17.8457	18.78	33.9797	17.65	31.276	10.965	18.215	0.7322	0.00242652	0.0204405	-
SHch01g038200	SHch01g038200	8	1	7	3	0.17	0.880185	0.02	0.103883	0.15	0.788362	0.06	0.308836	0.095	0.105	0.1444	0.949457	0.982038	-
SHch01g038210	SHch01g038210	729	774	640	492	15.81	18.1478	16.19	18.6436	13.66	15.9167	10.59	12.0848	16	12.125	-0.4001	0.0775366	0.27606	-
SHch01g038220	SHch01g038220	39	23	35	19	0.85	0.705192	0.48	0.399503	0.75	0.631625	0.41	0.338162	0.665	0.58	-0.1973	0.786455	0.914539	-
SHch01g038320	SHch01g038320	992	992	443	499	21.51	13.9673	20.75	13.517	9.45	6.22895	10.74	6.93314	21.13	10.095	-1.0657	6.5e-07	1.59e-05	Down
SHch01g038460	SHch01g038460	30	129	271	154	0.65	0.127009	2.7	0.529268	5.78	1.14646	3.31	0.642988	1.675	4.545	1.4401	0.0537835	0.214251	-
SHch01g038470	SHch01g038470	30	76	215	114	0.65	1.03593	1.59	2.54217	4.59	7.42575	2.45	3.88183	1.12	3.52	1.6521	0.0140067	0.0814226	Up
SHch01g038500	SHch01g038500	2	3	2	4	0.04	0.899824	0.06	1.35406	0.04	0.913413	0.09	2.01276	0.05	0.065	0.3785	0.923321	0.971906	-
SHch01g038790	SHch01g038790	12	20	17	19	0.26	0.295843	0.42	0.479432	0.36	0.415815	0.41	0.463793	0.34	0.385	0.1793	0.904708	0.965602	-
SHch01g038810	SHch01g038810	2	10	9	12	0.04	0.0440049	0.21	0.231766	0.19	0.21218	0.26	0.284359	0.125	0.225	0.848	0.631172	0.838062	-
SHch01g038830	SHch01g038830	19	29	26	58	0.41	0.407525	0.61	0.608262	0.55	0.554936	1.25	1.23519	0.51	0.9	0.8194	0.372624	0.684225	-
SHch01g038870	SHch01g038870	16	15	12	22	0.35	0.0698329	0.31	0.0620502	0.26	0.0526593	0.47	0.0932271	0.33	0.365	0.1454	0.928549	0.97461	-
SHch01g039070	SHch01g039070	10	10	18	15	0.22	1.20607	0.21	1.15494	0.38	2.11467	0.32	1.74402	0.215	0.35	0.703	0.550731	0.798069	-
SHch01g039150	SHch01g039150	6780	5066	14392	13098	147.01	48.1291	105.98	34.8076	307.11	102.062	281.85	91.7342	126.495	294.48	1.2191	2.64e-09	1.06e-07	Up
SHch01g039160	SHch01g039160	586	849	472	692	12.71	123.756	17.76	173.482	10.07	99.5313	14.89	144.134	15.235	12.48	-0.2878	0.296227	0.606457	-
SHch01g039230	SHch01g039230	2095	1575	1156	777	45.43	29.9467	32.95	21.7897	24.67	16.5076	16.72	10.9571	39.19	20.695	-0.9212	0.000455945	0.00500138	-
SHch01g039330	SHch01g039330	12	0	18	0	0.26	0.183966	0	0	0.38	0.272934	0	0	0.13	0.19	0.5475	0.836857	0.93855	-
SHch01g039410	SHch01g039410	81	62	46	60	1.76	5.80864	1.3	4.30423	0.98	3.2832	1.29	4.23257	1.53	1.135	-0.4308	0.42013	0.724025	-
SHch01g039530	SHch01g039530	167	110	103	107	3.62	13.5464	2.3	8.63441	2.2	8.35694	2.3	8.55648	2.96	2.25	-0.3957	0.334572	0.648252	-
SHch01g039580	SHch01g039580	1258	1617	802	458	27.28	15.1461	33.83	18.843	17.11	9.64311	9.86	5.44235	30.555	13.485	-1.1801	0.000152759	0.00196426	Down
SHch01g039630	SHch01g039630	2	0	0	0	0.04	0.126674	0	0	0	0	0	0	0.02	0.001	-4.3219	0.615413	0.834071	-
SHch01g039690	SHch01g039690	17	27	5	30	0.37	1.00714	0.56	1.5292	0.11	0.303942	0.65	1.75895	0.465	0.38	-0.2912	0.757753	0.907151	-
SHch01g039710	SHch01g039710	268	336	276	361	5.81	9.87053	7.03	11.9815	5.89	10.1576	7.77	13.1231	6.42	6.83	0.0893	0.916242	0.969862	-
SHch01g039730	SHch01g039730	236	273	126	142	5.12	5.38733	5.71	6.0274	2.69	2.8732	3.06	3.20094	5.415	2.875	-0.9134	0.00656366	0.0455681	-
SHch01g039810	SHch01g039810	10	1	3	0	0.22	1.59469	0.02	0.145436	0.06	0.441483	0	0	0.12	0.03	-2	0.486128	0.763456	-
SHch01g039820	SHch01g039820	4	4	0	0	0.09	0.752737	0.08	0.671244	0	0	0	0	0.085	0.001	-6.4094	0.216922	0.50966	-
SHch01g039840	SHch01g039840	3	2	0	0	0.07	0.585462	0.04	0.335622	0	0	0	0	0.055	0.001	-5.7814	0.386342	0.696087	-
SHch01g039860	SHch01g039860	62	108	57	74	1.34	0.398562	2.26	0.674356	1.22	0.36835	1.59	0.470154	1.8	1.405	-0.3574	0.474301	0.759232	-
SHch01g040070	SHch01g040070	20	32	48	34	0.43	7.58162	0.67	11.8511	1.02	18.2559	0.73	12.7958	0.55	0.875	0.6699	0.440402	0.737888	-
SHch01g040090	SHch01g040090	2	3	6	6	0.04	0.241619	0.06	0.363591	0.13	0.797122	0.13	0.78067	0.05	0.13	1.3785	0.526293	0.790576	-
SHch01g040130	SHch01g040130	0	0	4	0	0	0	0	0	0.09	0.301011	0	0	0.001	0.045	5.4919	0.48272	0.760368	-
SHch01g040250	SHch01g040250	381	405	298	334	8.26	2.227	8.47	2.29094	6.36	1.74063	7.19	1.92717	8.365	6.775	-0.3041	0.203045	0.489632	-
SHch01g040260	SHch01g040260	11	14	14	19	0.24	1.46326	0.29	1.77378	0.3	1.8567	0.41	2.48512	0.265	0.355	0.4218	0.745521	0.90068	-
SHch01g040460	SHch01g040460	978	917	1376	948	21.21	3.45373	19.18	3.13319	29.36	4.85304	20.4	3.30241	20.195	24.88	0.301	0.324088	0.636426	-
SHch01g040580	SHch01g040580	1216	1279	1022	964	26.37	3.21873	26.76	3.27681	21.81	2.70234	20.74	2.51673	26.565	21.275	-0.3204	0.0624236	0.238002	-
SHch01g040770	SHch01g040770	0	0	1	0	0	0	0	0	0.02	0.206945	0	0	0.001	0.01	3.3219	0.779187	0.912109	-
SHch01g040840	SHch01g040840	571	354	476	699	12.38	48.9477	7.41	29.3914	10.16	40.777	15.04	59.1169	9.895	12.6	0.3487	0.370586	0.682265	-
SHch01g041090	SHch01g041090	18	14	14	8	0.39	0.490852	0.29	0.366163	0.3	0.383281	0.17	0.21271	0.34	0.235	-0.5329	0.617067	0.834187	-
SHch01g041200	SHch01g041200	404	587	569	533	8.76	2.36768	12.28	3.32971	12.14	3.33078	11.47	3.08201	10.52	11.805	0.1663	0.719335	0.885585	-
SHch01g041390	SHch01g041390	114	42	145	150	2.47	2.75446	0.88	0.984492	3.09	3.4979	3.23	3.58092	1.675	3.16	0.9158	0.129293	0.375845	-
SHch01g041400	SHch01g041400	0	39	74	0	0	0	0.82	1.11727	1.58	2.17831	0	0	0.41	0.79	0.9462	0.852141	0.94529	-
SHch01g041410	SHch01g041410	42	0	0	24	0.91	1.82852	0	0	0	0	0.52	1.03876	0.455	0.26	-0.8074	0.732957	0.893109	-
SHch01g041440	SHch01g041440	5726	6461	3461	3528	124.16	89.2054	135.16	97.4199	73.85	53.8604	75.92	54.2273	129.66	74.885	-0.792	1.7e-06	3.76e-05	-
SHch01g041540	SHch01g041540	197	133	39	88	4.27	2.66397	2.78	1.73995	0.83	0.525642	1.89	1.17224	3.525	1.36	-1.374	0.0134038	0.078577	Down
SHch01g041590	SHch01g041590	125	116	163	135	2.71	14.1058	2.43	12.6889	3.48	18.3873	2.91	15.0582	2.57	3.195	0.314	0.508487	0.779353	-
SHch01g041780	SHch01g041780	4	0	3	3	0.09	0.444799	0	0	0.06	0.301011	0.06	0.294798	0.045	0.06	0.415	0.843947	0.941436	-
SHch01g041800	SHch01g041800	99	72	119	120	2.15	1.71397	1.51	1.20762	2.54	2.05546	2.58	2.04474	1.83	2.56	0.4843	0.335021	0.64881	-
SHch01g041870	SHch01g041870	7	0	0	4	0.15	0.707391	0	0	0	0	0.09	0.421952	0.075	0.045	-0.737	0.81662	0.9297	-
SHch01g041880	SHch01g041880	0	4	14	0	0	0	0.08	0.34295	0.3	1.30131	0	0	0.04	0.15	1.9069	0.57109	0.811391	-
SHch01g041890	SHch01g041890	0	2	0	0	0	0	0.04	0.249319	0	0	0	0	0.02	0.001	-4.3219	0.608367	0.832936	-
SHch01g042030	SHch01g042030	208	287	200	161	4.51	6.70205	6	8.94483	4.27	6.44122	3.46	5.11163	5.255	3.865	-0.4432	0.186063	0.464182	-
SHch01g042040	SHch01g042040	191	117	119	112	4.14	2.78435	2.45	1.65303	2.54	1.73407	2.41	1.61136	3.295	2.475	-0.4128	0.316296	0.628706	-
SHch01g042160	SHch01g042160	131	206	82	101	2.84	19.1004	4.31	29.0798	1.75	11.9473	2.17	14.5089	3.575	1.96	-0.8671	0.0494951	0.20276	-
SHch01g042180	SHch01g042180	7	46	32	42	0.15	0.219736	0.96	1.41082	0.68	1.01118	0.9	1.31071	0.555	0.79	0.5094	0.689613	0.869958	-
SHch01g042200	SHch01g042200	69	83	82	74	1.5	1.76848	1.74	2.05801	1.75	2.09438	1.59	1.86362	1.62	1.67	0.0439	0.99265	0.999055	-
SHch01g042210	SHch01g042210	131	126	107	124	2.84	3.3727	2.64	3.14524	2.28	2.74855	2.67	3.15227	2.74	2.475	-0.1467	0.643889	0.846013	-
SHch01g042330	SHch01g042330	21	7	15	13	0.46	0.962859	0.15	0.314982	0.32	0.679931	0.28	0.58266	0.305	0.3	-0.0238	0.981142	0.995964	-
SHch01g042580	SHch01g042580	619	648	461	461	13.42	4.93045	13.56	4.99785	9.84	3.66977	9.92	3.62325	13.49	9.88	-0.4493	0.0342696	0.157098	-
SHch01g042590	SHch01g042590	2126	2122	2120	2072	46.1	66.3893	44.39	64.1316	45.24	66.1347	44.59	63.8391	45.245	44.915	-0.0106	0.731151	0.891995	-
SHch01g042640	SHch01g042640	185	423	36	23	4.01	0.918006	8.85	2.03252	0.77	0.178938	0.49	0.111519	6.43	0.63	-3.3514	1.55e-09	6.43e-08	Down
SHch01g042730	SHch01g042730	408	406	857	723	8.85	16.9809	8.49	16.3423	18.29	35.6238	15.56	29.681	8.67	16.925	0.9651	0.000148988	0.0019289	-
SHch01g042940	SHch01g042940	416	342	351	305	9.02	2.47244	7.15	1.96614	7.49	2.08406	6.56	1.78762	8.085	7.025	-0.2027	0.390094	0.699385	-
SHch01g042970	SHch01g042970	4	0	0	0	0.09	0.0499406	0	0	0	0	0	0	0.045	0.001	-5.4919	0.474994	0.759232	-
SHch01g043040	SHch01g043040	5	4	7	4	0.11	0.0961943	0.08	0.0701837	0.15	0.133155	0.09	0.0782441	0.095	0.12	0.337	0.887575	0.96017	-
SHch01g043080	SHch01g043080	56	45	46	37	1.21	2.77296	0.94	2.16111	0.98	2.27979	0.8	1.82264	1.075	0.89	-0.2725	0.621872	0.834187	-
SHch01g043090	SHch01g043090	57	66	44	70	1.24	3.47683	1.38	3.88177	0.94	2.67546	1.51	4.20911	1.31	1.225	-0.0968	0.80721	0.924878	-
SHch01g043100	SHch01g043100	21	20	23	35	0.46	3.41013	0.42	3.12357	0.49	3.68738	0.75	5.52747	0.44	0.62	0.4948	0.597511	0.828846	-
SHch01g043110	SHch01g043110	0	4	0	2	0	0	0.08	0.575352	0	0	0.04	0.28508	0.04	0.02	-1	0.803762	0.92303	-
SHch01g043120	SHch01g043120	87	0	75	0	1.89	8.72394	0	0	1.6	7.49688	0	0	0.945	0.8	-0.2403	0.959097	0.98604	-
SHch01g043130	SHch01g043130	46	40	20	39	1	18.1214	0.84	15.2708	0.43	7.9099	0.84	15.133	0.92	0.635	-0.5349	0.455147	0.750161	-
SHch01g043420	SHch01g043420	60	125	128	72	1.3	2.50172	2.61	5.03879	2.73	5.33296	1.55	2.96538	1.955	2.14	0.1304	0.919226	0.970953	-
SHch01g043580	SHch01g043580	1285	1493	1347	1290	27.86	105.058	31.23	118.144	28.74	110.013	27.76	104.069	29.545	28.25	-0.0647	0.572286	0.812045	-
SHch01g043590	SHch01g043590	16	11	24	18	0.35	0.576107	0.23	0.379798	0.51	0.852147	0.39	0.638193	0.29	0.45	0.6339	0.559531	0.803721	-
SHch01g043600	SHch01g043600	19	13	13	18	0.41	1.35544	0.27	0.895465	0.28	0.939642	0.39	1.28178	0.34	0.335	-0.0214	0.940219	0.978975	-
SHch01g043910	SHch01g043910	557	645	612	581	12.08	14.1994	13.49	15.9076	13.06	15.5831	12.5	14.6071	12.785	12.78	-0.0006	0.829296	0.934813	-
SHch01g043920	SHch01g043920	4033	3628	4279	4504	87.45	81.9291	75.9	71.3362	91.31	86.8373	96.92	90.2701	81.675	94.115	0.2045	0.336197	0.650257	-
SHch01g043960	SHch01g043960	915	831	426	380	19.84	59.3718	17.38	52.1769	9.09	27.6129	8.18	24.3357	18.61	8.635	-1.1078	5.62e-07	1.4e-05	Down
SHch01g044040	SHch01g044040	176	231	422	422	3.82	59.3348	4.83	75.2633	9	141.905	9.08	140.212	4.325	9.04	1.0636	0.00143364	0.0131021	Up
SHch01g044090	SHch01g044090	0	6	0	0	0	0	0.13	0.267548	0	0	0	0	0.065	0.001	-6.0224	0.395883	0.703097	-
SHch01g044170	SHch01g044170	4166	5370	2986	3278	90.33	31.6255	112.34	39.4575	63.72	22.6459	70.54	24.5523	101.335	67.13	-0.5941	0.0025163	0.0210638	-
SHch01g044230	SHch01g044230	2	0	0	0	0.04	0.14182	0	0	0	0	0	0	0.02	0.001	-4.3219	0.615413	0.834071	-
SHch01g044280	SHch01g044280	291	269	499	460	6.31	7.84089	5.63	7.01834	10.65	13.4337	9.9	12.2299	5.97	10.275	0.7833	0.00561832	0.0403821	-
SHch01g044470	SHch01g044470	19	13	23	35	0.41	0.45566	0.27	0.301031	0.49	0.552794	0.75	0.82865	0.34	0.62	0.8667	0.376589	0.687407	-
SHch01g044480	SHch01g044480	0	4	12	9	0	0	0.08	0.128853	0.26	0.423737	0.19	0.303263	0.04	0.225	2.4919	0.259448	0.56404	-
SHch01g044510	SHch01g044510	21	22	227	664	0.46	1.39577	0.46	1.40025	4.84	14.9077	14.29	43.1064	0.46	9.565	4.3781	1.15e-13	9.14e-12	Up
SHch01g044520	SHch01g044520	10	27	370	921	0.22	0.345281	0.56	0.881715	7.9	12.586	19.82	30.9247	0.39	13.86	5.1513	8.05e-18	1.03e-15	Up
SHch01g044720	SHch01g044720	0	3	0	3	0	0	0.06	0.384978	0	0	0.06	0.381504	0.03	0.03	0	0.989223	0.998363	-
SHch01g044740	SHch01g044740	8	6	4	5	0.17	0.360075	0.13	0.276235	0.09	0.193507	0.11	0.231627	0.15	0.1	-0.585	0.684896	0.86739	-
SHch01g044760	SHch01g044760	3	0	19	17	0.07	0.0537248	0	0	0.41	0.319426	0.37	0.282313	0.035	0.39	3.478	0.0427093	0.183676	Up
SHch01g044770	SHch01g044770	21	21	44	18	0.46	0.328927	0.44	0.315634	0.94	0.682306	0.39	0.277242	0.45	0.665	0.5634	0.574759	0.812891	-
SHch01g044780	SHch01g044780	30	20	17	25	0.65	9.2183	0.42	5.97553	0.36	5.18262	0.54	7.61349	0.535	0.45	-0.2496	0.754955	0.905498	-
SHch01g044790	SHch01g044790	15	7	8	9	0.33	1.16579	0.15	0.531604	0.17	0.609629	0.19	0.667287	0.24	0.18	-0.415	0.764972	0.909839	-
SHch01g044860	SHch01g044860	19	16	35	20	0.41	0.110969	0.33	0.0896029	0.75	0.206058	0.43	0.115702	0.37	0.59	0.6732	0.510899	0.781152	-
SHch01g044870	SHch01g044870	21	17	15	14	0.46	7.50228	0.36	5.89017	0.32	5.29779	0.3	4.86417	0.41	0.31	-0.4034	0.67586	0.862512	-
SHch01g044890	SHch01g044890	0	3	0	0	0	0	0.06	0.461974	0	0	0	0	0.03	0.001	-4.9069	0.524304	0.788895	-
SHch01g044900	SHch01g044900	14	14	25	6	0.3	2.3299	0.29	2.25946	0.53	4.17832	0.13	1.00372	0.295	0.33	0.1618	0.933476	0.976413	-
SHch01g044910	SHch01g044910	126	189	106	133	2.73	1.30538	3.95	1.89479	2.26	1.09697	2.86	1.35954	3.34	2.56	-0.3837	0.328312	0.641139	-
SHch01g044950	SHch01g044950	234	211	256	288	5.07	27.3349	4.41	23.8528	5.46	29.8822	6.2	33.2318	4.74	5.83	0.2986	0.423978	0.726931	-
SHch01g044960	SHch01g044960	73	59	64	69	1.58	10.0073	1.23	7.81544	1.37	8.80822	1.48	9.31906	1.405	1.425	0.0204	0.961819	0.98729	-
SHch01g045010	SHch01g045010	45	45	10	29	0.98	7.43401	0.94	7.15344	0.21	1.61706	0.62	4.67564	0.96	0.415	-1.2099	0.15864	0.423692	-
SHch01g045050	SHch01g045050	14	16	7	4	0.3	0.329296	0.33	0.363387	0.15	0.167135	0.09	0.098211	0.315	0.12	-1.3923	0.259727	0.564312	-
SHch01g045080	SHch01g045080	0	6	6	9	0	0	0.13	0.249746	0.13	0.252708	0.19	0.361719	0.065	0.16	1.2996	0.573119	0.812378	-
SHch01g045270	SHch01g045270	704	3717	5060	8165	15.26	20.3583	77.76	104.072	107.97	146.217	175.7	233.029	46.51	141.835	1.6086	0.170231	0.440069	-
SHch01g045430	SHch01g045430	2120	2359	2638	2703	45.97	23.8834	49.35	25.7216	56.29	29.6867	58.17	30.045	47.66	57.23	0.264	0.245517	0.545933	-
SHch01g045510	SHch01g045510	19311	27117	8114	13363	418.72	305.892	567.27	415.742	173.14	128.396	287.56	208.845	492.995	230.35	-1.0977	9.27e-05	0.00128398	Down
SHch01g045530	SHch01g045530	47	49	33	59	1.02	1.67051	1.03	1.69229	0.7	1.16374	1.27	2.06778	1.025	0.985	-0.0574	0.884383	0.95909	-
SHch01g045600	SHch01g045600	4	10	43	14	0.09	0.0356993	0.21	0.0835654	0.92	0.370437	0.3	0.118302	0.15	0.61	2.0238	0.102523	0.327792	-
SHch01g045710	SHch01g045710	2413	2492	2240	2262	52.32	197.295	52.13	197.209	47.8	182.973	48.68	182.496	52.225	48.24	-0.1145	0.341024	0.655674	-
SHch01g045950	SHch01g045950	9605	10392	6919	7294	208.26	53.7787	217.39	56.3163	147.64	38.7007	156.96	40.2945	212.825	152.3	-0.4828	0.00125075	0.0116859	-
SHch01g046080	SHch01g046080	53	10	56	28	1.15	1.14831	0.21	0.210363	1.19	1.20619	0.6	0.595613	0.68	0.895	0.3964	0.697043	0.87416	-
SHch01g046100	SHch01g046100	45	39	32	17	0.98	0.559502	0.82	0.469656	0.68	0.394089	0.37	0.210005	0.9	0.525	-0.7776	0.304587	0.616349	-
SHch01g046180	SHch01g046180	152	158	188	116	3.3	2.15786	3.31	2.17134	4.01	2.66173	2.5	1.62518	3.305	3.255	-0.022	0.871703	0.953802	-
SHch01g046230	SHch01g046230	35	35	42	36	0.76	0.76988	0.73	0.741861	0.9	0.925468	0.77	0.775448	0.745	0.835	0.1645	0.870071	0.953283	-
SHch01g046310	SHch01g046310	437	490	474	366	9.48	5.70525	10.25	6.18842	10.11	6.17628	7.88	4.7146	9.865	8.995	-0.1332	0.517691	0.786307	-
SHch01g046320	SHch01g046320	108	39	56	80	2.34	4.13699	0.82	1.45436	1.19	2.13563	1.72	3.02308	1.58	1.455	-0.1189	0.840286	0.940231	-
SHch01g046330	SHch01g046330	1128	1360	975	1088	24.46	6.5929	28.45	7.69294	20.81	5.6938	23.41	6.27298	26.455	22.11	-0.2588	0.169733	0.439323	-
SHch02g004120	SHch02g004120	647	571	636	576	14.03	2.21028	11.95	1.88863	13.57	2.1701	12.39	1.9405	12.99	12.98	-0.0011	0.844795	0.941792	-
SHch02g004350	SHch02g004350	39	242	49	68	0.85	1.13244	5.06	6.76294	1.05	1.42002	1.46	1.93375	2.955	1.255	-1.2355	0.112031	0.346901	-
SHch02g004360	SHch02g004360	13	0	0	14	0.28	0.372531	0	0	0	0	0.3	0.396805	0.14	0.15	0.0995	0.971882	0.991913	-
SHch02g004430	SHch02g004430	30	25	26	35	0.65	0.243842	0.52	0.195699	0.55	0.209444	0.75	0.279711	0.585	0.65	0.152	0.888868	0.960719	-
SHch02g004520	SHch02g004520	0	5	2	5	0	0	0.1	0.412477	0.04	0.166947	0.11	0.449629	0.05	0.075	0.585	0.87703	0.955643	-
SHch02g004530	SHch02g004530	2	0	0	0	0.04	0.0120475	0	0	0	0	0	0	0.02	0.001	-4.3219	0.615413	0.834071	-
SHch02g004570	SHch02g004570	32	39	0	31	0.69	0.741576	0.82	0.884118	0	0	0.67	0.715869	0.755	0.335	-1.1723	0.4313	0.732129	-
SHch02g004580	SHch02g004580	4	5	11	5	0.09	0.295043	0.1	0.328876	0.23	0.765385	0.11	0.358498	0.095	0.17	0.8395	0.632813	0.839323	-
SHch02g004620	SHch02g004620	1	0	0	0	0.02	0.0966477	0	0	0	0	0	0	0.01	0.001	-3.3219	0.767873	0.909839	-
SHch02g004700	SHch02g004700	176	251	218	207	3.82	9.96825	5.25	13.7437	4.65	12.3174	4.45	11.5443	4.535	4.55	0.0048	0.891418	0.961609	-
SHch02g004720	SHch02g004720	3858	3919	3834	3728	83.65	8.36464	81.98	8.22393	81.81	8.30419	80.22	7.97474	82.815	81.015	-0.0317	0.617967	0.834187	-
SHch02g004780	SHch02g004780	1	1	1	0	0.02	0.483239	0.02	0.484788	0.02	0.490536	0	0	0.02	0.01	-1	0.818777	0.930529	-
SHch02g005040	SHch02g005040	0	0	0	1	0	0	0	0	0	0	0.02	0.0919938	0.001	0.01	3.3219	0.778145	0.912109	-
SHch02g005050	SHch02g005050	678	558	500	500	14.7	2.22761	11.67	1.77412	10.67	1.64133	10.76	1.62101	13.185	10.715	-0.2993	0.159209	0.424658	-
SHch02g005060	SHch02g005060	69	52	57	50	1.5	0.935226	1.09	0.681776	1.22	0.772138	1.08	0.669424	1.295	1.15	-0.1713	0.717492	0.884525	-
SHch02g005090	SHch02g005090	1975	1688	2426	2254	42.82	72.0582	35.31	59.6107	51.77	88.4351	48.5	81.1393	39.065	50.135	0.3599	0.0881495	0.299411	-
SHch02g005140	SHch02g005140	0	9	6	9	0	0	0.19	0.378341	0.13	0.261934	0.19	0.374926	0.095	0.16	0.7521	0.757476	0.907132	-
SHch02g005260	SHch02g005260	5	4	6	0	0.11	0.0584055	0.08	0.0426129	0.13	0.0700671	0	0	0.095	0.065	-0.5475	0.802952	0.922908	-
SHch02g005440	SHch02g005440	705	682	535	530	15.29	68.95	14.27	64.5566	11.42	52.276	11.41	51.1523	14.78	11.415	-0.3727	0.0605458	0.233114	-
SHch02g005490	SHch02g005490	124	120	184	141	2.69	19.9418	2.51	18.6671	3.93	29.5743	3.03	22.331	2.6	3.48	0.4206	0.355978	0.669363	-
SHch02g005640	SHch02g005640	0	0	0	3	0	0	0	0	0	0	0.06	0.244226	0.001	0.03	4.9069	0.537537	0.791637	-
SHch02g006300	SHch02g006300	5363	5343	6448	8297	116.28	1149.36	111.77	1108.32	137.59	1380.54	178.54	1754.44	114.025	158.065	0.4712	0.0336888	0.15508	-
SHch02g006370	SHch02g006370	1492	1385	1145	1320	32.35	16.1594	28.97	14.5175	24.43	12.3875	28.4	14.1034	30.66	26.415	-0.215	0.193285	0.475343	-
SHch02g006380	SHch02g006380	0	4	0	0	0	0	0.08	0.310417	0	0	0	0	0.04	0.001	-5.3219	0.468509	0.757961	-
SHch02g006390	SHch02g006390	9	0	2	0	0.2	0.106134	0	0	0.04	0.0215474	0	0	0.1	0.02	-2.3219	0.535106	0.791637	-
SHch02g006420	SHch02g006420	1574	1460	1128	1162	34.13	11.0976	30.54	9.96211	24.07	7.94471	25	8.08136	32.335	24.535	-0.3983	0.0174933	0.0968841	-
SHch02g006890	SHch02g006890	1	3	2	3	0.02	0.0627281	0.06	0.188787	0.04	0.127351	0.06	0.187084	0.04	0.05	0.3219	0.914107	0.969019	-
SHch02g006910	SHch02g006910	1502	1784	1323	1433	32.57	23.2216	37.32	26.6935	28.23	20.4312	30.84	21.8595	34.945	29.535	-0.2427	0.163735	0.430989	-
SHch02g006920	SHch02g006920	633	591	569	531	13.73	12.5743	12.36	11.3559	12.14	11.286	11.43	10.4066	13.045	11.785	-0.1465	0.401144	0.707997	-
SHch02g007020	SHch02g007020	988	847	918	886	21.42	9.2277	17.72	7.65821	19.59	8.56679	19.07	8.16727	19.57	19.33	-0.0178	0.766155	0.909839	-
SHch02g007060	SHch02g007060	1	0	0	0	0.02	0.0536932	0	0	0	0	0	0	0.01	0.001	-3.3219	0.767873	0.909839	-
SHch02g007120	SHch02g007120	9	23	0	0	0.2	0.0446524	0.48	0.107509	0	0	0	0	0.34	0.001	-8.4094	0.00456993	0.0343332	Down
SHch02g007380	SHch02g007380	0	5	3	3	0	0	0.1	0.0698964	0.06	0.0424352	0.06	0.0415593	0.05	0.06	0.263	0.943067	0.979647	-
SHch02g007390	SHch02g007390	36	33	0	13	0.78	0.618788	0.69	0.549144	0	0	0.28	0.22083	0.735	0.14	-2.3923	0.102153	0.327258	-
SHch02g007430	SHch02g007430	0	0	0	2	0	0	0	0	0	0	0.04	0.375975	0.001	0.02	4.3219	0.622394	0.834187	-
SHch02g007440	SHch02g007440	3	0	0	0	0.07	0.328533	0	0	0	0	0	0	0.035	0.001	-5.1293	0.531083	0.791196	-
SHch02g007510	SHch02g007510	121	88	79	61	2.62	17.2648	1.84	12.1638	1.69	11.3046	1.31	8.58191	2.23	1.5	-0.5721	0.22722	0.522627	-
SHch02g007730	SHch02g007730	29	0	0	3	0.63	0.0801055	0	0	0	0	0.06	0.00758447	0.315	0.03	-3.3923	0.217562	0.510435	-
SHch02g007810	SHch02g007810	9	80	46	27	0.2	0.665686	1.67	5.57629	0.98	3.31112	0.58	1.9192	0.935	0.78	-0.2615	0.747706	0.901767	-
SHch02g007820	SHch02g007820	228	676	539	218	4.94	16.9024	14.14	48.5355	11.5	39.9418	4.69	15.9531	9.54	8.095	-0.237	0.592717	0.8253	-
SHch02g007860	SHch02g007860	3	0	1	9	0.07	0.122211	0	0	0.02	0.0354446	0.19	0.329774	0.035	0.105	1.585	0.536084	0.791637	-
SHch02g007950	SHch02g007950	0	5	4	3	0	0	0.1	0.21671	0.09	0.197352	0.06	0.128852	0.05	0.075	0.585	0.876544	0.955457	-
SHch02g008030	SHch02g008030	16	33	27	16	0.35	0.764499	0.69	1.51199	0.58	1.28602	0.34	0.738312	0.52	0.46	-0.1769	0.806439	0.924373	-
SHch02g008060	SHch02g008060	4	0	0	0	0.09	0.167593	0	0	0	0	0	0	0.045	0.001	-5.4919	0.474994	0.759232	-
SHch02g008320	SHch02g008320	35	21	7	0	0.76	0.139676	0.44	0.0811242	0.15	0.0279839	0	0	0.6	0.075	-3	0.0483168	0.199381	Down
SHch02g008330	SHch02g008330	9	16	13	8	0.2	1.466	0.33	2.42666	0.28	2.0834	0.17	1.23882	0.265	0.225	-0.2361	0.812022	0.927363	-
SHch02g008360	SHch02g008360	16	28	128	137	0.35	2.11417	0.59	3.57531	2.73	16.7396	2.95	17.7152	0.47	2.84	2.5952	1.46e-05	0.00025333	Up
SHch02g008380	SHch02g008380	332	201	79	86	7.2	97.8558	4.2	57.2655	1.69	23.3158	1.85	24.9964	5.7	1.77	-1.6872	4.75e-05	0.00071973	Down
SHch02g008560	SHch02g008560	0	0	5	3	0	0	0	0	0.11	0.339338	0.06	0.181274	0.001	0.085	6.4094	0.23175	0.528274	-
SHch02g008670	SHch02g008670	117	116	148	136	2.54	5.71388	2.43	5.48395	3.16	7.21596	2.93	6.55266	2.485	3.045	0.2932	0.541587	0.792651	-
SHch02g008720	SHch02g008720	292	298	360	296	6.33	19.2668	6.23	19.0232	7.68	23.7288	6.37	19.2751	6.28	7.025	0.1617	0.704771	0.878395	-
SHch02g008880	SHch02g008880	0	2	0	0	0	0	0.04	0.171102	0	0	0	0	0.02	0.001	-4.3219	0.608367	0.832936	-
SHch02g008890	SHch02g008890	0	1	0	0	0	0	0.02	0.0855508	0	0	0	0	0.01	0.001	-3.3219	0.763773	0.909343	-
SHch02g008910	SHch02g008910	0	3	0	0	0	0	0.06	0.256094	0	0	0	0	0.03	0.001	-4.9069	0.524304	0.788895	-
SHch02g008950	SHch02g008950	4	3	0	3	0.09	0.251989	0.06	0.168531	0	0	0.06	0.16701	0.075	0.03	-1.3219	0.66067	0.854661	-
SHch02g009170	SHch02g009170	3021	4582	3323	2125	65.5	77.9751	95.85	114.471	70.91	85.6904	45.73	54.1213	80.675	58.32	-0.4681	0.0840131	0.290508	-
SHch02g009210	SHch02g009210	620	538	465	422	13.44	24.4231	11.25	20.5089	9.92	18.2988	9.08	16.4036	12.345	9.5	-0.3779	0.086389	0.296149	-
SHch02g009220	SHch02g009220	7	5	4	0	0.15	1.0954	0.1	0.732608	0.09	0.667166	0	0	0.125	0.045	-1.4739	0.500763	0.773953	-
SHch02g009290	SHch02g009290	88	48	75	119	1.91	0.610201	1	0.320501	1.6	0.518883	2.56	0.813078	1.455	2.08	0.5156	0.416144	0.720116	-
SHch02g009350	SHch02g009350	0	0	0	4	0	0	0	0	0	0	0.09	0.135429	0.001	0.045	5.4919	0.481055	0.760368	-
SHch02g009380	SHch02g009380	277	246	175	189	6.01	29.2594	5.15	25.1529	3.73	18.4336	4.07	19.6987	5.58	3.9	-0.5168	0.0847078	0.292368	-
SHch02g009970	SHch02g009970	4	0	0	0	0.09	0.221839	0	0	0	0	0	0	0.045	0.001	-5.4919	0.474994	0.759232	-
SHch02g010050	SHch02g010050	3	0	0	0	0.07	0.22607	0	0	0	0	0	0	0.035	0.001	-5.1293	0.531083	0.791196	-
SHch02g010350	SHch02g010350	0	0	0	1	0	0	0	0	0	0	0.02	0.0701142	0.001	0.01	3.3219	0.778145	0.912109	-
SHch02g010380	SHch02g010380	873	751	395	224	18.93	23.3301	15.71	19.4237	8.43	10.5464	4.82	5.90562	17.32	6.625	-1.3864	2.13e-05	0.000353237	Down
SHch02g010410	SHch02g010410	15	37	15	19	0.33	0.557727	0.77	1.30554	0.32	0.548994	0.41	0.688881	0.55	0.365	-0.5915	0.511041	0.781273	-
SHch02g010470	SHch02g010470	110	53	129	137	2.39	7.94144	1.11	3.70011	2.75	9.27563	2.95	9.74486	1.75	2.85	0.7036	0.205676	0.493399	-
SHch02g010490	SHch02g010490	0	0	1	0	0	0	0	0	0.02	0.0298523	0	0	0.001	0.01	3.3219	0.779187	0.912109	-
SHch02g010520	SHch02g010520	112	85	106	91	2.43	1.34993	1.78	0.992005	2.26	1.27445	1.96	1.08246	2.105	2.11	0.0034	0.937282	0.977907	-
SHch02g010560	SHch02g010560	15	15	17	11	0.33	3.21318	0.31	3.02811	0.36	3.55822	0.24	2.32319	0.32	0.3	-0.0931	0.898783	0.963719	-
SHch02g010570	SHch02g010570	18	3	4	0	0.39	0.486472	0.06	0.0750818	0.09	0.113958	0	0	0.225	0.045	-2.3219	0.272028	0.578875	-
SHch02g010670	SHch02g010670	5	9	0	0	0.11	0.0192475	0.19	0.0333522	0	0	0	0	0.15	0.001	-7.2288	0.0730911	0.265134	-
SHch02g010680	SHch02g010680	2	0	0	0	0.04	0.0988443	0	0	0	0	0	0	0.02	0.001	-4.3219	0.615413	0.834071	-
SHch02g010910	SHch02g010910	1012	607	1142	1322	21.94	9.04172	12.7	5.25059	24.37	10.1948	28.45	11.656	17.32	26.41	0.6086	0.0514922	0.208316	-
SHch02g011010	SHch02g011010	6	0	74	88	0.13	0.128823	0	0	1.58	1.58934	1.89	1.86193	0.065	1.735	4.7384	1.14e-05	0.00020344	Up
SHch02g011140	SHch02g011140	270	264	327	332	5.85	10.8011	5.52	10.2244	6.98	13.0821	7.14	13.1057	5.685	7.06	0.3125	0.355708	0.669114	-
SHch02g011160	SHch02g011160	200	120	177	186	4.34	7.99048	2.51	4.63604	3.78	7.06455	4	7.32143	3.425	3.89	0.1837	0.723048	0.888216	-
SHch02g011240	SHch02g011240	840	1037	1082	906	18.21	4.70049	21.69	5.61671	23.09	6.05015	19.5	5.00403	19.95	21.295	0.0941	0.870247	0.953347	-
SHch02g011320	SHch02g011320	9	2	15	6	0.2	0.51033	0.04	0.102393	0.32	0.828859	0.13	0.329774	0.12	0.225	0.9069	0.575386	0.813251	-
SHch02g011330	SHch02g011330	5	8	0	0	0.11	0.265781	0.17	0.41207	0	0	0	0	0.14	0.001	-7.1293	0.0868003	0.29672	-
SHch02g011340	SHch02g011340	664	586	576	551	14.4	4.5419	12.26	3.87932	12.29	3.93492	11.86	3.71888	13.33	12.075	-0.1427	0.416519	0.720548	-
SHch02g011380	SHch02g011380	0	14	7	8	0	0	0.29	0.068708	0.15	0.03596	0.17	0.0399136	0.145	0.16	0.142	0.986379	0.997811	-
SHch02g011570	SHch02g011570	3	3	0	2	0.07	0.49637	0.06	0.426824	0	0	0.04	0.281981	0.065	0.02	-1.7004	0.600038	0.8303	-
SHch02g011600	SHch02g011600	0	0	3	0	0	0	0	0	0.06	0.0749216	0	0	0.001	0.03	4.9069	0.539275	0.791637	-
SHch02g011660	SHch02g011660	220	217	278	270	4.77	27.9504	4.54	26.688	5.93	35.2724	5.81	33.8453	4.655	5.87	0.3346	0.350908	0.664931	-
SHch02g011710	SHch02g011710	0	10	915	618	0	0	0.21	0.0717189	19.52	6.74549	13.3	4.5012	0.105	16.41	7.288	0.00050004	0.00539723	Up
SHch02g011840	SHch02g011840	4	0	9	9	0.09	0.0698139	0	0	0.19	0.149611	0.19	0.146523	0.045	0.19	2.078	0.318319	0.630763	-
SHch02g011920	SHch02g011920	193	207	382	286	4.18	2.7619	4.33	2.87018	8.15	5.46637	6.15	4.03979	4.255	7.15	0.7488	0.035441	0.160958	-
SHch02g012170	SHch02g012170	0	1	1	1	0	0	0.02	0.384978	0.02	0.389544	0.02	0.381504	0.01	0.02	1	0.835892	0.938173	-
SHch02g012200	SHch02g012200	0	7	0	0	0	0	0.15	0.490847	0	0	0	0	0.075	0.001	-6.2288	0.370201	0.681996	-
SHch02g012250	SHch02g012250	46	51	52	24	1	0.517072	1.07	0.55504	1.11	0.582617	0.52	0.267305	1.035	0.815	-0.3448	0.594434	0.826478	-
SHch02g012260	SHch02g012260	72	81	46	85	1.56	1.91417	1.69	2.08033	0.98	1.22065	1.83	2.23234	1.625	1.405	-0.2099	0.659466	0.854267	-
SHch02g012270	SHch02g012270	83	111	60	125	1.8	2.15594	2.32	2.78768	1.28	1.55627	2.69	3.20309	2.06	1.985	-0.0535	0.850471	0.944322	-
SHch02g012300	SHch02g012300	364	396	551	514	7.89	2.36762	8.28	2.49262	11.76	3.58222	11.06	3.29946	8.085	11.41	0.497	0.0803693	0.282751	-
SHch02g012450	SHch02g012450	11569	11529	9832	9060	250.85	86.3424	241.18	83.2801	209.8	73.3035	194.96	66.7126	246.015	202.38	-0.2817	0.0332301	0.153436	-
SHch02g012470	SHch02g012470	193	229	131	202	4.18	14.9831	4.79	17.2246	2.8	10.1881	4.35	15.5012	4.485	3.575	-0.3272	0.348653	0.66278	-
SHch02g012500	SHch02g012500	232	202	178	203	5.03	4.11207	4.23	3.46915	3.8	3.15345	4.37	3.55162	4.63	4.085	-0.1807	0.508609	0.779441	-
SHch02g012610	SHch02g012610	0	0	1	0	0	0	0	0	0.02	0.0946034	0	0	0.001	0.01	3.3219	0.779187	0.912109	-
SHch02g012640	SHch02g012640	0	0	1	0	0	0	0	0	0.02	0.0946034	0	0	0.001	0.01	3.3219	0.779187	0.912109	-
SHch02g012670	SHch02g012670	37	46	42	29	0.8	0.635944	0.96	0.765579	0.9	0.726241	0.62	0.489974	0.88	0.76	-0.2115	0.709698	0.880553	-
SHch02g012810	SHch02g012810	65	21	49	75	1.41	11.7929	0.44	3.69184	1.05	8.91456	1.61	13.3869	0.925	1.33	0.5239	0.520791	0.788597	-
SHch02g012910	SHch02g012910	503	408	436	392	10.91	3.14603	8.54	2.47051	9.3	2.72227	8.44	2.41954	9.725	8.87	-0.1328	0.513	0.78285	-
SHch02g012970	SHch02g012970	1	3	0	0	0.02	0.0155142	0.06	0.0466918	0	0	0	0	0.04	0.001	-5.3219	0.46879	0.758188	-
SHch02g013780	SHch02g013780	0	8	0	4	0	0	0.17	0.278844	0	0	0.09	0.146291	0.085	0.045	-0.9175	0.756234	0.906405	-
SHch02g013920	SHch02g013920	5	7	10	10	0.11	0.479472	0.15	0.655921	0.21	0.929179	0.22	0.953335	0.13	0.215	0.7258	0.630321	0.837574	-
SHch02g014040	SHch02g014040	33	21	36	35	0.72	0.646091	0.44	0.396099	0.77	0.701393	0.75	0.669075	0.58	0.76	0.3899	0.647787	0.848695	-
SHch02g014050	SHch02g014050	36	33	22	23	0.78	4.27605	0.69	3.79479	0.47	2.61551	0.49	2.67053	0.735	0.48	-0.6147	0.411746	0.715465	-
SHch02g014100	SHch02g014100	0	2	0	3	0	0	0.04	0.523571	0	0	0.06	0.778268	0.02	0.03	0.585	0.90774	0.966262	-
SHch02g014110	SHch02g014110	29	35	17	9	0.63	5.47993	0.73	6.37011	0.36	3.17868	0.19	1.64301	0.68	0.275	-1.3061	0.155797	0.419714	-
SHch02g014270	SHch02g014270	366	334	428	279	7.94	2.17701	6.99	1.92268	9.13	2.54109	6	1.63547	7.465	7.565	0.0192	0.93848	0.978392	-
SHch02g014310	SHch02g014310	12	10	18	19	0.26	3.60887	0.21	2.9242	0.38	5.35415	0.41	5.65762	0.235	0.395	0.7492	0.512891	0.782803	-
SHch02g014710	SHch02g014710	1965	1687	980	1237	42.61	38.166	35.29	31.7108	20.91	19.012	26.62	23.7042	38.95	23.765	-0.7128	0.000678487	0.00699355	-
SHch02g014720	SHch02g014720	160	90	130	142	3.47	2.95913	1.88	1.60835	2.77	2.39786	3.06	2.59423	2.675	2.915	0.124	0.850228	0.944281	-
SHch02g014790	SHch02g014790	162	254	351	308	3.51	15.5418	5.31	23.5873	7.49	33.6656	6.63	29.185	4.41	7.06	0.6789	0.0977004	0.318544	-
SHch02g014820	SHch02g014820	757	779	227	366	16.41	38.0976	16.3	37.9635	4.84	11.4063	7.88	18.1873	16.355	6.36	-1.3626	9.64e-06	0.000176847	Down
SHch02g014950	SHch02g014950	2852	1388	3027	3129	61.84	51.7878	29.04	24.3975	64.59	54.9076	67.33	56.0556	45.44	65.96	0.5376	0.115543	0.35278	-
SHch02g014960	SHch02g014960	0	5	0	3	0	0	0.1	0.948498	0	0	0.06	0.563962	0.05	0.03	-0.737	0.837009	0.938589	-
SHch02g015030	SHch02g015030	88	152	117	90	1.91	0.943963	3.18	1.57666	2.5	1.25421	1.94	0.953181	2.545	2.22	-0.1971	0.612711	0.834071	-
SHch02g015150	SHch02g015150	0	1	0	0	0	0	0.02	0.0322661	0	0	0	0	0.01	0.001	-3.3219	0.763773	0.909343	-
SHch02g015300	SHch02g015300	166	216	106	74	3.6	11.7427	4.52	14.7909	2.26	7.48313	1.59	5.15602	4.06	1.925	-1.0766	0.0107461	0.0666182	Down
SHch02g015390	SHch02g015390	300	134	128	98	6.5	31.1795	2.8	13.4742	2.73	13.2932	2.11	10.0622	4.65	2.42	-0.9422	0.0548993	0.217234	-
SHch02g015440	SHch02g015440	0	0	4	0	0	0	0	0	0.09	0.402704	0	0	0.001	0.045	5.4919	0.48272	0.760368	-
SHch02g015650	SHch02g015650	27	28	19	26	0.59	1.52134	0.59	1.52622	0.41	1.07317	0.56	1.43554	0.59	0.485	-0.2827	0.701961	0.876937	-
SHch02g015710	SHch02g015710	513	711	1033	1122	11.12	21.3993	14.87	28.7076	22.04	43.0543	24.14	46.1833	12.995	23.09	0.8293	0.00393924	0.0303145	-
SHch02g015870	SHch02g015870	3687	3939	3859	3965	79.94	121.563	82.4	125.706	82.35	127.119	85.32	128.986	81.17	83.835	0.0466	0.983045	0.996349	-
SHch02g015880	SHch02g015880	2280	2291	2216	2326	49.44	167.986	47.93	163.377	47.29	163.107	50.05	169.064	48.685	48.67	-0.0004	0.777223	0.912109	-
SHch02g015920	SHch02g015920	211	171	329	338	4.58	2.76398	3.58	2.16742	7.02	4.30047	7.27	4.36171	4.08	7.145	0.8084	0.0142714	0.0825855	-
SHch02g016000	SHch02g016000	18	24	23	18	0.39	1.20012	0.5	1.54355	0.49	1.53061	0.39	1.1931	0.445	0.44	-0.0163	0.933403	0.976401	-
SHch02g016030	SHch02g016030	124	144	151	158	2.69	3.22588	3.01	3.6212	3.22	3.91978	3.4	4.05348	2.85	3.31	0.2159	0.676422	0.862576	-
SHch02g016250	SHch02g016250	190	616	1570	1682	4.12	6.27984	12.89	19.7104	33.5	51.833	36.19	54.8394	8.505	34.845	2.0346	3.84e-05	0.00059575	Up
SHch02g016280	SHch02g016280	202	184	270	337	4.38	42.0204	3.85	37.0542	5.76	56.0943	7.25	69.1476	4.115	6.505	0.6607	0.0611051	0.234709	-
SHch02g016440	SHch02g016440	1798	1901	1699	1710	38.99	3.40858	39.77	3.48792	36.25	3.21691	36.8	3.19831	39.38	36.525	-0.1086	0.384254	0.694076	-
SHch02g016450	SHch02g016450	216	234	123	246	4.68	2.14102	4.9	2.24886	2.62	1.21671	5.29	2.40593	4.79	3.955	-0.2763	0.472277	0.759232	-
SHch02g016470	SHch02g016470	116	121	73	136	2.52	0.438589	2.53	0.441741	1.56	0.275608	2.93	0.506964	2.525	2.245	-0.1696	0.668732	0.858738	-
SHch02g016480	SHch02g016480	3	0	0	0	0.07	0.14182	0	0	0	0	0	0	0.035	0.001	-5.1293	0.531083	0.791196	-
SHch02g016560	SHch02g016560	1253	1217	1166	602	27.17	19.0523	25.46	17.9104	24.88	17.7099	12.95	9.02774	26.315	18.915	-0.4764	0.116014	0.353716	-
SHch02g016640	SHch02g016640	4735	4101	5546	6494	102.67	29.4629	85.79	24.6978	118.34	34.4726	139.74	39.8662	94.23	129.04	0.4536	0.0265426	0.130741	-
SHch02g016690	SHch02g016690	1159	1155	823	895	25.13	14.1777	24.16	13.6741	17.56	10.0565	19.26	10.8024	24.645	18.41	-0.4208	0.0206666	0.109202	-
SHch02g016930	SHch02g016930	3	0	0	3	0.07	0.0130164	0	0	0	0	0.06	0.0110917	0.035	0.03	-0.2224	0.998246	0.999575	-
SHch02g017070	SHch02g017070	3	2	5	10	0.07	0.0654867	0.04	0.0375409	0.11	0.104462	0.22	0.204611	0.055	0.165	1.585	0.399667	0.707074	-
SHch02g017140	SHch02g017140	14421	9068	15634	16253	312.69	130.456	189.7	79.3978	333.61	141.286	349.75	145.065	251.195	341.68	0.4438	0.090552	0.304188	-
SHch02g017150	SHch02g017150	7	3	2	11	0.15	0.661188	0.06	0.265323	0.04	0.178979	0.24	1.05171	0.105	0.14	0.415	0.848159	0.943379	-
SHch02g017160	SHch02g017160	12	16	13	25	0.26	0.242772	0.33	0.309122	0.28	0.265395	0.54	0.50127	0.295	0.41	0.4749	0.71182	0.881522	-
SHch02g017270	SHch02g017270	0	48	22	119	0	0	1	2.62837	0.47	1.24998	2.56	6.66789	0.5	1.515	1.5993	0.607667	0.832936	-
SHch02g017280	SHch02g017280	2502	2562	2314	2676	54.25	95.9111	53.6	95.0657	49.38	88.6196	57.58	101.203	53.925	53.48	-0.012	0.744363	0.899911	-
SHch02g017300	SHch02g017300	2887	2653	2657	2495	62.6	275.936	55.5	245.424	56.7	253.703	53.69	235.277	59.05	55.195	-0.0974	0.396778	0.704227	-
SHch02g017320	SHch02g017320	5	3	0	4	0.11	0.771623	0.06	0.422234	0	0	0.09	0.627635	0.085	0.045	-0.9175	0.702962	0.877581	-
SHch02g017440	SHch02g017440	6495	4153	8037	8725	140.83	139.909	86.88	86.5885	171.5	172.951	187.75	185.431	113.855	179.625	0.6578	0.0100551	0.0632793	-
SHch02g017550	SHch02g017550	498	304	294	263	10.8	108.394	6.36	64.0367	6.27	63.8792	5.66	56.4743	8.58	5.965	-0.5245	0.106788	0.336476	-
SHch02g017590	SHch02g017590	101	104	101	112	2.19	7.83562	2.18	7.82484	2.16	7.845	2.41	8.57233	2.185	2.285	0.0646	0.972248	0.992018	-
SHch02g017740	SHch02g017740	171	1023	2985	3843	3.71	9.09887	21.4	52.6523	63.7	158.585	82.7	201.638	12.555	73.2	2.5436	0.0313648	0.146721	Up
SHch02g017750	SHch02g017750	72	389	881	1637	1.56	3.82594	8.14	20.0276	18.8	46.8038	35.23	85.8971	4.85	27.015	2.4777	0.0367922	0.165228	Up
SHch02g017760	SHch02g017760	5	20	135	183	0.11	0.269778	0.42	1.03336	2.88	7.16995	3.94	9.60644	0.265	3.41	3.6857	6.06e-07	1.5e-05	Up
SHch02g017770	SHch02g017770	4	20	138	111	0.09	0.220727	0.42	1.03336	2.94	7.31932	2.39	5.82725	0.255	2.665	3.3856	3.51e-05	0.000550384	Up
SHch02g017780	SHch02g017780	6	53	307	371	0.13	0.318828	1.11	2.73103	6.55	16.3066	7.98	19.4567	0.62	7.265	3.5506	6.93e-06	0.000132605	Up
SHch02g017790	SHch02g017790	144	644	2300	2349	3.12	2.05113	13.47	8.88373	49.08	32.7531	50.55	33.0378	8.295	49.815	2.5863	0.0109378	0.0673779	Up
SHch02g017800	SHch02g017800	0	0	18	63	0	0	0	0	0.38	0.951999	1.36	3.33683	0.001	0.87	9.7649	4.91e-05	0.000740942	Up
SHch02g017810	SHch02g017810	2	19	70	173	0.04	0.0981011	0.4	0.984155	1.49	3.70945	3.72	9.07004	0.22	2.605	3.5657	0.000376189	0.00425343	Up
SHch02g017820	SHch02g017820	1	14	64	103	0.02	0.0490505	0.29	0.713513	1.37	3.4107	2.22	5.41276	0.155	1.795	3.5336	0.00114292	0.0108497	Up
SHch02g017830	SHch02g017830	22	241	1261	1759	0.48	1.17721	5.04	12.4004	26.91	66.9942	37.85	92.2852	2.76	32.38	3.5524	0.013904	0.0810199	Up
SHch02g017890	SHch02g017890	65	131	199	156	1.41	2.16774	2.74	4.22599	4.25	6.63265	3.36	5.13547	2.075	3.805	0.8748	0.116137	0.353835	-
SHch02g018090	SHch02g018090	38	46	55	63	0.82	0.484552	0.96	0.569099	1.17	0.701814	1.36	0.798946	0.89	1.265	0.5073	0.472518	0.759232	-
SHch02g018170	SHch02g018170	22	17	0	0	0.48	0.682219	0.36	0.513305	0	0	0	0	0.42	0.001	-8.7142	0.00141252	0.012948	Down
SHch02g018180	SHch02g018180	178	219	120	99	3.86	11.7124	4.58	13.9416	2.56	7.88509	2.13	6.42523	4.22	2.345	-0.8477	0.0243749	0.122857	-
SHch02g018470	SHch02g018470	10882	11657	5525	5843	235.95	79.3712	243.86	82.295	117.9	40.2593	125.73	42.0469	239.905	121.815	-0.9778	3.63e-10	1.69e-08	-
SHch02g018490	SHch02g018490	17	18	21	20	0.37	0.131493	0.38	0.13548	0.45	0.162339	0.43	0.151923	0.375	0.44	0.2306	0.845248	0.941995	-
SHch02g018510	SHch02g018510	2	2	5	6	0.04	0.501825	0.04	0.503433	0.11	1.40086	0.13	1.62139	0.04	0.12	1.585	0.485752	0.763164	-
SHch02g018520	SHch02g018520	9	0	9	25	0.2	0.8104	0	0	0.19	0.781507	0.54	2.17528	0.1	0.365	1.8679	0.300471	0.611857	-
SHch02g018530	SHch02g018530	0	0	0	2	0	0	0	0	0	0	0.04	0.665186	0.001	0.02	4.3219	0.622394	0.834187	-
SHch02g018590	SHch02g018590	137	136	105	57	2.97	0.868724	2.85	0.836297	2.24	0.665094	1.23	0.35767	2.91	1.735	-0.7461	0.11873	0.357821	-
SHch02g018810	SHch02g018810	885	895	729	963	19.19	130.406	18.72	127.62	15.56	107.335	20.72	139.98	18.955	18.14	-0.0634	0.64923	0.8487	-
SHch02g018950	SHch02g018950	0	0	2	15	0	0	0	0	0.04	0.0351313	0.32	0.275249	0.001	0.18	7.4919	0.0621539	0.237347	-
SHch02g019010	SHch02g019010	0	0	0	11	0	0	0	0	0	0	0.24	0.220994	0.001	0.12	6.9069	0.24998	0.551711	-
SHch02g019030	SHch02g019030	11	10	37	47	0.24	0.413112	0.21	0.362631	0.79	1.38036	1.01	1.72834	0.225	0.9	2	0.0246369	0.123868	Up
SHch02g019070	SHch02g019070	75	64	48	67	1.63	6.86043	1.34	5.65794	1.02	4.35786	1.44	6.0253	1.485	1.23	-0.2718	0.589553	0.823873	-
SHch02g019080	SHch02g019080	30	40	28	12	0.65	2.14886	0.84	2.78589	0.6	2.01352	0.26	0.854517	0.745	0.43	-0.7929	0.34509	0.659208	-
SHch02g019180	SHch02g019180	394	458	495	300	8.54	22.3745	9.58	25.1798	10.56	28.0847	6.46	16.826	9.06	8.51	-0.0904	0.679223	0.864312	-
SHch02g019440	SHch02g019440	6	6	8	0	0.13	0.0230228	0.13	0.0230966	0.17	0.0305614	0	0	0.13	0.085	-0.613	0.783973	0.914008	-
SHch02g019450	SHch02g019450	175	153	126	117	3.79	0.703011	3.2	0.595474	2.69	0.506506	2.52	0.464703	3.495	2.605	-0.424	0.224704	0.519532	-
SHch02g019460	SHch02g019460	1	0	0	0	0.02	0.0195224	0	0	0	0	0	0	0.01	0.001	-3.3219	0.767873	0.909839	-
SHch02g019480	SHch02g019480	0	6	7	0	0	0	0.13	0.23057	0.15	0.269197	0	0	0.065	0.075	0.2065	0.963759	0.98807	-
SHch02g019490	SHch02g019490	1	2	3	0	0.02	0.105221	0.04	0.211117	0.06	0.320431	0	0	0.03	0.03	0	0.987897	0.998175	-
SHch02g019510	SHch02g019510	2	0	0	0	0.04	0.0390447	0	0	0	0	0	0	0.02	0.001	-4.3219	0.615413	0.834071	-
SHch02g019530	SHch02g019530	0	4	7	0	0	0	0.08	0.141889	0.15	0.269197	0	0	0.04	0.075	0.9069	0.833899	0.937419	-
SHch02g019540	SHch02g019540	1	1	3	0	0.02	0.105221	0.02	0.105559	0.06	0.320431	0	0	0.02	0.03	0.585	0.886996	0.960112	-
SHch02g019550	SHch02g019550	163	133	156	114	3.53	0.654846	2.78	0.517367	3.33	0.627073	2.45	0.451838	3.155	2.89	-0.1266	0.683116	0.866401	-
SHch02g019580	SHch02g019580	0	3	5	0	0	0	0.06	0.106417	0.11	0.197411	0	0	0.03	0.055	0.8745	0.86356	0.950433	-
SHch02g019590	SHch02g019590	1	0	3	1	0.02	0.105221	0	0	0.06	0.320431	0.02	0.104606	0.01	0.04	2	0.606249	0.832936	-
SHch02g019600	SHch02g019600	233	175	146	137	5.05	0.93673	3.66	0.681074	3.12	0.587472	2.95	0.543998	4.355	3.035	-0.521	0.133127	0.382226	-
SHch02g019610	SHch02g019610	1	0	0	0	0.02	0.00971274	0	0	0	0	0	0	0.01	0.001	-3.3219	0.767873	0.909839	-
SHch02g019630	SHch02g019630	1286	1272	732	791	27.88	4.21379	26.61	4.03474	15.62	2.39646	17.02	2.55736	27.245	16.32	-0.7394	9.24e-05	0.00128272	-
SHch02g019720	SHch02g019720	2	10	3	4	0.04	0.241619	0.21	1.27257	0.06	0.367902	0.09	0.540464	0.125	0.075	-0.737	0.666988	0.858011	-
SHch02g019730	SHch02g019730	0	6	12	5	0	0	0.13	0.379258	0.26	0.767511	0.11	0.318014	0.065	0.185	1.509	0.513033	0.78285	-
SHch02g019770	SHch02g019770	10	12	20	3	0.22	1.63093	0.25	1.85927	0.43	3.23587	0.06	0.442198	0.235	0.245	0.0601	0.990208	0.998562	-
SHch02g019830	SHch02g019830	0	0	0	8	0	0	0	0	0	0	0.17	0.800881	0.001	0.085	6.4094	0.351347	0.664931	-
SHch02g020060	SHch02g020060	8687	4154	8051	8181	188.36	768.005	86.9	355.455	171.8	711.063	176.05	713.615	137.63	173.925	0.3377	0.331746	0.645043	-
SHch02g020070	SHch02g020070	32	13	13	29	0.69	0.930035	0.27	0.365093	0.28	0.383105	0.62	0.830795	0.48	0.45	-0.0931	0.903279	0.965575	-
SHch02g020080	SHch02g020080	0	0	0	3	0	0	0	0	0	0	0.06	0.162817	0.001	0.03	4.9069	0.537537	0.791637	-
SHch02g020130	SHch02g020130	144	195	12	43	3.12	1.19495	4.08	1.56764	0.26	0.101083	0.93	0.354104	3.6	0.595	-2.597	9.61e-05	0.00132595	Down
SHch02g020180	SHch02g020180	128	116	136	118	2.78	17.4384	2.43	15.2918	2.9	18.4659	2.54	15.8397	2.605	2.72	0.0623	0.963477	0.987914	-
SHch02g020790	SHch02g020790	68	43	68	59	1.47	5.54328	0.9	3.40472	1.45	5.55043	1.27	4.76108	1.185	1.36	0.1987	0.791683	0.917661	-
SHch02g020830	SHch02g020830	6	7	3	12	0.13	0.683938	0.15	0.79169	0.06	0.320431	0.26	1.35988	0.14	0.16	0.1926	0.917602	0.970055	-
SHch02g020960	SHch02g020960	857	823	555	550	18.58	3.54383	17.22	3.29496	11.84	2.29239	11.84	2.24508	17.9	11.84	-0.5963	0.00291119	0.0236719	-
SHch02g020980	SHch02g020980	37	38	4	11	0.8	10.8729	0.79	10.7714	0.09	1.24167	0.24	3.24278	0.795	0.165	-2.2685	0.0200924	0.106913	Down
SHch02g020990	SHch02g020990	39	28	3	1	0.85	3.77222	0.59	2.62676	0.06	0.270296	0.02	0.088239	0.72	0.04	-4.1699	0.00121344	0.0113855	Down
SHch02g021000	SHch02g021000	83	44	15	16	1.8	15.4509	0.92	7.92245	0.32	2.78831	0.34	2.90144	1.36	0.33	-2.0431	0.00709235	0.048326	Down
SHch02g021030	SHch02g021030	8769	7069	11769	11325	190.14	105.898	147.88	82.6255	251.14	141.984	243.7	134.934	169.01	247.42	0.5499	0.00392713	0.0302309	-
SHch02g021660	SHch02g021660	0	4	0	0	0	0	0.08	0.101796	0	0	0	0	0.04	0.001	-5.3219	0.468509	0.757961	-
SHch02g021710	SHch02g021710	10	4	24	12	0.22	0.731011	0.08	0.266674	0.51	1.72021	0.26	0.858869	0.15	0.385	1.3599	0.301142	0.612277	-
SHch02g021950	SHch02g021950	41	33	5	23	0.89	0.203129	0.69	0.157987	0.11	0.025485	0.49	0.111181	0.79	0.3	-1.3969	0.170001	0.439757	-
SHch02g022020	SHch02g022020	17	13	20	11	0.37	0.701679	0.27	0.513678	0.43	0.82778	0.24	0.452481	0.32	0.335	0.0661	0.99355	0.999399	-
SHch02g022050	SHch02g022050	0	20	0	0	0	0	0.42	0.070771	0	0	0	0	0.21	0.001	-7.7142	0.0931713	0.309474	-
SHch02g022080	SHch02g022080	15	13	0	0	0.33	0.722425	0.27	0.59297	0	0	0	0	0.3	0.001	-8.2288	0.00694196	0.0476357	Down
SHch02g022130	SHch02g022130	9337	10620	10962	7945	202.45	168.675	222.16	185.69	233.91	197.83	170.97	141.614	212.305	202.44	-0.0686	0.585422	0.820748	-
SHch02g022200	SHch02g022200	20	10	9	17	0.43	0.84156	0.21	0.412312	0.19	0.377468	0.37	0.719898	0.32	0.28	-0.1926	0.841405	0.940866	-
SHch02g022230	SHch02g022230	1480	1614	2264	1953	32.09	10.7394	33.76	11.3345	48.31	16.4118	42.03	13.9837	32.925	45.17	0.4562	0.040564	0.177118	-
SHch02g022400	SHch02g022400	0	0	6	0	0	0	0	0	0.13	0.0657336	0	0	0.001	0.065	6.0224	0.408877	0.713339	-
SHch02g022410	SHch02g022410	1005	862	561	586	21.79	14.5004	18.03	12.0367	11.97	8.08584	12.61	8.34236	19.91	12.29	-0.696	0.00083153	0.00834764	-
SHch02g022540	SHch02g022540	11725	14367	17928	19379	254.23	281.583	300.55	333.954	382.56	430.12	417.01	459.176	277.39	399.785	0.5273	0.013783	0.0803921	-
SHch02g022560	SHch02g022560	12476	10054	14377	18576	270.51	299.785	210.32	233.828	306.79	345.125	399.74	440.409	240.415	353.265	0.5552	0.0149574	0.0857338	-
SHch02g022710	SHch02g022710	349	311	177	181	7.57	197.538	6.51	170.422	3.78	100.128	3.89	100.915	7.04	3.835	-0.8763	0.00273301	0.0225404	-
SHch02g022980	SHch02g022980	1117	851	1846	1849	24.22	16.9472	17.8	12.4949	39.39	27.9782	39.79	27.679	21.01	39.59	0.9141	5.41e-05	0.000802932	-
SHch02g023230	SHch02g023230	4	15	36	0	0.09	0.447057	0.31	1.5448	0.77	3.88258	0	0	0.2	0.385	0.9449	0.660335	0.854618	-
SHch02g023280	SHch02g023280	6	0	0	5	0.13	0.254425	0	0	0	0	0.11	0.214024	0.065	0.055	-0.241	0.938445	0.978392	-
SHch02g023330	SHch02g023330	7771	10390	8287	7608	168.5	30.0999	217.35	38.9506	176.83	32.0649	163.72	29.0749	192.925	170.275	-0.1802	0.275569	0.583194	-
SHch02g023490	SHch02g023490	152	146	166	141	3.3	3.66751	3.05	3.40053	3.54	3.99365	3.03	3.34774	3.175	3.285	0.0491	0.993437	0.999326	-
SHch02g023500	SHch02g023500	169	151	241	169	3.66	6.45319	3.16	5.58947	5.14	9.19955	3.64	6.38039	3.41	4.39	0.3644	0.409284	0.71363	-
SHch02g023530	SHch02g023530	53	49	44	62	1.15	3.83421	1.03	3.44513	0.94	3.18138	1.33	4.40842	1.09	1.135	0.0584	0.977467	0.994403	-
SHch02g023550	SHch02g023550	488	186	1275	834	10.58	6.15709	3.89	2.27106	27.21	16.0741	17.95	10.385	7.235	22.58	1.642	0.000280702	0.00332891	Up
SHch02g023620	SHch02g023620	0	0	8	4	0	0	0	0	0.17	0.185365	0.09	0.0961088	0.001	0.13	7.0224	0.115445	0.352737	-
SHch02g023740	SHch02g023740	7	4	4	11	0.15	0.0267341	0.08	0.0143039	0.09	0.0162827	0.24	0.0425244	0.115	0.165	0.5208	0.800379	0.921707	-
SHch02g023760	SHch02g023760	9	8	15	7	0.2	1.05221	0.17	0.897248	0.32	1.70897	0.15	0.784544	0.185	0.235	0.3451	0.80614	0.924211	-
SHch02g023870	SHch02g023870	88	119	248	147	1.91	1.68763	2.49	2.20715	5.29	4.74469	3.16	2.77576	2.2	4.225	0.9414	0.058853	0.228738	-
SHch02g023970	SHch02g023970	0	0	0	6	0	0	0	0	0	0	0.13	0.350328	0.001	0.065	6.0224	0.40734	0.712493	-
SHch02g024230	SHch02g024230	30883	21318	29563	31677	669.63	626.455	445.96	418.544	630.84	599.079	681.65	633.97	557.795	656.245	0.2345	0.363201	0.676392	-
SHch02g024660	SHch02g024660	84	116	76	67	1.82	6.81061	2.43	9.12244	1.62	6.15375	1.44	5.3571	2.125	1.53	-0.4739	0.302747	0.61446	-
SHch02g024740	SHch02g024740	6	8	3	20	0.13	0.20002	0.17	0.262403	0.06	0.093711	0.43	0.657734	0.15	0.245	0.7078	0.663961	0.856341	-
SHch02g024750	SHch02g024750	9034	10242	8578	8531	195.88	33.452	214.26	36.7082	183.04	31.7313	183.58	31.1681	205.07	183.31	-0.1618	0.21319	0.50398	-
SHch02g024780	SHch02g024780	1903	1730	1932	2016	41.26	72.3572	36.19	63.6694	41.23	73.3965	43.38	75.63	38.725	42.305	0.1276	0.64766	0.848641	-
SHch02g024920	SHch02g024920	14	43	11	10	0.3	0.309997	0.9	0.932973	0.23	0.241254	0.22	0.226002	0.6	0.225	-1.415	0.172576	0.44386	-
SHch02g025170	SHch02g025170	54	40	32	36	1.17	2.58737	0.84	1.86356	0.68	1.52648	0.77	1.69284	1.005	0.725	-0.4711	0.46674	0.757961	-
SHch02g025240	SHch02g025240	0	2	0	0	0	0	0.04	0.097318	0	0	0	0	0.02	0.001	-4.3219	0.608367	0.832936	-
SHch02g025350	SHch02g025350	3	2	4	3	0.07	0.485809	0.04	0.278495	0.09	0.634044	0.06	0.413972	0.055	0.075	0.4475	0.8381	0.939033	-
SHch02g025370	SHch02g025370	53	40	14	35	1.15	0.249688	0.84	0.182965	0.3	0.0661196	0.75	0.161887	0.995	0.525	-0.9224	0.249883	0.551711	-
SHch02g025450	SHch02g025450	3719	3519	2233	2519	80.64	76.799	73.62	70.3381	47.65	46.0657	54.21	51.3259	77.13	50.93	-0.5988	0.000254676	0.00306217	-
SHch02g025810	SHch02g025810	277	271	830	663	6.01	1.37651	5.67	1.3028	17.71	4.11749	14.27	3.24923	5.84	15.99	1.4531	9.66e-08	2.86e-06	Up
SHch02g025880	SHch02g025880	188	118	140	131	4.08	9.54006	2.47	5.79399	2.99	7.09695	2.82	6.5553	3.275	2.905	-0.173	0.627916	0.836073	-
SHch02g025890	SHch02g025890	146	157	156	172	3.17	9.77017	3.28	10.1416	3.33	10.4183	3.7	11.337	3.225	3.515	0.1242	0.843419	0.941341	-
SHch02g025910	SHch02g025910	1	1	4	0	0.02	0.521898	0.02	0.523571	0.09	2.38401	0	0	0.02	0.045	1.1699	0.790255	0.916619	-
SHch02g026090	SHch02g026090	135	123	128	174	2.93	11.8724	2.57	10.447	2.73	11.229	3.74	15.0658	2.75	3.235	0.2343	0.649121	0.8487	-
SHch02g026160	SHch02g026160	1077	1210	424	386	23.35	61.9223	25.31	67.3352	9.05	24.3623	8.31	21.9085	24.33	8.68	-1.487	1.95e-11	1.14e-09	Down
SHch02g026190	SHch02g026190	18	10	10	11	0.39	1.25333	0.21	0.677031	0.21	0.685059	0.24	0.766766	0.3	0.225	-0.415	0.710228	0.880851	-
SHch02g026210	SHch02g026210	2	0	0	0	0.04	0.84177	0	0	0	0	0	0	0.02	0.001	-4.3219	0.615413	0.834071	-
SHch02g026230	SHch02g026230	3	0	0	0	0.07	0.600869	0	0	0	0	0	0	0.035	0.001	-5.1293	0.531083	0.791196	-
SHch02g026260	SHch02g026260	10	11	4	6	0.22	0.720009	0.23	0.75515	0.09	0.298998	0.13	0.422972	0.225	0.11	-1.0324	0.450185	0.74582	-
SHch02g026280	SHch02g026280	0	12	5	7	0	0	0.25	1.83838	0.11	0.818479	0.15	1.09307	0.125	0.13	0.0566	0.977519	0.994403	-
SHch02g026360	SHch02g026360	79	81	39	46	1.71	6.69334	1.69	6.63626	0.83	3.29788	0.99	3.85242	1.7	0.91	-0.9016	0.0937369	0.31046	-
SHch02g026380	SHch02g026380	20	24	33	34	0.43	1.47642	0.5	1.72227	0.7	2.43977	0.73	2.49182	0.465	0.715	0.6207	0.488287	0.765019	-
SHch02g026420	SHch02g026420	20	14	16	11	0.43	3.98844	0.29	2.6985	0.34	3.20127	0.24	2.21308	0.36	0.29	-0.3119	0.73414	0.894056	-
SHch02g026460	SHch02g026460	7365	8309	9708	9426	159.69	145.635	173.82	159.029	207.16	191.78	202.84	183.905	166.755	205	0.2979	0.149576	0.409907	-
SHch02g026520	SHch02g026520	695	751	670	670	15.07	17.3595	15.71	18.1547	14.3	16.7213	14.42	16.5136	15.39	14.36	-0.0999	0.500404	0.773659	-
SHch02g026530	SHch02g026530	286	2226	2905	4907	6.2	5.6675	46.57	42.7067	61.99	57.5216	105.59	95.9567	26.385	83.79	1.6671	0.221704	0.515368	-
SHch02g026540	SHch02g026540	791	621	531	628	17.15	4.6469	12.99	3.531	11.33	3.11629	13.51	3.63921	15.07	12.42	-0.279	0.211282	0.50139	-
SHch02g026630	SHch02g026630	17	10	346	133	0.37	0.452583	0.21	0.257695	7.38	9.16353	2.86	3.47788	0.29	5.12	4.142	4.08e-10	1.87e-08	Up
SHch02g026660	SHch02g026660	178	116	181	222	3.86	1.0909	2.43	0.688959	3.86	1.10737	4.78	1.343	3.145	4.32	0.458	0.303923	0.615609	-
SHch02g026700	SHch02g026700	54	17	42	51	1.17	3.42276	0.36	1.05653	0.9	2.67265	1.1	3.19916	0.765	1	0.3865	0.662701	0.85558	-
SHch02g026900	SHch02g026900	415	279	311	412	9	2.75866	5.84	1.7958	6.64	2.06601	8.87	2.70291	7.42	7.755	0.0637	0.941695	0.979024	-
SHch02g026920	SHch02g026920	5360	10989	16316	14854	116.22	32.8741	229.88	65.2326	348.16	99.9682	319.64	89.8849	173.05	333.9	0.9482	0.00742676	0.0499869	-
SHch02g026980	SHch02g026980	209	158	461	282	4.53	70.363	3.31	51.5779	9.84	155.15	6.07	93.7318	3.92	7.955	1.021	0.0107	0.0663831	Up
SHch02g027180	SHch02g027180	0	0	1	0	0	0	0	0	0.02	0.0112083	0	0	0.001	0.01	3.3219	0.779187	0.912109	-
SHch02g027320	SHch02g027320	0	2	0	3	0	0	0.04	0.0140644	0	0	0.06	0.0209062	0.02	0.03	0.585	0.90774	0.966262	-
SHch02g027430	SHch02g027430	51	58	42	64	1.11	0.538923	1.21	0.589358	0.9	0.443564	1.38	0.666094	1.16	1.14	-0.0251	0.898664	0.96368	-
SHch02g027440	SHch02g027440	108	117	64	122	2.34	2.94322	2.45	3.09146	1.37	1.74919	2.63	3.28863	2.395	2	-0.26	0.556514	0.801773	-
SHch02g027450	SHch02g027450	140	194	116	104	3.04	3.45909	4.06	4.63451	2.48	2.8645	2.24	2.53389	3.55	2.36	-0.589	0.131179	0.378649	-
SHch02g027500	SHch02g027500	163	189	311	221	3.53	1.71175	3.95	1.92155	6.64	3.26846	4.76	2.29469	3.74	5.7	0.6079	0.132791	0.381652	-
SHch02g027510	SHch02g027510	127	129	135	169	2.75	0.977314	2.7	0.962621	2.88	1.03897	3.64	1.28604	2.725	3.26	0.2586	0.605359	0.832936	-
SHch02g027580	SHch02g027580	129	143	159	153	2.8	5.08814	2.99	5.45082	3.39	6.25331	3.29	5.94359	2.895	3.34	0.2063	0.684485	0.86718	-
SHch02g027640	SHch02g027640	13	3	15	16	0.28	0.353772	0.06	0.0760513	0.32	0.410416	0.34	0.427067	0.17	0.33	0.9569	0.490888	0.766796	-
SHch02g027940	SHch02g027940	3995	3666	4092	3501	86.62	29.9198	76.69	26.5747	87.32	30.6171	75.34	25.8713	81.655	81.33	-0.0058	0.769617	0.910571	-
SHch02g027960	SHch02g027960	583	407	448	416	12.64	9.80109	8.51	6.61983	9.56	7.5248	8.95	6.89926	10.575	9.255	-0.1924	0.424144	0.727053	-
SHch02g028010	SHch02g028010	12	33	178	311	0.26	0.707719	0.69	1.8842	3.8	10.4998	6.69	18.1037	0.475	5.245	3.4649	4.8e-08	1.52e-06	Up
SHch02g028020	SHch02g028020	79	77	59	82	1.71	8.55926	1.61	8.08455	1.26	6.40206	1.76	8.758	1.66	1.51	-0.1366	0.730743	0.891842	-
SHch02g028050	SHch02g028050	0	13	0	77	0	0	0.27	0.734232	0	0	1.66	4.47342	0.135	0.83	2.6202	0.584201	0.819983	-
SHch02g028240	SHch02g028240	199	201	193	262	4.31	2.24758	4.2	2.19724	4.12	2.18095	5.64	2.92395	4.255	4.88	0.1977	0.681897	0.865928	-
SHch02g028270	SHch02g028270	945	1184	859	865	20.49	60.4846	24.77	73.3532	18.33	54.9256	18.61	54.6137	22.63	18.47	-0.2931	0.141056	0.396423	-
SHch02g028330	SHch02g028330	3507	1952	2448	2565	76.04	58.1779	40.83	31.339	52.24	40.5722	55.2	41.9863	58.435	53.72	-0.1214	0.588324	0.822914	-
SHch02g028380	SHch02g028380	3	4	13	10	0.07	0.0877069	0.08	0.100558	0.28	0.356126	0.22	0.274038	0.075	0.25	1.737	0.273308	0.580532	-
SHch02g028400	SHch02g028400	8039	5868	7662	8289	174.31	139.813	122.76	98.781	163.5	133.123	178.37	142.233	148.535	170.935	0.2026	0.429801	0.730454	-
SHch02g028430	SHch02g028430	9957	12295	4679	6167	215.89	46.2936	257.2	55.3286	99.84	21.7322	132.71	28.2908	236.545	116.275	-1.0246	2.31e-06	4.92e-05	Down
SHch02g028450	SHch02g028450	16992	24199	3683	10981	368.43	462.812	506.23	637.951	78.59	100.213	236.3	295.097	437.33	157.445	-1.4739	0.0479935	0.198621	Down
SHch02g028460	SHch02g028460	0	1	3	0	0	0	0.02	0.134941	0.06	0.409623	0	0	0.01	0.03	1.585	0.754091	0.905145	-
SHch02g028520	SHch02g028520	2	11	7	4	0.04	0.207102	0.23	1.19466	0.15	0.788362	0.09	0.463255	0.135	0.12	-0.1699	0.867401	0.952048	-
SHch02g028540	SHch02g028540	15	18	13	14	0.33	7.68867	0.38	8.882	0.28	6.62224	0.3	6.94882	0.355	0.29	-0.2918	0.758159	0.907249	-
SHch02g028550	SHch02g028550	2	2	0	0	0.04	0.0198591	0.04	0.0199228	0	0	0	0	0.04	0.001	-5.3219	0.467213	0.757961	-
SHch02g028770	SHch02g028770	538	550	594	637	11.67	14.2926	11.51	14.1418	12.68	15.7641	13.71	16.6928	11.59	13.195	0.1871	0.552987	0.799305	-
SHch02g028800	SHch02g028800	288	260	187	207	6.24	8.45734	5.44	7.3967	3.99	5.48949	4.45	5.996	5.84	4.22	-0.4687	0.106683	0.336342	-
SHch02g028810	SHch02g028810	0	1	0	0	0	0	0.02	0.311649	0	0	0	0	0.01	0.001	-3.3219	0.763773	0.909343	-
SHch02g028850	SHch02g028850	2446	2733	3169	3322	53.04	17.5022	57.17	18.9255	67.62	22.6503	71.49	23.4523	55.105	69.555	0.336	0.118327	0.35719	-
SHch02g028940	SHch02g028940	333	289	73	116	7.22	6.46403	6.05	5.4339	1.56	1.41775	2.5	2.22515	6.635	2.03	-1.7086	1.04e-05	0.000188652	Down
SHch02g028980	SHch02g028980	587	724	357	464	12.73	3.10727	15.15	3.70982	7.62	1.88806	9.98	2.42177	13.94	8.8	-0.6637	0.0133521	0.0783495	-
SHch02g029200	SHch02g029200	2389	2835	2385	2087	51.8	18.6255	59.31	21.3942	50.89	18.5746	44.91	16.0536	55.555	47.9	-0.2139	0.19339	0.475343	-
SHch02g029270	SHch02g029270	2276	3935	3363	1834	49.35	28.1914	82.32	47.1764	71.76	41.6123	39.47	22.4155	65.835	55.615	-0.2434	0.398116	0.705586	-
SHch02g029520	SHch02g029520	148	200	114	103	3.21	6.02334	4.18	7.86862	2.43	4.62858	2.22	4.14131	3.695	2.325	-0.6683	0.0848291	0.292621	-
SHch02g029530	SHch02g029530	4522	4437	3004	3400	98.05	40.7421	92.82	38.6925	64.1	27.0373	73.16	30.2219	95.435	68.63	-0.4757	0.0025348	0.0211573	-
SHch02g029540	SHch02g029540	361	281	196	226	7.83	4.56078	5.88	3.43593	4.18	2.47152	4.86	2.81427	6.855	4.52	-0.6008	0.0478872	0.19832	-
SHch02g029690	SHch02g029690	0	4	0	0	0	0	0.08	0.467474	0	0	0	0	0.04	0.001	-5.3219	0.468509	0.757961	-
SHch02g029710	SHch02g029710	41274	46907	22070	31403	894.93	1147.01	981.27	1261.7	470.95	612.72	675.76	861.038	938.1	573.355	-0.7103	0.000906179	0.0089855	-
SHch02g029760	SHch02g029760	0	0	4	0	0	0	0	0	0.09	0.20986	0	0	0.001	0.045	5.4919	0.48272	0.760368	-
SHch02g029840	SHch02g029840	55	37	16	29	1.19	2.10766	0.77	1.36815	0.34	0.611284	0.62	1.09169	0.98	0.48	-1.0297	0.183945	0.460935	-
SHch02g029940	SHch02g029940	7	2	0	6	0.15	0.215541	0.04	0.057662	0	0	0.13	0.18571	0.095	0.065	-0.5475	0.814792	0.928916	-
SHch02g030000	SHch02g030000	5366	2715	5691	5557	116.35	138.09	56.8	67.6292	121.44	146.308	119.58	141.093	86.575	120.51	0.4771	0.143362	0.399922	-
SHch02g030260	SHch02g030260	0	2	0	0	0	0	0.04	0.139248	0	0	0	0	0.02	0.001	-4.3219	0.608367	0.832936	-
SHch02g030360	SHch02g030360	5103	6998	4054	3867	110.65	58.1824	146.39	77.2221	86.51	46.176	83.21	43.4979	128.52	84.86	-0.5988	0.00363161	0.0284342	-
SHch02g030420	SHch02g030420	2988	3247	3304	2935	64.79	25.3603	67.93	26.6746	70.5	28.0121	63.16	24.5777	66.36	66.83	0.0102	0.824772	0.933369	-
SHch02g030540	SHch02g030540	87	97	122	99	1.89	0.19565	2.03	0.210816	2.6	0.273212	2.13	0.219204	1.96	2.365	0.271	0.629077	0.836715	-
SHch02g030560	SHch02g030560	130	96	71	78	2.82	12.2919	2.01	8.78934	1.52	6.72548	1.68	7.28001	2.415	1.6	-0.594	0.186407	0.464607	-
SHch02g030620	SHch02g030620	112	110	92	96	2.43	1.93168	2.3	1.8342	1.96	1.58159	2.07	1.63588	2.365	2.015	-0.2311	0.528881	0.791196	-
SHch02g030630	SHch02g030630	196	111	139	132	4.25	2.09409	2.32	1.14679	2.97	1.4855	2.84	1.39116	3.285	2.905	-0.1774	0.638685	0.842231	-
SHch02g030640	SHch02g030640	28	106	102	163	0.61	0.870781	2.22	3.17923	2.18	3.15897	3.51	4.98125	1.415	2.845	1.0076	0.19801	0.481993	-
SHch02g030660	SHch02g030660	5613	5935	5329	5107	121.71	25.3189	124.16	25.9114	113.71	24.012	109.9	22.7284	122.935	111.805	-0.1369	0.251092	0.552959	-
SHch02g030790	SHch02g030790	12754	14269	18401	19954	276.54	374.288	298.5	405.306	392.65	539.465	429.39	577.767	287.52	411.02	0.5155	0.00687634	0.0473181	-
SHch02g030890	SHch02g030890	1195	881	1433	1499	25.91	8.69196	18.43	6.20248	30.58	10.4135	32.26	10.7589	22.17	31.42	0.5031	0.0434834	0.186147	-
SHch02g030950	SHch02g030950	46	22	30	60	1	0.796871	0.46	0.367736	0.64	0.5177	1.29	1.02195	0.73	0.965	0.4026	0.645712	0.847253	-
SHch02g031000	SHch02g031000	6	7	5	24	0.13	0.231928	0.15	0.268467	0.11	0.199211	0.52	0.922286	0.14	0.315	1.1699	0.439333	0.737888	-
SHch02g031010	SHch02g031010	1377	1254	1655	1774	29.86	9.81352	26.23	8.64815	35.32	11.7833	38.17	12.4712	28.045	36.745	0.3898	0.0665834	0.248704	-
SHch02g031070	SHch02g031070	128	132	83	58	2.78	5.90107	2.76	5.87739	1.77	3.81389	1.25	2.63784	2.77	1.51	-0.8753	0.0532534	0.212908	-
SHch02g031160	SHch02g031160	2	2	41	17	0.04	0.255832	0.04	0.256652	0.87	5.64838	0.37	2.35261	0.04	0.62	3.9542	0.00455409	0.0342531	Up
SHch02g031170	SHch02g031170	1094	1585	2194	2588	23.72	17.9724	33.16	25.2056	46.82	36.0108	55.69	41.949	28.44	51.255	0.8498	0.00257352	0.0214437	-
SHch02g031190	SHch02g031190	133	150	275	408	2.88	2.08836	3.14	2.2842	5.87	4.32077	8.78	6.32937	3.01	7.325	1.2831	0.000976817	0.0095609	Up
SHch02g031370	SHch02g031370	30	20	32	16	0.65	10.3425	0.42	6.70426	0.68	10.9832	0.34	5.37827	0.535	0.51	-0.069	0.917404	0.96994	-
SHch02g031460	SHch02g031460	4734	5007	4124	3910	102.65	12.9972	104.74	13.3044	88	11.3105	84.14	10.5912	103.695	86.07	-0.2688	0.0546079	0.216461	-
SHch02g031780	SHch02g031780	2278	2325	2025	2389	49.39	21.7218	48.64	21.4605	43.21	19.2908	51.41	22.4779	49.015	47.31	-0.0511	0.603625	0.832842	-
SHch02g031790	SHch02g031790	19	45	44	52	0.41	0.491979	0.94	1.13157	0.94	1.14499	1.12	1.33608	0.675	1.03	0.6097	0.497599	0.77188	-
SHch02g031860	SHch02g031860	0	3	0	1	0	0	0.06	0.818079	0	0	0.02	0.270232	0.03	0.01	-1.585	0.734845	0.89451	-
SHch02g031870	SHch02g031870	407	368	253	376	8.82	9.27055	7.7	8.11928	5.4	5.76156	8.09	8.45352	8.26	6.745	-0.2923	0.303252	0.615123	-
SHch02g032130	SHch02g032130	282	417	1285	1652	6.11	45.2954	8.72	64.8514	27.42	206.343	35.55	262.002	7.415	31.485	2.0861	1.16e-11	7.01e-10	Up
SHch02g032140	SHch02g032140	907	861	536	566	19.67	22.9556	18.01	21.0857	11.44	13.5525	12.18	14.1313	18.84	11.81	-0.6738	0.000894658	0.00889307	-
SHch02g032280	SHch02g032280	142	81	99	81	3.08	2.34367	1.69	1.2901	2.11	1.62981	1.74	1.31628	2.385	1.925	-0.3091	0.506602	0.778087	-
SHch02g032330	SHch02g032330	0	7	0	0	0	0	0.15	0.278627	0	0	0	0	0.075	0.001	-6.2288	0.370201	0.681996	-
SHch02g032480	SHch02g032480	94	84	44	86	2.04	21.4651	1.76	18.5783	0.94	10.0402	1.85	19.3521	1.9	1.395	-0.4457	0.405701	0.711678	-
SHch02g032490	SHch02g032490	267	389	166	287	5.79	11.3317	8.14	15.982	3.54	7.03282	6.18	12.0242	6.965	4.86	-0.5192	0.169113	0.438299	-
SHch02g032500	SHch02g032500	907	970	405	680	19.67	21.873	20.29	22.6348	8.64	9.75276	14.63	16.1734	19.98	11.635	-0.7801	0.00858815	0.0558667	-
SHch02g032600	SHch02g032600	229	94	354	248	4.97	31.4785	1.97	12.5174	7.55	48.5417	5.34	33.6242	3.47	6.445	0.8932	0.0790666	0.279824	-
SHch02g032650	SHch02g032650	68	56	56	56	1.47	4.53065	1.17	3.61758	1.19	3.72306	1.21	3.7075	1.32	1.2	-0.1375	0.747763	0.901767	-
SHch02g032830	SHch02g032830	1317	1080	677	776	28.56	141.507	22.59	112.286	14.45	72.677	16.7	82.2599	25.575	15.575	-0.7155	0.000784025	0.00792649	-
SHch02g032970	SHch02g032970	23	29	11	10	0.5	0.18284	0.61	0.22378	0.23	0.0853764	0.22	0.0799789	0.555	0.225	-1.3026	0.177355	0.450894	-
SHch02g032980	SHch02g032980	0	9	0	8	0	0	0.19	0.511019	0	0	0.17	0.453101	0.095	0.085	-0.1605	0.941527	0.978975	-
SHch02g033020	SHch02g033020	13	4	11	6	0.28	0.935141	0.08	0.26804	0.23	0.779752	0.13	0.431633	0.18	0.18	0	0.984487	0.996835	-
SHch02g033300	SHch02g033300	4708	5174	2673	2308	102.08	54.5109	108.24	57.9856	57.04	30.9195	49.67	26.3687	105.16	53.355	-0.9789	3.07e-08	1.02e-06	-
SHch02g033490	SHch02g033490	17	44	55	21	0.37	2.41378	0.92	6.02106	1.17	7.74802	0.45	2.9185	0.645	0.81	0.3286	0.778628	0.912109	-
SHch02g033510	SHch02g033510	0	0	5	4	0	0	0	0	0.11	0.387472	0.09	0.310479	0.001	0.1	6.6439	0.19234	0.473992	-
SHch02g034140	SHch02g034140	1860	2041	1517	2052	40.33	57.6977	42.7	61.2842	32.37	47.0092	44.16	62.8076	41.515	38.265	-0.1176	0.472878	0.759232	-
SHch02g034310	SHch02g034310	4	0	0	0	0.09	0.782846	0	0	0	0	0	0	0.045	0.001	-5.4919	0.474994	0.759232	-
SHch02g034420	SHch02g034420	10	21	10	18	0.22	1.07911	0.44	2.16514	0.21	1.04562	0.39	1.90178	0.33	0.3	-0.1375	0.868176	0.9523	-
SHch02g034510	SHch02g034510	625	503	601	542	13.55	8.5794	10.52	6.68226	12.82	8.23977	11.66	7.33953	12.035	12.24	0.0244	0.94141	0.978975	-
SHch02g034530	SHch02g034530	424	390	337	390	9.19	11.4487	8.16	10.1981	7.19	9.09241	8.39	10.3909	8.675	7.79	-0.1552	0.45913	0.753671	-
SHch02g034590	SHch02g034590	275	353	149	147	5.96	43.6869	7.38	54.269	3.18	23.6615	3.16	23.0274	6.67	3.17	-1.0732	0.0011182	0.0106735	Down
SHch02g034660	SHch02g034660	370	375	351	331	8.02	7.17371	7.84	7.03518	7.49	6.80081	7.12	6.33143	7.93	7.305	-0.1184	0.53393	0.791637	-
SHch02g035120	SHch02g035120	2	2	7	10	0.04	0.0920996	0.04	0.0923948	0.15	0.350589	0.22	0.503585	0.04	0.185	2.2095	0.259523	0.564151	-
SHch02g035170	SHch02g035170	3714	7089	7268	5534	80.53	148.685	148.3	274.689	155.09	290.673	119.09	218.594	114.415	137.09	0.2608	0.547932	0.796448	-
SHch02g035360	SHch02g035360	967	910	996	819	20.97	32.8063	19.04	29.8825	21.25	33.7464	17.62	27.4042	20.005	19.435	-0.0417	0.690544	0.870392	-
SHch02g035450	SHch02g035450	1657	1675	1252	1274	35.93	16.0803	35.04	15.7323	26.72	12.139	27.42	12.1999	35.485	27.07	-0.3905	0.0167352	0.0935413	-
SHch02g035480	SHch02g035480	568	340	429	537	12.32	56.6002	7.11	32.7693	9.15	42.6715	11.56	52.798	9.715	10.355	0.092	0.867708	0.952138	-
SHch02g035510	SHch02g035510	418	358	554	426	9.06	23.3309	7.49	19.3497	11.82	30.898	9.17	23.476	8.275	10.495	0.3429	0.29304	0.603228	-
SHch02g035960	SHch02g035960	1053	1643	863	717	22.83	15.0492	34.37	22.7288	18.42	12.3255	15.43	10.1117	28.6	16.925	-0.7569	0.00594315	0.0422145	-
SHch02g035970	SHch02g035970	0	6	0	7	0	0	0.13	0.554871	0	0	0.15	0.634457	0.065	0.075	0.2065	0.960735	0.986922	-
SHch02g036120	SHch02g036120	28	49	9	9	0.61	5.68496	1.03	9.62996	0.19	1.79747	0.19	1.76037	0.82	0.19	-2.1096	0.0235648	0.119869	Down
SHch02g036150	SHch02g036150	88	74	104	105	1.91	19.4692	1.55	15.8503	2.22	22.9709	2.26	22.9021	1.73	2.24	0.3727	0.481425	0.760368	-
SHch02g036400	SHch02g036400	53	39	29	47	1.15	2.45976	0.82	1.75954	0.62	1.34616	1.01	2.14768	0.985	0.815	-0.2733	0.663731	0.85624	-
SHch02g036460	SHch02g036460	1	1	0	0	0.02	0.0686707	0.02	0.0688909	0	0	0	0	0.02	0.001	-4.3219	0.611862	0.834071	-
SHch02g036500	SHch02g036500	2424	2634	2578	2586	52.56	5.74606	55.1	6.04306	55.01	6.10473	55.65	6.04829	53.83	55.33	0.0397	0.9509	0.982818	-
SHch02g036560	SHch02g036560	1795	1713	1017	1157	38.92	30.5662	35.84	28.2375	21.7	17.2997	24.9	19.4411	37.38	23.3	-0.6819	0.000195039	0.00243492	-
SHch02g036580	SHch02g036580	979	1031	819	867	21.23	2.10666	21.57	2.14726	17.48	1.76074	18.66	1.8408	21.4	18.07	-0.244	0.158095	0.422935	-
SHch03g004200	SHch03g004200	84	66	107	112	1.82	7.86303	1.38	5.98119	2.28	9.99915	2.41	10.3511	1.6	2.345	0.5515	0.285183	0.594215	-
SHch03g004210	SHch03g004210	95	82	76	33	2.06	9.33254	1.72	7.8172	1.62	7.45002	0.71	3.19774	1.89	1.165	-0.6981	0.24429	0.544718	-
SHch03g004370	SHch03g004370	39	43	58	28	0.85	1.42427	0.9	1.51289	1.24	2.10914	0.6	0.999488	0.875	0.92	0.0724	0.97245	0.992076	-
SHch03g004480	SHch03g004480	47	26	44	83	1.02	5.04106	0.54	2.67735	0.94	4.71584	1.79	8.79482	0.78	1.365	0.8074	0.290685	0.600628	-
SHch03g004550	SHch03g004550	857	1215	2335	1052	18.58	22.9132	25.42	31.4489	49.83	62.3793	22.64	27.7567	22	36.235	0.7199	0.0873277	0.297894	-
SHch03g004780	SHch03g004780	526	924	858	1542	11.41	27.7745	19.33	47.2044	18.31	45.2437	33.18	80.2951	15.37	25.745	0.7442	0.0801279	0.282345	-
SHch03g004800	SHch03g004800	0	21	51	75	0	0	0.44	0.82041	1.09	2.05648	1.61	2.97486	0.22	1.35	2.6174	0.0646746	0.243958	-
SHch03g004810	SHch03g004810	15	27	9	9	0.33	0.444493	0.56	0.756709	0.19	0.259785	0.19	0.254423	0.445	0.19	-1.2278	0.258155	0.562084	-
SHch03g004820	SHch03g004820	0	0	0	103	0	0	0	0	0	0	2.22	5.26113	0.001	1.11	10.1163	0.0907792	0.304675	-
SHch03g004840	SHch03g004840	10	11	10	4	0.22	0.296329	0.23	0.310791	0.21	0.287131	0.09	0.120516	0.225	0.15	-0.585	0.660002	0.854527	-
SHch03g004930	SHch03g004930	72	89	70	54	1.56	6.78467	1.86	8.11535	1.49	6.57809	1.16	5.0155	1.71	1.325	-0.368	0.443076	0.739497	-
SHch03g004940	SHch03g004940	99	74	155	69	2.15	0.45119	1.55	0.326319	3.31	0.705113	1.48	0.30877	1.85	2.395	0.3725	0.566872	0.808428	-
SHch03g004950	SHch03g004950	1057	1042	1111	1059	22.92	3.58541	21.8	3.42114	23.71	3.76501	22.79	3.54422	22.36	23.25	0.0563	0.966376	0.989248	-
SHch03g004990	SHch03g004990	27	44	43	58	0.59	0.372123	0.92	0.58212	0.92	0.589023	1.25	0.783785	0.755	1.085	0.5231	0.516511	0.785259	-
SHch03g005060	SHch03g005060	291	263	257	325	6.31	11.7167	5.5	10.2454	5.48	10.3292	6.99	12.9034	5.905	6.235	0.0785	0.915893	0.969862	-
SHch03g005070	SHch03g005070	2	5	0	0	0.04	0.0201869	0.1	0.0506289	0	0	0	0	0.07	0.001	-6.1293	0.264149	0.569311	-
SHch03g005110	SHch03g005110	372	356	637	627	8.07	12.1585	7.45	11.2604	13.59	20.7844	13.49	20.2056	7.76	13.54	0.8031	0.00161796	0.0145078	-
SHch03g005220	SHch03g005220	343	254	320	276	7.44	35.1714	5.31	25.1826	6.83	32.7753	5.94	27.9161	6.375	6.385	0.0023	0.902623	0.965366	-
SHch03g005260	SHch03g005260	596	648	847	888	12.92	4.57913	13.56	4.82136	18.07	6.50112	19.11	6.73338	13.24	18.59	0.4896	0.0482518	0.199294	-
SHch03g005330	SHch03g005330	823	583	984	1073	17.84	90.2195	12.2	61.895	21	107.804	23.09	116.087	15.02	22.045	0.5536	0.0435169	0.186209	-
SHch03g005340	SHch03g005340	8	0	4	7	0.17	0.113514	0	0	0.09	0.0610032	0.15	0.0995736	0.085	0.12	0.4975	0.850588	0.944346	-
SHch03g005350	SHch03g005350	230	136	209	253	4.99	7.01078	2.85	4.01699	4.46	6.36077	5.44	7.59831	3.92	4.95	0.3366	0.456707	0.751705	-
SHch03g005410	SHch03g005410	137	152	90	95	2.97	3.22208	3.18	3.46096	1.92	2.11442	2.04	2.2002	3.075	1.98	-0.6351	0.105658	0.333899	-
SHch03g005550	SHch03g005550	1824	1759	1992	2062	39.55	9.68518	36.8	9.04063	42.51	10.5672	44.37	10.802	38.175	43.44	0.1864	0.426722	0.728674	-
SHch03g005720	SHch03g005720	81	74	69	112	1.76	2.09904	1.55	1.85451	1.47	1.77965	2.41	2.85744	1.655	1.94	0.2292	0.728393	0.890768	-
SHch03g005770	SHch03g005770	645	1032	703	469	13.99	7.19203	21.59	11.1346	15	7.82771	10.09	5.15676	17.79	12.545	-0.504	0.104376	0.331486	-
SHch03g005800	SHch03g005800	457	676	866	822	9.91	1.56311	14.14	2.23745	18.48	2.95887	17.69	2.77393	12.025	18.085	0.5888	0.0675523	0.251279	-
SHch03g005890	SHch03g005890	7	15	20	16	0.15	0.226693	0.31	0.470001	0.43	0.659667	0.34	0.510832	0.23	0.385	0.7432	0.565634	0.807833	-
SHch03g006150	SHch03g006150	55	67	77	64	1.19	0.530275	1.4	0.625853	1.64	0.741836	1.38	0.611344	1.295	1.51	0.2216	0.76592	0.909839	-
SHch03g006300	SHch03g006300	1149	981	1006	924	24.91	22.0796	20.52	18.2467	21.47	19.3179	19.88	17.5181	22.715	20.675	-0.1358	0.388434	0.698095	-
SHch03g006450	SHch03g006450	1086	836	886	1214	23.55	9.31301	17.49	6.93871	18.91	7.59102	26.12	10.2689	20.52	22.515	0.1339	0.730053	0.891671	-
SHch03g006600	SHch03g006600	1455	1950	2077	1698	31.55	69.7706	40.79	90.4934	44.32	99.4908	36.54	80.333	36.17	40.43	0.1606	0.672011	0.860559	-
SHch03g006730	SHch03g006730	27	27	29	38	0.59	1.87756	0.56	1.7878	0.62	2.00282	0.82	2.59423	0.575	0.72	0.3244	0.729151	0.891386	-
SHch03g006850	SHch03g006850	261	120	190	121	5.66	5.47838	2.51	2.43724	4.05	3.97924	2.6	2.50185	4.085	3.325	-0.297	0.525767	0.790146	-
SHch03g006990	SHch03g006990	3368	2953	2823	2697	73.03	222.63	61.78	188.938	60.24	186.413	58.04	175.898	67.405	59.14	-0.1887	0.173598	0.445336	-
SHch03g007030	SHch03g007030	81	106	52	79	1.76	7.04402	2.22	8.91355	1.11	4.50962	1.7	6.76408	1.99	1.405	-0.5022	0.314691	0.627004	-
SHch03g007130	SHch03g007130	74	53	62	61	1.6	10.438	1.11	7.26454	1.32	8.74136	1.31	8.49609	1.355	1.315	-0.0432	0.885731	0.959343	-
SHch03g007620	SHch03g007620	0	10	0	0	0	0	0.21	0.592402	0	0	0	0	0.105	0.001	-6.7142	0.262492	0.567168	-
SHch03g007670	SHch03g007670	2468	2505	3483	3923	53.51	50.986	52.4	50.0884	74.32	71.8839	84.42	79.9676	52.955	79.37	0.5838	0.00259467	0.0215977	-
SHch03g007870	SHch03g007870	5	8	9	5	0.11	1.37123	0.17	2.12596	0.19	2.40425	0.11	1.36321	0.14	0.15	0.0995	0.969434	0.990456	-
SHch03g007970	SHch03g007970	8	14	1	8	0.17	0.656232	0.29	1.12304	0.02	0.0783697	0.17	0.652394	0.23	0.095	-1.2756	0.42979	0.730454	-
SHch03g008140	SHch03g008140	258	345	114	146	5.59	3.17478	7.22	4.11366	2.43	1.40093	3.14	1.7729	6.405	2.785	-1.2015	0.000921091	0.00911475	Down
SHch03g008400	SHch03g008400	6	6	4	2	0.13	0.19877	0.13	0.199407	0.09	0.139688	0.04	0.0608022	0.13	0.065	-1	0.578452	0.815846	-
SHch03g008500	SHch03g008500	76	84	63	54	1.65	4.72111	1.76	5.052	1.34	3.89202	1.16	3.29967	1.705	1.25	-0.4478	0.358452	0.671832	-
SHch03g008610	SHch03g008610	124	180	103	100	2.69	13.6037	3.77	19.1266	2.2	11.2937	2.15	10.8093	3.23	2.175	-0.5705	0.161926	0.428507	-
SHch03g008650	SHch03g008650	7	0	14	11	0.15	0.93196	0	0	0.3	1.89207	0.24	1.48241	0.075	0.27	1.848	0.348262	0.662626	-
SHch03g008800	SHch03g008800	839	921	1047	1234	18.19	14.6021	19.27	15.5187	22.34	18.2044	26.55	21.1885	18.73	24.445	0.3842	0.135654	0.386326	-
SHch03g008940	SHch03g008940	662	694	491	472	14.35	72.5701	14.52	73.6652	10.48	53.7993	10.16	51.0801	14.435	10.32	-0.4841	0.0214794	0.11225	-
SHch03g008960	SHch03g008960	816	1017	919	820	17.69	11.1935	21.28	13.5082	19.61	12.5957	17.65	11.1028	19.485	18.63	-0.0647	0.62359	0.834187	-
SHch03g009030	SHch03g009030	875	713	909	942	18.97	7.59855	14.92	5.99545	19.4	7.88814	20.27	8.07178	16.945	19.835	0.2272	0.407386	0.712521	-
SHch03g009080	SHch03g009080	16619	14963	14373	14871	360.35	346.9	313.02	302.302	306.7	299.711	320.01	306.263	336.685	313.355	-0.1036	0.330807	0.644249	-
SHch03g009150	SHch03g009150	773	691	983	878	16.76	12.2484	14.46	10.6014	20.98	15.564	18.89	13.7243	15.61	19.935	0.3528	0.155051	0.418511	-
SHch03g009190	SHch03g009190	7	16	18	5	0.15	3.37434	0.33	7.44734	0.38	8.67742	0.11	2.46004	0.24	0.245	0.0297	0.969694	0.990613	-
SHch03g009200	SHch03g009200	3	6	3	2	0.07	1.57469	0.13	2.9338	0.06	1.37012	0.04	0.89456	0.1	0.05	-1	0.667569	0.858177	-
SHch03g009330	SHch03g009330	979	957	1362	1319	21.23	12.7296	20.02	12.0426	29.06	17.6877	28.38	16.9173	20.625	28.72	0.4777	0.0244696	0.123234	-
SHch03g009530	SHch03g009530	395	365	286	304	8.56	58.1698	7.64	52.0844	6.1	42.0788	6.54	44.1829	8.1	6.32	-0.358	0.142893	0.399305	-
SHch03g009570	SHch03g009570	0	0	11	15	0	0	0	0	0.23	0.1629	0.32	0.221966	0.001	0.275	8.1033	0.0112393	0.0688492	Up
SHch03g009610	SHch03g009610	204	227	393	231	4.42	17.1636	4.75	18.5042	8.39	33.0718	4.97	19.1865	4.585	6.68	0.5429	0.204969	0.492218	-
SHch03g009620	SHch03g009620	35	48	111	43	0.76	11.8048	1	15.5825	2.37	37.3684	0.93	14.3609	0.88	1.65	0.9069	0.241952	0.541729	-
SHch03g009630	SHch03g009630	383	297	302	268	8.3	4.44556	6.21	3.3368	6.44	3.50141	5.77	3.07239	7.255	6.105	-0.249	0.338347	0.652699	-
SHch03g009700	SHch03g009700	6	19	40	70	0.13	0.109903	0.4	0.339247	0.85	0.729448	1.51	1.2691	0.265	1.18	2.1547	0.0251294	0.125797	Up
SHch03g009760	SHch03g009760	616	601	430	379	13.36	3.72306	12.57	3.51414	9.18	2.59685	8.16	2.26067	12.965	8.67	-0.5805	0.0101822	0.0637507	-
SHch03g009860	SHch03g009860	53	54	15	11	1.15	6.05022	1.13	5.96406	0.32	1.70897	0.24	1.25527	1.14	0.28	-2.0255	0.00769551	0.0513541	Down
SHch03g009990	SHch03g009990	525	361	227	299	11.38	1.87933	7.55	1.25083	4.84	0.811366	6.43	1.05566	9.465	5.635	-0.7482	0.0197184	0.105571	-
SHch03g010080	SHch03g010080	0	5	0	0	0	0	0.1	0.324527	0	0	0	0	0.05	0.001	-5.6439	0.427642	0.728674	-
SHch03g010110	SHch03g010110	0	0	2	0	0	0	0	0	0.04	0.245268	0	0	0.001	0.02	4.3219	0.624196	0.834187	-
SHch03g010130	SHch03g010130	507	548	621	535	10.99	16.1841	11.46	16.9304	13.25	19.8069	11.51	16.8508	11.225	12.38	0.1413	0.714361	0.882821	-
SHch03g010260	SHch03g010260	19211	21890	10808	10766	416.55	2383.73	457.93	2628.93	230.63	1339.73	231.67	1317.99	437.24	231.15	-0.9196	1.18e-08	4.25e-07	-
SHch03g010270	SHch03g010270	828	1064	227	394	17.95	133.069	22.26	165.549	4.84	36.4223	8.48	62.4972	20.105	6.66	-1.594	2.12e-06	4.56e-05	Down
SHch03g010280	SHch03g010280	5	7	3	3	0.11	2.65781	0.15	3.63591	0.06	1.47161	0.06	1.44124	0.13	0.06	-1.1155	0.573793	0.812454	-
SHch03g010400	SHch03g010400	758	759	611	552	16.44	10.4464	15.88	10.1229	13.04	8.41111	11.88	7.50472	16.16	12.46	-0.3751	0.0587374	0.228471	-
SHch03g010410	SHch03g010410	34060	40824	19797	22799	738.51	615.566	854.02	714.129	422.44	357.432	490.61	406.544	796.265	456.525	-0.8026	9.83e-06	0.000179962	-
SHch03g010450	SHch03g010450	34685	40015	17529	21059	752.07	626.335	837.09	699.376	374.05	316.219	453.17	375.2	794.58	413.61	-0.9419	2.7e-07	7.31e-06	-
SHch03g010490	SHch03g010490	2448	3245	1643	1950	53.08	249.122	67.88	319.604	35.06	167.033	41.96	195.78	60.48	38.51	-0.6512	0.00300564	0.0242442	-
SHch03g010500	SHch03g010500	13856	13014	6142	7813	300.44	493.699	272.25	448.81	131.06	218.617	168.13	274.664	286.345	149.595	-0.9367	3.46e-07	9.18e-06	-
SHch03g010510	SHch03g010510	7	0	0	0	0.15	1.57832	0	0	0	0	0	0	0.075	0.001	-6.2288	0.375953	0.686597	-
SHch03g010560	SHch03g010560	1431	1518	964	804	31.03	65.8669	31.76	67.6326	20.57	44.323	17.3	36.5077	31.395	18.935	-0.7295	0.000259961	0.00311953	-
SHch03g010570	SHch03g010570	3443	5513	3879	3161	74.65	6.16658	115.33	9.55756	82.77	6.94061	68.02	5.58604	94.99	75.395	-0.3333	0.158452	0.423469	-
SHch03g010700	SHch03g010700	2406	1760	2478	2275	52.17	29.2056	36.82	20.6785	52.88	30.0501	48.96	27.2483	44.495	50.92	0.1946	0.479616	0.760368	-
SHch03g010780	SHch03g010780	126	178	150	344	2.73	2.7915	3.72	3.81599	3.2	3.3215	7.4	7.52244	3.225	5.3	0.7167	0.198217	0.482401	-
SHch03g010880	SHch03g010880	669	913	451	700	14.51	3.2436	19.1	4.28335	9.62	2.18296	15.06	3.34686	16.805	12.34	-0.4455	0.127172	0.371925	-
SHch03g011000	SHch03g011000	196	169	290	372	4.25	5.74033	3.54	4.79669	6.19	8.48689	8.01	10.7556	3.895	7.1	0.8662	0.0136446	0.0797066	-
SHch03g011020	SHch03g011020	83	65	102	84	1.8	0.994582	1.36	0.753871	2.18	1.22274	1.81	0.994258	1.58	1.995	0.3365	0.562015	0.805477	-
SHch03g011120	SHch03g011120	401	906	2496	4427	8.69	7.19735	18.95	15.7453	53.26	44.7779	95.26	78.4361	13.82	74.26	2.4258	1.61e-08	5.68e-07	Up
SHch03g011200	SHch03g011200	0	0	0	2	0	0	0	0	0	0	0.04	0.248648	0.001	0.02	4.3219	0.622394	0.834187	-
SHch03g011240	SHch03g011240	19	32	10	42	0.41	0.571116	0.67	0.936278	0.21	0.29694	0.9	1.24634	0.54	0.555	0.0395	0.989311	0.998363	-
SHch03g011260	SHch03g011260	0	3	0	0	0	0	0.06	0.727181	0	0	0	0	0.03	0.001	-4.9069	0.524304	0.788895	-
SHch03g011720	SHch03g011720	212	79	326	324	4.6	2.38231	1.65	0.857262	6.96	3.65897	6.97	3.5886	3.125	6.965	1.1563	0.0228011	0.116891	Up
SHch03g011780	SHch03g011780	16	111	111	130	0.35	0.0952964	2.32	0.633704	2.37	0.655038	2.8	0.757912	1.335	2.585	0.9533	0.306939	0.618723	-
SHch03g011900	SHch03g011900	223	193	255	252	4.84	3.272	4.04	2.73993	5.44	3.73316	5.42	3.64267	4.44	5.43	0.2904	0.438869	0.737888	-
SHch03g011940	SHch03g011940	1	0	4	0	0.02	0.157198	0	0	0.09	0.718074	0	0	0.01	0.045	2.1699	0.672658	0.860832	-
SHch03g011960	SHch03g011960	0	0	4	0	0	0	0	0	0.09	0.527435	0	0	0.001	0.045	5.4919	0.48272	0.760368	-
SHch03g012000	SHch03g012000	0	0	0	2	0	0	0	0	0	0	0.04	0.508672	0.001	0.02	4.3219	0.622394	0.834187	-
SHch03g012040	SHch03g012040	0	3	19	8	0	0	0.06	0.0618391	0.41	0.427578	0.17	0.173629	0.03	0.29	3.273	0.115236	0.352506	-
SHch03g012130	SHch03g012130	223	204	183	126	4.84	0.751364	4.27	0.665002	3.9	0.614581	2.71	0.418241	4.555	3.305	-0.4628	0.188739	0.46821	-
SHch03g012140	SHch03g012140	3	0	0	0	0.07	0.107873	0	0	0	0	0	0	0.035	0.001	-5.1293	0.531083	0.791196	-
SHch03g012150	SHch03g012150	47	36	33	0	1.02	0.425551	0.75	0.313908	0.7	0.296455	0	0	0.885	0.35	-1.3383	0.367445	0.680587	-
SHch03g012180	SHch03g012180	765	983	810	872	16.59	10.4266	20.56	12.9632	17.28	11.0243	18.76	11.7215	18.575	18.02	-0.0438	0.693313	0.872041	-
SHch03g012370	SHch03g012370	6	3	0	3	0.13	1.48787	0.06	0.688909	0	0	0.06	0.682691	0.095	0.03	-1.663	0.548648	0.796853	-
SHch03g012380	SHch03g012380	11	0	0	0	0.24	1.56569	0	0	0	0	0	0	0.12	0.001	-6.9069	0.244021	0.544254	-
SHch03g012390	SHch03g012390	3	0	0	0	0.07	0.169134	0	0	0	0	0	0	0.035	0.001	-5.1293	0.531083	0.791196	-
SHch03g012450	SHch03g012450	66	27	18	30	1.43	0.838429	0.56	0.329388	0.38	0.226164	0.65	0.378875	0.995	0.515	-0.9501	0.250115	0.55191	-
SHch03g012460	SHch03g012460	56	66	33	100	1.21	1.35321	1.38	1.54827	0.7	0.794669	2.15	2.39039	1.295	1.425	0.138	0.906394	0.966262	-
SHch03g012470	SHch03g012470	0	3	0	0	0	0	0.06	0.16686	0	0	0	0	0.03	0.001	-4.9069	0.524304	0.788895	-
SHch03g012520	SHch03g012520	14	22	39	82	0.3	1.49779	0.46	2.30398	0.83	4.20647	1.76	8.73566	0.38	1.295	1.7689	0.0360036	0.162678	Up
SHch03g013080	SHch03g013080	7	6	5	7	0.15	1.13786	0.13	0.989305	0.11	0.847031	0.15	1.1312	0.14	0.13	-0.1069	0.923817	0.972093	-
SHch03g013180	SHch03g013180	372	245	295	236	8.07	0.867417	5.13	0.553174	6.29	0.686301	5.08	0.542838	6.6	5.685	-0.2153	0.475927	0.759929	-
SHch03g013250	SHch03g013250	4	18	5	12	0.09	0.383748	0.38	1.62546	0.11	0.476109	0.26	1.10212	0.235	0.185	-0.3451	0.777581	0.912109	-
SHch03g013390	SHch03g013390	0	0	0	1	0	0	0	0	0	0	0.02	0.180155	0.001	0.01	3.3219	0.778145	0.912109	-
SHch03g013400	SHch03g013400	0	3	8	14	0	0	0.06	0.321867	0.17	0.922771	0.3	1.59481	0.03	0.235	2.9696	0.174103	0.445954	-
SHch03g013590	SHch03g013590	0	5	0	0	0	0	0.1	0.761004	0	0	0	0	0.05	0.001	-5.6439	0.427642	0.728674	-
SHch03g013780	SHch03g013780	8	0	0	0	0.17	0.543643	0	0	0	0	0	0	0.085	0.001	-6.4094	0.344854	0.659208	-
SHch03g013800	SHch03g013800	8745	6572	7687	7923	189.62	40.1546	137.48	29.2065	164.03	35.2601	170.49	35.8924	163.55	167.26	0.0324	0.964386	0.988462	-
SHch03g014150	SHch03g014150	4	0	0	0	0.09	0.27565	0	0	0	0	0	0	0.045	0.001	-5.4919	0.474994	0.759232	-
SHch03g014330	SHch03g014330	18	16	26	27	0.39	0.306167	0.33	0.259895	0.55	0.438295	0.58	0.452663	0.36	0.565	0.6503	0.507029	0.778297	-
SHch03g014340	SHch03g014340	8	17	10	10	0.17	0.781009	0.36	1.6592	0.21	0.979346	0.22	1.00481	0.265	0.215	-0.3017	0.770918	0.911222	-
SHch03g014390	SHch03g014390	834	1030	1314	1495	18.08	5.60238	21.55	6.69903	28.04	8.81987	32.17	9.9101	19.815	30.105	0.6034	0.0185945	0.10148	-
SHch03g014510	SHch03g014510	0	0	0	2	0	0	0	0	0	0	0.04	0.345897	0.001	0.02	4.3219	0.622394	0.834187	-
SHch03g014750	SHch03g014750	10	15	8	4	0.22	3.01095	0.31	4.2563	0.17	2.36178	0.09	1.22455	0.265	0.13	-1.0275	0.427589	0.728674	-
SHch03g014760	SHch03g014760	2	13	1	2	0.04	0.0586841	0.27	0.397388	0.02	0.0297852	0.04	0.0583409	0.155	0.03	-2.3692	0.264007	0.569191	-
SHch03g014800	SHch03g014800	117	101	139	92	2.54	1.79656	2.11	1.4972	2.97	2.13242	1.98	1.39227	2.325	2.475	0.0902	0.924744	0.9729	-
SHch03g014830	SHch03g014830	17	20	40	117	0.37	0.449493	0.42	0.511871	0.85	1.04821	2.52	3.0435	0.395	1.685	2.0928	0.0115991	0.070625	Up
SHch03g014840	SHch03g014840	1348	1613	2145	1587	29.23	25.7455	33.74	29.8131	45.77	40.9226	34.15	29.9031	31.485	39.96	0.3439	0.23365	0.530682	-
SHch03g014910	SHch03g014910	100	123	275	252	2.17	5.73137	2.57	6.8096	5.87	15.7379	5.42	14.2315	2.37	5.645	1.2521	0.00107049	0.0102991	Up
SHch03g014970	SHch03g014970	3	0	0	4	0.07	0.475688	0	0	0	0	0.09	0.608022	0.035	0.045	0.3626	0.920553	0.971176	-
SHch03g015040	SHch03g015040	0	5	0	0	0	0	0.1	2.18154	0	0	0	0	0.05	0.001	-5.6439	0.427642	0.728674	-
SHch03g015070	SHch03g015070	0	0	0	4	0	0	0	0	0	0	0.09	0.0611846	0.001	0.045	5.4919	0.481055	0.760368	-
SHch03g015140	SHch03g015140	8	19	4	12	0.17	0.015467	0.4	0.0365095	0.09	0.00831205	0.26	0.023517	0.285	0.175	-0.7036	0.565326	0.807755	-
SHch03g015160	SHch03g015160	5	6	13	15	0.11	0.135997	0.13	0.161239	0.28	0.351401	0.32	0.393313	0.12	0.3	1.3219	0.32764	0.640446	-
SHch03g015190	SHch03g015190	5170	3229	5333	5651	112.1	116.142	67.55	70.2102	113.8	119.684	121.6	125.248	89.825	117.7	0.3899	0.155448	0.419182	-
SHch03g015220	SHch03g015220	8	25	0	12	0.17	0.212866	0.52	0.653207	0	0	0.26	0.323656	0.345	0.13	-1.4081	0.418615	0.722475	-
SHch03g015230	SHch03g015230	0	7	6	0	0	0	0.15	0.400147	0.13	0.350907	0	0	0.075	0.065	-0.2065	0.930187	0.975033	-
SHch03g015240	SHch03g015240	162	199	130	170	3.51	0.53651	4.16	0.637902	2.77	0.429794	3.66	0.556166	3.835	3.215	-0.2544	0.440528	0.737888	-
SHch03g015430	SHch03g015430	23	4	10	28	0.5	7.76633	0.08	1.2466	0.21	3.31112	0.6	9.26509	0.29	0.405	0.4819	0.719767	0.886024	-
SHch03g015460	SHch03g015460	1	0	0	0	0.02	0.0662307	0	0	0	0	0	0	0.01	0.001	-3.3219	0.767873	0.909839	-
SHch03g015490	SHch03g015490	5	3	0	0	0.11	0.341177	0.06	0.186693	0	0	0	0	0.085	0.001	-6.4094	0.219655	0.513188	-
SHch03g015560	SHch03g015560	111	77	62	98	2.41	1.49403	1.61	1.00129	1.32	0.830664	2.11	1.3004	2.01	1.715	-0.229	0.624134	0.834187	-
SHch03g015720	SHch03g015720	6	4	5	2	0.13	1.80443	0.08	1.11398	0.11	1.54989	0.04	0.551963	0.105	0.075	-0.4854	0.775333	0.912109	-
SHch03g015790	SHch03g015790	0	0	0	10	0	0	0	0	0	0	0.22	0.432371	0.001	0.11	6.7814	0.279193	0.587131	-
SHch03g015950	SHch03g015950	13	5	5	4	0.28	0.310653	0.1	0.111303	0.11	0.123885	0.09	0.0992688	0.19	0.1	-0.926	0.522457	0.788895	-
SHch03g015970	SHch03g015970	13	3	7	8	0.28	0.399703	0.06	0.0859252	0.15	0.21736	0.17	0.241257	0.17	0.16	-0.0875	0.940287	0.978975	-
SHch03g015990	SHch03g015990	3	4	0	4	0.07	0.217457	0.08	0.249319	0	0	0.09	0.277953	0.075	0.045	-0.737	0.760855	0.908756	-
SHch03g016010	SHch03g016010	1	1	0	1	0.02	0.100365	0.02	0.100687	0	0	0.02	0.0997779	0.02	0.01	-1	0.819734	0.931007	-
SHch03g016190	SHch03g016190	3586	3434	3565	3335	77.75	7.73947	71.84	7.1741	76.07	7.6866	71.77	7.10242	74.795	73.92	-0.017	0.693502	0.872072	-
SHch03g016270	SHch03g016270	49	28	59	54	1.06	1.77009	0.59	0.988396	1.26	2.13584	1.16	1.92575	0.825	1.21	0.5525	0.441668	0.738213	-
SHch03g016280	SHch03g016280	214	211	462	360	4.64	12.7722	4.41	12.178	9.86	27.5508	7.75	21.2081	4.525	8.805	0.9604	0.00297622	0.0240476	-
SHch03g016310	SHch03g016310	0	1	0	0	0	0	0.02	0.112839	0	0	0	0	0.01	0.001	-3.3219	0.763773	0.909343	-
SHch03g016320	SHch03g016320	0	0	5	0	0	0	0	0	0.11	0.922084	0	0	0.001	0.055	5.7814	0.4412	0.737888	-
SHch03g016470	SHch03g016470	2	0	0	4	0.04	0.652372	0	0	0	0	0.09	1.45925	0.02	0.045	1.1699	0.817693	0.930117	-
SHch03g016530	SHch03g016530	9	5	0	10	0.2	0.726203	0.1	0.364265	0	0	0.22	0.794151	0.15	0.11	-0.4475	0.816592	0.9297	-
SHch03g016540	SHch03g016540	7	6	6	12	0.15	2.96533	0.13	2.57819	0.13	2.60876	0.26	5.10984	0.14	0.195	0.478	0.77011	0.910754	-
SHch03g016740	SHch03g016740	0	0	0	1	0	0	0	0	0	0	0.02	0.205891	0.001	0.01	3.3219	0.778145	0.912109	-
SHch03g016760	SHch03g016760	41	54	60	51	0.89	6.04803	1.13	7.70358	1.28	8.82965	1.1	7.43137	1.01	1.19	0.2366	0.772496	0.91203	-
SHch03g016770	SHch03g016770	0	0	1	1	0	0	0	0	0.02	0.137963	0.02	0.135116	0.001	0.02	4.3219	0.623294	0.834187	-
SHch03g016880	SHch03g016880	6	2	0	2	0.13	0.256995	0.04	0.0793289	0	0	0.04	0.0786129	0.085	0.02	-2.0875	0.485751	0.763164	-
SHch03g016980	SHch03g016980	0	2	0	2	0	0	0.04	0.290873	0	0	0.04	0.288247	0.02	0.02	0	0.990442	0.998562	-
SHch03g016990	SHch03g016990	5837	5617	14252	11281	126.56	186.235	117.5	173.457	304.12	454.276	242.75	355.121	122.03	273.435	1.164	2.34e-09	9.4e-08	Up
SHch03g017000	SHch03g017000	1658	1814	4839	4100	35.95	77.9162	37.95	82.5146	103.26	227.18	88.23	190.107	36.95	95.745	1.3736	5.08e-12	3.22e-10	Up
SHch03g017020	SHch03g017020	2	0	3	3	0.04	0.28059	0	0	0.06	0.427241	0.06	0.418423	0.02	0.06	1.585	0.614233	0.834071	-
SHch03g017060	SHch03g017060	0	2	2	2	0	0	0.04	0.290873	0.04	0.294322	0.04	0.288247	0.02	0.04	1	0.785938	0.914526	-
SHch03g017100	SHch03g017100	2	0	0	0	0.04	0.28059	0	0	0	0	0	0	0.02	0.001	-4.3219	0.615413	0.834071	-
SHch03g017120	SHch03g017120	0	5	0	0	0	0	0.1	0.270439	0	0	0	0	0.05	0.001	-5.6439	0.427642	0.728674	-
SHch03g017180	SHch03g017180	13	5	4	2	0.28	1.98548	0.1	0.711373	0.09	0.647828	0.04	0.281981	0.19	0.065	-1.5475	0.353019	0.66664	-
SHch03g017200	SHch03g017200	144	133	141	183	3.12	0.273919	2.78	0.244851	3.01	0.268252	3.94	0.343887	2.95	3.475	0.2363	0.636384	0.841453	-
SHch03g017240	SHch03g017240	29	22	24	51	0.63	1.39478	0.46	1.02167	0.51	1.14616	1.1	2.42108	0.545	0.805	0.5627	0.537221	0.791637	-
SHch03g017430	SHch03g017430	551	368	448	416	11.95	0.810323	7.7	0.523806	9.56	0.658048	8.95	0.603345	9.825	9.255	-0.0862	0.682081	0.865936	-
SHch03g017780	SHch03g017780	0	0	3	8	0	0	0	0	0.06	0.323036	0.17	0.896379	0.001	0.115	6.8455	0.139098	0.392586	-
SHch03g018040	SHch03g018040	7	7	0	4	0.15	0.507902	0.15	0.50953	0	0	0.09	0.302959	0.15	0.045	-1.737	0.424711	0.727489	-
SHch03g018050	SHch03g018050	1554	1380	1230	1400	33.69	17.2968	28.87	14.8696	26.25	13.6805	30.13	15.3785	31.28	28.19	-0.1501	0.329399	0.64253	-
SHch03g018080	SHch03g018080	2	2	2	1	0.04	0.511664	0.04	0.513305	0.04	0.519391	0.02	0.254336	0.04	0.03	-0.415	0.868699	0.952626	-
SHch03g018120	SHch03g018120	465	448	582	464	10.08	2.32282	9.37	2.16613	12.42	2.90527	9.98	2.28633	9.725	11.2	0.2037	0.552521	0.799247	-
SHch03g018170	SHch03g018170	254	242	205	215	5.51	30.2065	5.06	27.8284	4.37	24.3187	4.63	25.2337	5.285	4.5	-0.232	0.378629	0.689253	-
SHch03g018200	SHch03g018200	8	12	1	4	0.17	0.151026	0.25	0.222809	0.02	0.0180361	0.09	0.0794872	0.21	0.055	-1.9329	0.244921	0.545356	-
SHch03g018210	SHch03g018210	46	34	101	84	1	2.65913	0.71	1.89403	2.16	5.83045	1.81	4.78487	0.855	1.985	1.2151	0.0385946	0.170762	Up
SHch03g018220	SHch03g018220	231	276	121	186	5.01	3.16602	5.77	3.65798	2.58	1.65503	4	2.51297	5.39	3.29	-0.7122	0.0553724	0.218571	-
SHch03g018240	SHch03g018240	3019	2815	2559	2435	65.46	19.1442	58.89	17.2779	54.61	16.2122	52.4	15.2351	62.175	53.505	-0.2167	0.115418	0.352737	-
SHch03g018260	SHch03g018260	733	820	714	708	15.89	46.9058	17.15	50.7875	15.24	45.6665	15.24	44.724	16.52	15.24	-0.1164	0.453814	0.74902	-
SHch03g018280	SHch03g018280	458	292	474	417	9.93	3.42091	6.11	2.11166	10.11	3.53551	8.97	3.07211	8.02	9.54	0.2504	0.507213	0.778461	-
SHch03g018300	SHch03g018300	6053	6727	6470	7579	131.25	75.5727	140.73	81.2909	138.06	80.6943	163.09	93.3566	135.99	150.575	0.147	0.608584	0.832958	-
SHch03g018320	SHch03g018320	1007	1073	1015	867	21.83	2.60416	22.45	2.68671	21.66	2.6229	18.66	2.21298	22.14	20.16	-0.1352	0.391783	0.700687	-
SHch03g018330	SHch03g018330	1006	1352	714	655	21.81	9.41644	28.28	12.249	15.24	6.67922	14.09	6.04776	25.045	14.665	-0.7721	0.00126032	0.0117617	-
SHch03g018340	SHch03g018340	0	0	4	0	0	0	0	0	0.09	0.0482072	0	0	0.001	0.045	5.4919	0.48272	0.760368	-
SHch03g018380	SHch03g018380	2	0	0	0	0.04	0.12081	0	0	0	0	0	0	0.02	0.001	-4.3219	0.615413	0.834071	-
SHch03g018430	SHch03g018430	5	159	114	0	0.11	0.123089	3.33	3.73819	2.43	2.76021	0	0	1.72	1.215	-0.5015	0.864414	0.950906	-
SHch03g018460	SHch03g018460	69	59	53	95	1.5	1.15669	1.23	0.951525	1.13	0.884531	2.04	1.56389	1.365	1.585	0.2156	0.772147	0.911786	-
SHch03g018480	SHch03g018480	844	878	878	838	18.3	6.38531	18.37	6.43029	18.74	6.63759	18.03	6.25431	18.335	18.385	0.0039	0.827513	0.934343	-
SHch03g018490	SHch03g018490	137	81	224	261	2.97	2.24426	1.69	1.28113	4.78	3.66652	5.62	4.22188	2.33	5.2	1.1582	0.00813973	0.05364	Up
SHch03g018510	SHch03g018510	2	1	1	2	0.04	0.414204	0.02	0.207766	0.02	0.21023	0.04	0.411782	0.03	0.03	0	0.991771	0.998732	-
SHch03g018520	SHch03g018520	14	13	10	16	0.3	2.50912	0.27	2.26545	0.21	1.78291	0.34	2.82704	0.285	0.275	-0.0515	0.936447	0.977667	-
SHch03g018530	SHch03g018530	149	216	101	115	3.23	2.50455	4.52	3.51605	2.16	1.70016	2.47	1.90404	3.875	2.315	-0.7432	0.0640001	0.242348	-
SHch03g018540	SHch03g018540	42	19	17	18	0.91	1.45267	0.4	0.640584	0.36	0.583362	0.39	0.618932	0.655	0.375	-0.8046	0.374055	0.685608	-
SHch03g018560	SHch03g018560	3235	3315	5090	4699	70.14	38.1736	69.35	37.8646	108.61	60.0035	101.12	54.7125	69.745	104.865	0.5884	0.00112255	0.0106991	-
SHch03g018590	SHch03g018590	92	56	27	33	1.99	1.15706	1.17	0.682462	0.58	0.342326	0.71	0.410406	1.58	0.645	-1.2926	0.0417622	0.181079	Down
SHch03g018600	SHch03g018600	143	73	105	144	3.1	1.71192	1.53	0.847626	2.24	1.25568	3.1	1.70191	2.315	2.67	0.2058	0.740929	0.89814	-
SHch03g018610	SHch03g018610	1132	846	1270	1200	24.54	7.78153	17.7	5.63059	27.1	8.72308	25.82	8.13953	21.12	26.46	0.3252	0.215647	0.508153	-
SHch03g018620	SHch03g018620	41	67	59	37	0.89	0.316122	1.4	0.498865	1.26	0.454303	0.8	0.282493	1.145	1.03	-0.1527	0.751957	0.904213	-
SHch03g018630	SHch03g018630	1050	1172	418	457	22.77	20.2654	24.52	21.8928	8.92	8.05872	9.83	8.69756	23.645	9.375	-1.3346	1.46e-09	6.08e-08	Down
SHch03g018650	SHch03g018650	393	197	399	373	8.52	9.29467	4.12	4.50901	8.51	9.42396	8.03	8.70888	6.32	8.27	0.388	0.364719	0.677763	-
SHch03g018660	SHch03g018660	212	155	118	183	4.6	2.64942	3.24	1.8721	2.52	1.47334	3.94	2.25601	3.92	3.23	-0.2793	0.458223	0.753121	-
SHch03g018680	SHch03g018680	3	5	0	3	0.07	0.138943	0.1	0.199127	0	0	0.06	0.118398	0.085	0.03	-1.5025	0.597902	0.828904	-
SHch03g018690	SHch03g018690	130	99	144	129	2.82	1.97604	2.07	1.45514	3.07	2.1837	2.78	1.93661	2.445	2.925	0.2586	0.609294	0.833153	-
SHch03g018700	SHch03g018700	567	539	539	476	12.29	30.3699	11.28	27.9634	11.5	28.8469	10.24	25.1561	11.785	10.87	-0.1166	0.497979	0.772034	-
SHch03g018730	SHch03g018730	0	0	0	3	0	0	0	0	0	0	0.06	0.0643551	0.001	0.03	4.9069	0.537537	0.791637	-
SHch03g018760	SHch03g018760	2	0	30	35	0.04	0.00499264	0	0	0.64	0.0810887	0.75	0.0930645	0.02	0.695	5.1189	0.00121529	0.0113941	Up
SHch03g018780	SHch03g018780	7	7	0	2	0.15	0.286687	0.15	0.287606	0	0	0.04	0.0760027	0.15	0.02	-2.9069	0.236747	0.535081	-
SHch03g018800	SHch03g018800	163	180	131	114	3.53	10.1003	3.77	10.8216	2.8	8.13258	2.45	6.96914	3.65	2.625	-0.4756	0.176357	0.449628	-
SHch03g018810	SHch03g018810	266	282	350	282	5.77	3.41578	5.9	3.50393	7.47	4.48894	6.07	3.57236	5.835	6.77	0.2144	0.592092	0.824958	-
SHch03g018820	SHch03g018820	1603	1530	1584	1257	34.76	4.54165	32.01	4.19575	33.8	4.48291	27.05	3.51361	33.385	30.425	-0.1339	0.391603	0.700468	-
SHch03g018830	SHch03g018830	69	42	63	69	1.5	7.80764	0.88	4.59517	1.34	7.08016	1.48	7.65848	1.19	1.41	0.2447	0.719822	0.886047	-
SHch03g018840	SHch03g018840	181	123	105	69	3.92	1.10355	2.57	0.725822	2.24	0.640125	1.48	0.41421	3.245	1.86	-0.8029	0.0820102	0.286095	-
SHch03g018850	SHch03g018850	1218	1153	805	930	26.41	5.28339	24.12	4.84074	17.18	3.48881	20.01	3.97964	25.265	18.595	-0.4422	0.0200697	0.106815	-
SHch03g018860	SHch03g018860	5	12	7	13	0.11	0.572561	0.25	1.30545	0.15	0.792555	0.28	1.4489	0.18	0.215	0.2563	0.895241	0.962519	-
SHch03g018870	SHch03g018870	350	396	199	393	7.59	1.79619	8.28	1.96576	4.25	1.02096	8.46	1.99037	7.935	6.355	-0.3203	0.35993	0.673246	-
SHch03g018880	SHch03g018880	1061	966	1046	1023	23.01	3.82936	20.21	3.37416	22.32	3.77062	22.01	3.64151	21.61	22.165	0.0366	0.963272	0.987821	-
SHch03g018890	SHch03g018890	628	676	648	721	13.62	3.35337	14.14	3.49256	13.83	3.45649	15.52	3.79882	13.88	14.675	0.0804	0.897956	0.963219	-
SHch03g018900	SHch03g018900	16	2	19	9	0.35	4.85809	0.04	0.55699	0.41	5.77685	0.19	2.62182	0.195	0.3	0.6215	0.680239	0.864875	-
SHch03g018920	SHch03g018920	484	355	602	541	10.49	10.4799	7.43	7.44665	12.85	13.0315	11.64	11.5608	8.96	12.245	0.4506	0.138704	0.391885	-
SHch03g018940	SHch03g018940	188	210	235	231	4.08	5.07308	4.39	5.47604	5.01	6.32353	4.97	6.14357	4.235	4.99	0.2367	0.573233	0.812378	-
SHch03g018960	SHch03g018960	135	169	456	406	2.93	4.01284	3.54	4.86382	9.73	13.5272	8.74	11.9	3.235	9.235	1.5133	5.14e-06	0.000101042	Up
SHch03g018970	SHch03g018970	534	843	651	714	11.58	3.84712	17.64	5.87917	13.89	4.68424	15.36	5.07307	14.61	14.625	0.0015	0.852687	0.94567	-
SHch03g018980	SHch03g018980	418	401	460	492	9.06	8.17495	8.39	7.59467	9.82	8.99452	10.59	9.4996	8.725	10.205	0.226	0.478521	0.760368	-
SHch03g019000	SHch03g019000	41	34	21	47	0.89	1.14973	0.71	0.920137	0.45	0.590101	1.01	1.29711	0.8	0.73	-0.1321	0.826739	0.93424	-
SHch03g019050	SHch03g019050	584	659	431	384	12.66	3.84678	13.79	4.20356	9.2	2.83766	8.26	2.49514	13.225	8.73	-0.5992	0.010588	0.0658567	-
SHch03g019080	SHch03g019080	26	54	29	57	0.56	3.26186	1.13	6.60307	0.62	3.66588	1.23	7.12254	0.845	0.925	0.1305	0.942581	0.979644	-
SHch03g019090	SHch03g019090	268	363	327	286	5.81	3.1017	7.59	4.06496	6.98	3.78259	6.15	3.26401	6.7	6.565	-0.0294	0.794241	0.918927	-
SHch03g019100	SHch03g019100	1875	2100	1164	1572	40.66	37.696	43.93	40.8582	24.84	23.377	33.83	31.1805	42.295	29.335	-0.5279	0.0150484	0.0860408	-
SHch03g019130	SHch03g019130	1376	798	1293	1175	29.84	18.0415	16.69	10.1233	27.59	16.9331	25.28	15.1951	23.265	26.435	0.1843	0.611417	0.834071	-
SHch03g019140	SHch03g019140	1001	832	1143	993	21.7	95.6519	17.4	76.9437	24.39	109.133	21.37	93.6463	19.55	22.88	0.2269	0.407188	0.712493	-
SHch03g019150	SHch03g019150	2226	1828	2276	2850	48.27	43.8783	38.24	34.8723	48.57	44.8178	61.33	55.424	43.255	54.95	0.3453	0.163827	0.431137	-
SHch03g019180	SHch03g019180	13	3	13	12	0.28	0.448806	0.06	0.0964811	0.28	0.455584	0.26	0.414311	0.17	0.27	0.6674	0.662434	0.85558	-
SHch03g019200	SHch03g019200	130	111	130	119	2.82	1.22238	2.32	1.00887	2.77	1.21884	2.56	1.10319	2.57	2.665	0.0524	0.982863	0.996322	-
SHch03g019210	SHch03g019210	152	205	128	164	3.3	0.522151	4.29	0.680972	2.73	0.438485	3.53	0.555276	3.795	3.13	-0.2779	0.42117	0.724834	-
SHch03g019230	SHch03g019230	421	354	292	366	9.13	6.62531	7.41	5.39441	6.23	4.58916	7.88	5.68479	8.27	7.055	-0.2292	0.35811	0.671668	-
SHch03g019290	SHch03g019290	4037	5671	2371	3475	87.53	289.859	118.63	394.107	50.59	170.06	74.78	246.188	103.08	62.685	-0.7176	0.00557529	0.0401898	-
SHch03g019310	SHch03g019310	15	64	56	42	0.33	1.10401	1.34	4.49734	1.19	4.04127	0.9	2.99334	0.835	1.045	0.3237	0.774843	0.912109	-
SHch03g019320	SHch03g019320	0	0	0	1	0	0	0	0	0	0	0.02	0.164191	0.001	0.01	3.3219	0.778145	0.912109	-
SHch03g019360	SHch03g019360	2	3	9	16	0.04	0.136622	0.06	0.205591	0.19	0.658757	0.34	1.1545	0.05	0.265	2.406	0.153272	0.415745	-
SHch03g019400	SHch03g019400	577	775	353	262	12.51	40.2028	16.21	52.2603	7.53	24.5643	5.64	18.019	14.36	6.585	-1.1248	0.000166086	0.00211322	Down
SHch03g019410	SHch03g019410	2	10	7	13	0.04	0.129183	0.21	0.680383	0.15	0.491751	0.28	0.898989	0.125	0.215	0.7824	0.670004	0.85952	-
SHch03g019440	SHch03g019440	0	0	0	4	0	0	0	0	0	0	0.09	0.478443	0.001	0.045	5.4919	0.481055	0.760368	-
SHch03g019460	SHch03g019460	1170	1608	683	833	25.37	74.6647	33.64	99.321	14.57	43.5275	17.93	52.4599	29.505	16.25	-0.8605	0.000670224	0.00692013	-
SHch03g019490	SHch03g019490	499	470	725	837	10.82	8.05784	9.83	7.34403	15.47	11.6948	18.01	13.3339	10.325	16.74	0.6972	0.00585767	0.0417399	-
SHch03g019500	SHch03g019500	16	68	201	51	0.35	0.3912	1.42	1.59224	4.29	4.8674	1.1	1.22229	0.885	2.695	1.6065	0.0887142	0.300385	-
SHch03g019530	SHch03g019530	1785	2229	480	445	38.7	19.2528	46.63	23.2722	10.24	5.17121	9.58	4.73806	42.665	9.91	-2.1061	9.32e-21	1.63e-18	Down
SHch03g019550	SHch03g019550	3530	3983	2064	2275	76.54	70.6593	83.32	77.1649	44.04	41.2703	48.96	44.9339	79.93	46.5	-0.7815	1.08e-05	0.00019368	-
SHch03g019580	SHch03g019580	0	0	0	2	0	0	0	0	0	0	0.04	0.209212	0.001	0.02	4.3219	0.622394	0.834187	-
SHch03g019610	SHch03g019610	46	46	40	43	1	10.0365	0.96	9.66592	0.85	8.65985	0.93	9.27934	0.98	0.89	-0.139	0.773393	0.912109	-
SHch03g019630	SHch03g019630	0	54	697	631	0	0	1.13	0.221001	14.87	2.94271	13.58	2.63195	0.565	14.225	4.654	0.0965388	0.316279	-
SHch03g019640	SHch03g019640	1513	1073	1176	1440	32.81	7.33527	22.45	5.0352	25.09	5.69404	30.99	6.88786	27.63	28.04	0.0213	0.942784	0.979647	-
SHch03g019650	SHch03g019650	967	662	630	869	20.97	11.0801	13.85	7.34151	13.44	7.20866	18.7	9.8229	17.41	16.07	-0.1155	0.606123	0.832936	-
SHch03g019660	SHch03g019660	1138	797	732	1035	24.67	4.84031	16.67	3.28117	15.62	3.11096	22.27	4.34386	20.67	18.945	-0.1257	0.57216	0.81196	-
SHch03g019670	SHch03g019670	10	8	6	8	0.22	1.30474	0.17	1.01144	0.13	0.782629	0.17	1.00231	0.195	0.15	-0.3785	0.780699	0.912866	-
SHch03g019680	SHch03g019680	595	323	336	531	12.9	76.5055	6.76	40.2197	7.17	43.165	11.43	67.3909	9.83	9.3	-0.08	0.775947	0.912109	-
SHch03g019700	SHch03g019700	1012	702	585	885	21.94	5.32347	14.69	3.57577	12.48	3.07385	19.04	4.5928	18.315	15.76	-0.2168	0.415735	0.719706	-
SHch03g019710	SHch03g019710	1947	1352	1656	2119	42.22	250.392	28.28	168.257	35.34	212.755	45.6	268.856	35.25	40.47	0.1992	0.533645	0.791637	-
SHch03g019720	SHch03g019720	2096	1763	1654	2327	45.45	269.548	36.88	219.424	35.29	212.454	50.07	295.211	41.165	42.68	0.0521	0.97254	0.992084	-
SHch03g019730	SHch03g019730	130	104	71	97	2.82	16.7244	2.18	12.9703	1.52	9.15073	2.09	12.3226	2.5	1.805	-0.4699	0.284068	0.592761	-
SHch03g019750	SHch03g019750	25145	29045	20959	26511	545.21	1043.05	607.61	1166.15	447.24	868.543	570.49	1085.03	576.41	508.865	-0.1798	0.256462	0.559705	-
SHch03g019760	SHch03g019760	16831	21485	12914	16351	364.94	698.172	449.45	862.606	275.57	535.159	351.86	669.211	407.195	313.715	-0.3763	0.0545567	0.21639	-
SHch03g019820	SHch03g019820	630	709	632	572	13.66	5.06234	14.83	5.51355	13.49	5.07484	12.31	4.53535	14.245	12.9	-0.1431	0.414408	0.718383	-
SHch03g019920	SHch03g019920	4	8	6	18	0.09	0.193136	0.17	0.365983	0.13	0.283188	0.39	0.83203	0.13	0.26	1	0.519652	0.787559	-
SHch03g019970	SHch03g019970	3	0	0	2	0.07	1.90275	0	0	0	0	0.04	1.08093	0.035	0.02	-0.8074	0.896626	0.962643	-
SHch03g020120	SHch03g020120	54	33	18	40	1.17	4.48107	0.69	2.65115	0.38	1.47737	0.86	3.27451	0.93	0.62	-0.585	0.454053	0.749314	-
SHch03g020190	SHch03g020190	11	6	6	6	0.24	0.324608	0.13	0.176393	0.13	0.178485	0.13	0.174801	0.185	0.13	-0.509	0.723517	0.888283	-
SHch03g020200	SHch03g020200	48	37	28	24	1.04	1.9742	0.77	1.46635	0.6	1.15616	0.52	0.981327	0.905	0.56	-0.6925	0.316169	0.628622	-
SHch03g020210	SHch03g020210	4	0	3	0	0.09	0.180103	0	0	0.06	0.121882	0	0	0.045	0.03	-0.585	0.914595	0.969029	-
SHch03g020330	SHch03g020330	1	0	0	3	0.02	0.021855	0	0	0	0	0.06	0.0651815	0.01	0.03	1.585	0.748104	0.901918	-
SHch03g020470	SHch03g020470	181	152	164	188	3.92	4.89904	3.18	3.98696	3.5	4.4402	4.05	5.0319	3.55	3.775	0.0887	0.907597	0.966262	-
SHch03g020690	SHch03g020690	229	276	273	233	4.97	0.80882	5.77	0.942022	5.83	0.963105	5.01	0.810561	5.37	5.42	0.0134	0.904345	0.965602	-
SHch03g020960	SHch03g020960	0	1	0	0	0	0	0.02	0.198322	0	0	0	0	0.01	0.001	-3.3219	0.763773	0.909343	-
SHch03g021010	SHch03g021010	99	81	68	78	2.15	3.80452	1.69	3.00012	1.45	2.60459	1.68	2.95545	1.92	1.565	-0.2949	0.499374	0.772953	-
SHch03g021190	SHch03g021190	0	0	2	0	0	0	0	0	0.04	0.0642936	0	0	0.001	0.02	4.3219	0.624196	0.834187	-
SHch03g021250	SHch03g021250	79	78	67	76	1.71	1.20644	1.63	1.15369	1.43	1.02413	1.64	1.15029	1.67	1.535	-0.1216	0.734604	0.894352	-
SHch03g021260	SHch03g021260	35	44	39	48	0.76	0.925005	0.92	1.12333	0.83	1.02546	1.03	1.24629	0.84	0.93	0.1468	0.887322	0.960112	-
SHch03g021270	SHch03g021270	0	5	17	6	0	0	0.1	0.308709	0.36	1.12453	0.13	0.3977	0.05	0.245	2.2928	0.298535	0.609581	-
SHch03g021280	SHch03g021280	2	0	0	1	0.04	0.299941	0	0	0	0	0.02	0.149093	0.02	0.01	-1	0.836283	0.938327	-
SHch03g021300	SHch03g021300	0	0	6	0	0	0	0	0	0.13	0.47916	0	0	0.001	0.065	6.0224	0.408877	0.713339	-
SHch03g021330	SHch03g021330	4	11	3	4	0.09	0.587135	0.23	1.50527	0.06	0.397334	0.09	0.583701	0.16	0.075	-1.0931	0.514713	0.783795	-
SHch03g021340	SHch03g021340	0	0	3	5	0	0	0	0	0.06	0.17427	0.11	0.3129	0.001	0.085	6.4094	0.231094	0.527487	-
SHch03g021360	SHch03g021360	117	130	116	135	2.54	3.80052	2.72	4.08289	2.48	3.76678	2.91	4.32867	2.63	2.695	0.0352	0.966935	0.989415	-
SHch03g021370	SHch03g021370	7	4	2	6	0.15	0.752737	0.08	0.402747	0.04	0.203761	0.13	0.648556	0.115	0.085	-0.4361	0.793733	0.918516	-
SHch03g021390	SHch03g021390	3	4	2	5	0.07	1.20174	0.08	1.37782	0.04	0.697078	0.11	1.8774	0.075	0.075	0	0.98451	0.996835	-
SHch03g021410	SHch03g021410	0	1	1	4	0	0	0.02	0.159625	0.02	0.161518	0.09	0.71183	0.01	0.055	2.4594	0.526914	0.790812	-
SHch03g021420	SHch03g021420	1	1	3	2	0.02	0.106946	0.02	0.107289	0.06	0.325684	0.04	0.212641	0.02	0.05	1.3219	0.648901	0.8487	-
SHch03g021430	SHch03g021430	0	2	0	1	0	0	0.04	0.638501	0	0	0.02	0.316369	0.02	0.01	-1	0.82861	0.934604	-
SHch03g021450	SHch03g021450	26	10	9	26	0.56	1.24685	0.21	0.469069	0.19	0.429429	0.56	1.23956	0.385	0.375	-0.038	0.95429	0.983969	-
SHch03g021460	SHch03g021460	6	0	1	1	0.13	1.57053	0	0	0.02	0.245268	0.02	0.240206	0.065	0.02	-1.7004	0.627234	0.835662	-
SHch03g021470	SHch03g021470	0	1	3	0	0	0	0.02	0.016513	0.06	0.0501263	0	0	0.01	0.03	1.585	0.754091	0.905145	-
SHch03g021660	SHch03g021660	3097	3119	3120	2782	67.15	181.771	65.25	177.194	66.58	182.95	59.87	161.116	66.2	63.225	-0.0663	0.506763	0.778202	-
SHch03g021670	SHch03g021670	29	35	101	74	0.63	10.5383	0.73	12.2502	2.16	36.677	1.59	26.4411	0.68	1.875	1.4633	0.0196901	0.105494	Up
SHch03g021950	SHch03g021950	11	12	0	11	0.24	0.364115	0.25	0.380502	0	0	0.24	0.361985	0.245	0.12	-1.0297	0.574278	0.812656	-
SHch03g021970	SHch03g021970	14	17	73	51	0.3	0.0553222	0.36	0.0665995	1.56	0.29202	1.1	0.201662	0.33	1.33	2.0109	0.0087458	0.0566493	Up
SHch03g022070	SHch03g022070	985	983	2596	1906	21.36	25.2898	20.56	24.4206	55.4	66.583	41.02	48.2827	20.96	48.21	1.2017	5.41e-07	1.36e-05	Up
SHch03g022080	SHch03g022080	4017	5428	3015	3697	87.1	21.3294	113.55	27.8958	64.34	15.9938	79.56	19.369	100.325	71.95	-0.4796	0.025343	0.126579	-
SHch03g022100	SHch03g022100	196	114	92	149	4.25	25.4365	2.38	14.2901	1.96	11.9079	3.21	19.0997	3.315	2.585	-0.3588	0.429989	0.730569	-
SHch03g022110	SHch03g022110	867	787	229	463	18.8	111.496	16.46	97.9315	4.89	29.4389	9.96	58.7238	17.63	7.425	-1.2476	0.000515936	0.00554414	Down
SHch03g022120	SHch03g022120	867	780	238	460	18.8	111.496	16.32	97.0986	5.08	30.5827	9.9	58.3701	17.56	7.49	-1.2293	0.000414129	0.00463061	Down
SHch03g022130	SHch03g022130	267	232	66	123	5.79	34.3385	4.85	28.8559	1.41	8.48851	2.65	15.6243	5.32	2.03	-1.3899	0.00148144	0.0134477	Down
SHch03g022140	SHch03g022140	3075	1864	1999	2677	66.67	16.1927	38.99	9.5002	42.66	10.5177	57.61	13.9104	52.83	50.135	-0.0755	0.699491	0.875636	-
SHch03g022150	SHch03g022150	51	24	40	49	1.11	6.78875	0.5	3.0678	0.85	5.2771	1.05	6.38423	0.805	0.95	0.2389	0.774145	0.912109	-
SHch03g022170	SHch03g022170	344	280	211	273	7.46	44.2427	5.86	34.865	4.5	27.091	5.87	34.6093	6.66	5.185	-0.3612	0.221324	0.515028	-
SHch03g022180	SHch03g022180	1129	760	507	672	24.48	145.182	15.9	94.5997	10.82	65.1388	14.46	85.2557	20.19	12.64	-0.6756	0.0158901	0.0898641	-
SHch03g022190	SHch03g022190	892	587	454	709	19.34	3.82794	12.28	2.43835	9.69	1.94689	15.26	3.00272	15.81	12.475	-0.3418	0.260474	0.565409	-
SHch03g022200	SHch03g022200	2980	2132	1523	2295	64.61	383.18	44.6	265.355	32.5	195.657	49.39	291.202	54.605	40.945	-0.4153	0.103123	0.329256	-
SHch03g022210	SHch03g022210	95	60	86	109	2.06	12.2171	1.26	7.49658	1.84	11.0772	2.35	13.8555	1.66	2.095	0.3358	0.572796	0.812293	-
SHch03g022220	SHch03g022220	834	510	358	507	18.08	107.226	10.67	63.4829	7.64	45.9945	10.91	64.325	14.375	9.275	-0.6321	0.0513509	0.207892	-
SHch03g022230	SHch03g022230	3	94	1151	1228	0.07	0.0135481	1.97	0.382504	24.56	4.82522	26.43	5.08545	1.02	25.495	4.6436	0.00967415	0.0613041	Up
SHch03g022320	SHch03g022320	3256	2768	3155	3386	70.6	59.1491	57.91	48.6729	67.32	57.2529	72.86	60.6856	64.255	70.09	0.1254	0.650583	0.849198	-
SHch03g022360	SHch03g022360	1974	2604	1694	2373	42.8	23.5162	54.47	30.0241	36.15	20.1623	51.06	27.8905	48.635	43.605	-0.1575	0.424728	0.727489	-
SHch03g022370	SHch03g022370	135	175	63	113	2.93	2.21918	3.66	2.78096	1.34	1.03024	2.43	1.82971	3.295	1.885	-0.8057	0.0902243	0.303508	-
SHch03g022440	SHch03g022440	18	0	14	15	0.39	0.341969	0	0	0.3	0.267026	0.32	0.278949	0.195	0.31	0.6688	0.714914	0.883199	-
SHch03g022470	SHch03g022470	24	36	24	74	0.52	1.68773	0.75	2.44203	0.51	1.68027	1.59	5.13037	0.635	1.05	0.7256	0.441581	0.738134	-
SHch03g022490	SHch03g022490	2	5	9	11	0.04	0.0712975	0.1	0.178815	0.19	0.343778	0.24	0.425283	0.07	0.215	1.6189	0.367622	0.68076	-
SHch03g022500	SHch03g022500	1890	2806	401	758	40.98	8.81638	58.7	12.6691	8.56	1.8694	16.31	3.48839	49.84	12.435	-2.0029	8.4e-09	3.09e-07	Down
SHch03g022510	SHch03g022510	304	206	788	680	6.59	19.996	4.31	13.1197	16.81	51.7767	14.63	44.132	5.45	15.72	1.5283	5.58e-07	1.4e-05	Up
SHch03g022520	SHch03g022520	641	637	1012	1101	13.9	46.2652	13.33	44.5102	21.59	72.946	23.69	78.3893	13.615	22.64	0.7337	0.00119085	0.0112128	-
SHch03g022540	SHch03g022540	874	934	629	624	18.95	117.738	19.54	121.793	13.42	84.6385	13.43	82.9534	19.245	13.425	-0.5196	0.00867494	0.0563105	-
SHch03g022560	SHch03g022560	0	0	0	1	0	0	0	0	0	0	0.02	0.164191	0.001	0.01	3.3219	0.778145	0.912109	-
SHch03g022580	SHch03g022580	1874	2063	1321	1174	40.63	29.2022	43.16	31.1201	28.19	20.5671	25.26	18.0491	41.895	26.725	-0.6486	0.000423128	0.00471385	-
SHch03g022590	SHch03g022590	4079	5721	2397	3510	88.44	292.872	119.68	397.595	51.15	171.943	75.53	248.657	104.06	63.34	-0.7162	0.00556266	0.0401107	-
SHch03g022620	SHch03g022620	3	3	0	2	0.07	0.1935	0.06	0.166389	0	0	0.04	0.109925	0.065	0.02	-1.7004	0.600038	0.8303	-
SHch03g022660	SHch03g022660	19	22	26	11	0.41	0.0762465	0.46	0.085819	0.55	0.103826	0.24	0.044371	0.435	0.395	-0.1392	0.851561	0.94495	-
SHch03g022690	SHch03g022690	2111	2710	5810	6291	45.77	84.3477	56.69	104.807	123.98	231.928	135.38	248.027	51.23	129.68	1.3399	1.36e-09	5.66e-08	Up
SHch03g022710	SHch03g022710	787	554	895	818	17.06	5.05885	11.59	3.44783	19.1	5.74931	17.6	5.18845	14.325	18.35	0.3572	0.223005	0.517251	-
SHch03g022730	SHch03g022730	11743	9722	10549	11761	254.62	629.193	203.38	504.185	225.1	564.646	253.08	621.73	229	239.09	0.0622	0.916366	0.969862	-
SHch03g022750	SHch03g022750	313	144	329	243	6.79	4.11037	3.01	1.82796	7.02	4.31378	5.23	3.14749	4.9	6.125	0.3219	0.51863	0.786716	-
SHch03g022770	SHch03g022770	2726	3737	1261	1567	59.11	111.236	78.18	147.594	26.91	51.4051	33.72	63.0846	68.645	30.315	-1.1791	1e-06	2.36e-05	Down
SHch03g022810	SHch03g022810	22510	24991	59545	50199	488.08	90.2778	522.8	97.0098	1270.61	238.568	1080.23	198.636	505.44	1175.42	1.2176	9.23e-11	4.8e-09	Up
SHch03g022820	SHch03g022820	1741	1848	1964	2156	37.75	9.52936	38.66	9.79036	41.91	10.7393	46.39	11.6419	38.205	44.15	0.2087	0.396893	0.704227	-
SHch03g022840	SHch03g022840	1071	851	793	781	23.22	4.45925	17.8	3.42933	16.92	3.29845	16.81	3.20937	20.51	16.865	-0.2823	0.148713	0.408417	-
SHch03g022850	SHch03g022850	412	333	460	492	8.93	4.90928	6.97	3.84405	9.82	5.48009	10.59	5.78782	7.95	10.205	0.3602	0.239026	0.537814	-
SHch03g022860	SHch03g022860	3839	3214	4564	4104	83.24	46.4529	67.24	37.6442	97.39	55.1702	88.31	48.994	75.24	92.85	0.3034	0.15168	0.413516	-
SHch03g022890	SHch03g022890	360	420	888	1250	7.81	5.33138	8.79	6.0196	18.95	13.1313	26.9	18.2555	8.3	22.925	1.4657	6.45e-07	1.58e-05	Up
SHch03g022930	SHch03g022930	145	201	57	65	3.14	0.807535	4.2	1.08361	1.22	0.318494	1.4	0.357942	3.67	1.31	-1.4862	0.000848904	0.00850165	Down
SHch03g022950	SHch03g022950	365	244	361	331	7.91	16.557	5.1	10.7094	7.7	16.3608	7.12	14.8162	6.505	7.41	0.1879	0.648666	0.8487	-
SHch03g022970	SHch03g022970	1	3	2	2	0.02	0.0961728	0.06	0.289443	0.04	0.19525	0.04	0.191221	0.04	0.04	0	0.984637	0.996841	-
SHch03g022980	SHch03g022980	328	275	289	291	7.11	3.39807	5.75	2.7569	6.17	2.99335	6.26	2.97433	6.43	6.215	-0.0491	0.750185	0.903125	-
SHch03g022990	SHch03g022990	12	11	19	19	0.26	3.60887	0.23	3.20269	0.41	5.77685	0.41	5.65762	0.245	0.41	0.7428	0.521502	0.788895	-
SHch03g023030	SHch03g023030	0	0	0	4	0	0	0	0	0	0	0.09	0.465719	0.001	0.045	5.4919	0.481055	0.760368	-
SHch03g023070	SHch03g023070	26	51	12	30	0.56	2.91485	1.07	5.58731	0.26	1.37376	0.65	3.36352	0.815	0.455	-0.8409	0.324041	0.636426	-
SHch03g023080	SHch03g023080	650	452	580	362	14.09	2.68299	9.46	1.80713	12.38	2.39298	7.79	1.47468	11.775	10.085	-0.2235	0.443787	0.740007	-
SHch03g023090	SHch03g023090	104	101	65	52	2.26	1.84989	2.11	1.73264	1.39	1.15495	1.12	0.911397	2.185	1.255	-0.7999	0.09279	0.308575	-
SHch03g023110	SHch03g023110	201	161	208	217	4.36	1.93932	3.37	1.50378	4.44	2.00473	4.67	2.06506	3.865	4.555	0.237	0.576804	0.814501	-
SHch03g023120	SHch03g023120	18	13	29	9	0.39	0.925182	0.27	0.642564	0.62	1.49301	0.19	0.448093	0.33	0.405	0.2955	0.822679	0.932531	-
SHch03g023130	SHch03g023130	3	6	0	0	0.07	0.137135	0.13	0.255496	0	0	0	0	0.1	0.001	-6.6439	0.181077	0.456387	-
SHch03g023170	SHch03g023170	350	720	2062	1761	7.59	6.10042	15.06	12.1432	44	35.8988	37.89	30.2757	11.325	40.945	1.8542	6.64e-07	1.62e-05	Up
SHch03g023180	SHch03g023180	173	163	355	354	3.75	0.661844	3.41	0.603766	7.58	1.35801	7.62	1.337	3.58	7.6	1.086	0.000617838	0.00647849	Up
SHch03g023250	SHch03g023250	5091	5659	1594	1291	110.39	44.0102	118.38	47.3469	34.01	13.7638	27.78	11.0105	114.385	30.895	-1.8885	5.26e-22	9.97e-20	Down
SHch03g023290	SHch03g023290	1	2	0	0	0.02	0.092535	0.04	0.185663	0	0	0	0	0.03	0.001	-4.9069	0.526537	0.790587	-
SHch03g023320	SHch03g023320	11	7	8	11	0.24	4.12024	0.15	2.58341	0.17	2.96258	0.24	4.09615	0.195	0.205	0.0721	0.973985	0.992859	-
SHch03g023330	SHch03g023330	2235	2797	2796	2644	48.46	32.8969	58.51	39.8467	59.66	41.1116	56.9	38.4005	53.485	58.28	0.1239	0.739399	0.896994	-
SHch03g023350	SHch03g023350	911	952	951	850	19.75	9.50173	19.92	9.61424	20.29	9.90894	18.29	8.74786	19.835	19.29	-0.0402	0.672135	0.860559	-
SHch03g023380	SHch03g023380	1356	1547	1118	1222	29.4	245.894	32.36	271.518	23.86	202.573	26.3	218.68	30.88	25.08	-0.3001	0.0924904	0.308356	-
SHch03g023390	SHch03g023390	268	295	383	343	5.81	3.17621	6.17	3.38383	8.17	4.53383	7.38	4.0109	5.99	7.775	0.3763	0.260343	0.565276	-
SHch03g023420	SHch03g023420	466	400	641	609	10.1	21.4624	8.37	17.8432	13.68	29.5089	13.11	27.6957	9.235	13.395	0.5365	0.0429327	0.184408	-
SHch03g023440	SHch03g023440	394	414	219	366	8.54	5.9692	8.66	6.07248	4.67	3.31349	7.88	5.47567	8.6	6.275	-0.4547	0.158773	0.423906	-
SHch03g023480	SHch03g023480	9	0	3	2	0.2	0.415965	0	0	0.06	0.126674	0.04	0.0827064	0.1	0.05	-1	0.746543	0.901003	-
SHch03g023530	SHch03g023530	494	618	406	623	10.71	23.9278	12.93	28.9802	8.66	19.6399	13.41	29.7847	11.82	11.035	-0.0991	0.637998	0.841777	-
SHch03g023540	SHch03g023540	1335	1602	1305	1491	28.95	89.0857	33.51	103.448	27.85	86.995	32.08	98.14	31.23	29.965	-0.0597	0.611474	0.834071	-
SHch03g023550	SHch03g023550	317	292	251	216	6.87	7.61347	6.11	6.79293	5.36	6.02976	4.65	5.12308	6.49	5.005	-0.3748	0.16668	0.435023	-
SHch03g023590	SHch03g023590	268	230	247	248	5.81	9.5313	4.81	7.9161	5.27	8.776	5.34	8.70903	5.31	5.305	-0.0014	0.880829	0.957887	-
SHch03g023610	SHch03g023610	38	33	36	44	0.82	1.12148	0.69	0.946708	0.77	1.069	0.95	1.29167	0.755	0.86	0.1879	0.849071	0.943926	-
SHch03g023620	SHch03g023620	163	166	292	191	3.53	1.21996	3.47	1.20307	6.23	2.18559	4.11	1.4121	3.5	5.17	0.5628	0.184664	0.461832	-
SHch03g023630	SHch03g023630	217	195	955	604	4.71	3.00849	4.08	2.61444	20.38	13.2142	13	8.25512	4.395	16.69	1.925	5.83e-09	2.19e-07	Up
SHch03g023670	SHch03g023670	445	362	167	383	9.65	4.78131	7.57	3.76275	3.56	1.79052	8.24	4.05881	8.61	5.9	-0.5453	0.185748	0.463539	-
SHch03g023700	SHch03g023700	738	887	1080	1180	16	27.9838	18.56	32.5653	23.05	40.923	25.39	44.147	17.28	24.22	0.4871	0.0594208	0.230204	-
SHch03g023730	SHch03g023730	1031	612	764	407	22.35	5.3763	12.8	3.08891	16.3	3.98018	8.76	2.09489	17.575	12.53	-0.4881	0.175442	0.448192	-
SHch03g023740	SHch03g023740	3663	4349	3742	3390	79.42	24.0201	90.98	27.6046	79.85	24.5149	72.95	21.9343	85.2	76.4	-0.1573	0.27981	0.587922	-
SHch03g023750	SHch03g023750	1119	836	1178	1249	24.26	11.5298	17.49	8.33892	25.14	12.1284	26.88	12.7002	20.875	26.01	0.3173	0.232401	0.528914	-
SHch03g023760	SHch03g023760	1621	2004	700	897	35.15	19.8078	41.92	23.6986	14.94	8.54618	19.3	10.8124	38.535	17.12	-1.1705	8.75e-07	2.08e-05	Down
SHch03g023780	SHch03g023780	943	1124	1462	1546	20.45	30.2517	23.51	34.8899	31.2	46.8512	33.27	48.9285	21.98	32.235	0.5524	0.0208592	0.10998	-
SHch03g023790	SHch03g023790	53	42	17	26	1.15	1.29722	0.88	0.99584	0.36	0.41222	0.56	0.627997	1.015	0.46	-1.1418	0.123899	0.36651	-
SHch03g023800	SHch03g023800	8	14	0	5	0.17	0.41903	0.29	0.717107	0	0	0.11	0.269551	0.23	0.055	-2.0641	0.282448	0.590683	-
SHch03g023820	SHch03g023820	1799	2732	1943	1546	39.01	16.6733	57.15	24.5049	41.46	17.9881	33.27	14.1368	48.08	37.365	-0.3637	0.128851	0.374829	-
SHch03g023830	SHch03g023830	761	855	972	879	16.5	4.88909	17.89	5.31795	20.74	6.23824	18.92	5.57336	17.195	19.83	0.2057	0.48743	0.764383	-
SHch03g023860	SHch03g023860	7476	9539	3539	4513	162.1	1174.99	199.55	1451.09	75.52	555.68	97.11	699.792	180.825	86.315	-1.0669	1.06e-06	2.48e-05	Down
SHch03g023870	SHch03g023870	6	4	0	2	0.13	0.815465	0.08	0.503433	0	0	0.04	0.249445	0.105	0.02	-2.3923	0.378549	0.689242	-
SHch03g024100	SHch03g024100	961	554	1260	1409	20.84	6.3166	11.59	3.52419	26.89	8.27344	30.32	9.13624	16.215	28.605	0.8189	0.00912536	0.0585606	-
SHch03g024110	SHch03g024110	946	913	1241	1274	20.51	3.81165	19.1	3.56099	26.48	4.99545	27.42	5.06602	19.805	26.95	0.4444	0.0406585	0.177435	-
SHch03g024120	SHch03g024120	6	4	5	6	0.13	0.14597	0.08	0.0901154	0.11	0.125378	0.13	0.145116	0.105	0.12	0.1926	0.952474	0.983492	-
SHch03g024130	SHch03g024130	16	6	15	25	0.35	0.20248	0.13	0.075448	0.32	0.187921	0.54	0.310571	0.24	0.43	0.8413	0.473849	0.759232	-
SHch03g024140	SHch03g024140	2669	2680	4790	4903	57.87	17.5404	56.06	17.0463	102.21	31.4477	105.51	31.793	56.965	103.86	0.8665	4.26e-07	1.11e-05	-
SHch03g024160	SHch03g024160	4	4	5	6	0.09	0.101056	0.08	0.0901154	0.11	0.125378	0.13	0.145116	0.085	0.12	0.4975	0.814921	0.928958	-
SHch03g024170	SHch03g024170	13	5	14	25	0.28	0.161984	0.1	0.0580369	0.3	0.176175	0.54	0.310571	0.19	0.42	1.1444	0.369182	0.681877	-
SHch03g024190	SHch03g024190	732	755	989	931	15.87	2.94933	15.79	2.94387	21.1	3.98051	20.03	3.70067	15.83	20.565	0.3775	0.116671	0.354733	-
SHch03g024200	SHch03g024200	9	8	15	15	0.2	0.224569	0.17	0.191495	0.32	0.364736	0.32	0.357208	0.185	0.32	0.7905	0.517646	0.786288	-
SHch03g024850	SHch03g024850	10	13	18	7	0.22	0.279225	0.27	0.343784	0.38	0.489582	0.15	0.189267	0.245	0.265	0.1132	0.952774	0.983503	-
SHch03g024880	SHch03g024880	3029	2242	3427	3081	65.68	26.0737	46.9	18.6781	73.13	29.4696	66.3	26.1659	56.29	69.715	0.3086	0.206532	0.494454	-
SHch03g025350	SHch03g025350	0	4	0	0	0	0	0.08	0.0611648	0	0	0	0	0.04	0.001	-5.3219	0.468509	0.757961	-
SHch03g025570	SHch03g025570	5	0	5	0	0.11	0.13809	0	0	0.11	0.140176	0	0	0.055	0.055	0	0.995292	0.999511	-
SHch03g025600	SHch03g025600	50	29	46	39	1.08	4.85905	0.61	2.75326	0.98	4.47572	0.84	3.75715	0.845	0.91	0.1069	0.920464	0.971176	-
SHch03g025750	SHch03g025750	51	87	121	138	1.11	0.738409	1.82	1.21461	2.58	1.74222	2.97	1.96419	1.465	2.775	0.9216	0.09886	0.320302	-
SHch03g025780	SHch03g025780	122	104	23	33	2.65	4.39895	2.18	3.63036	0.49	0.825674	0.71	1.17169	2.415	0.6	-2.009	0.000307513	0.00358381	Down
SHch03g025790	SHch03g025790	145	162	36	42	3.14	5.21234	3.39	5.64537	0.77	1.29749	0.9	1.48524	3.265	0.835	-1.9672	2.8e-05	0.000451412	Down
SHch03g025810	SHch03g025810	160	167	29	39	3.47	5.76013	3.49	5.8119	0.62	1.04473	0.84	1.38623	3.48	0.73	-2.2531	2.46e-06	5.19e-05	Down
SHch03g025980	SHch03g025980	0	4	0	0	0	0	0.08	0.152201	0	0	0	0	0.04	0.001	-5.3219	0.468509	0.757961	-
SHch03g026250	SHch03g026250	96	65	339	183	2.08	6.00413	1.36	3.93836	7.23	21.1853	3.94	11.3067	1.72	5.585	1.6991	0.000540712	0.00576696	Up
SHch03g026340	SHch03g026340	489	2284	2958	7711	10.6	7.25365	47.78	32.801	63.12	43.8457	165.93	112.883	29.19	114.525	1.9721	0.0998147	0.322456	-
SHch03g026360	SHch03g026360	2176	2597	889	801	47.18	7.75222	54.33	8.95567	18.97	3.16406	17.24	2.81616	50.755	18.105	-1.4872	4.95e-13	3.62e-11	Down
SHch03g026380	SHch03g026380	4	0	114	642	0.09	0.27565	0	0	2.43	7.55495	13.82	42.08	0.045	8.125	7.4963	0.000201885	0.00250181	Up
SHch03g026410	SHch03g026410	20	25	30	20	0.43	0.525318	0.52	0.637305	0.64	0.793677	0.43	0.522246	0.475	0.535	0.1716	0.903386	0.965575	-
SHch03g026420	SHch03g026420	12	7	22	10	0.26	0.303973	0.15	0.175931	0.47	0.557787	0.22	0.255703	0.205	0.345	0.751	0.56266	0.805974	-
SHch03g026600	SHch03g026600	0	0	0	3	0	0	0	0	0	0	0.06	0.405348	0.001	0.03	4.9069	0.537537	0.791637	-
SHch03g026620	SHch03g026620	785	570	1299	868	17.02	6.13333	11.92	4.30926	27.72	10.14	18.68	6.69216	14.47	23.2	0.6811	0.0310203	0.145642	-
SHch03g026730	SHch03g026730	25	29	39	7	0.54	5.03258	0.61	5.70318	0.83	7.85209	0.15	1.38976	0.575	0.49	-0.2308	0.799739	0.921522	-
SHch03g026740	SHch03g026740	660	926	560	581	14.31	14.9847	19.37	20.3482	11.95	12.7024	12.5	13.0128	16.84	12.225	-0.4621	0.0634139	0.240643	-
SHch03g026750	SHch03g026750	3250	3614	2590	2082	70.47	36.2084	75.6	38.9688	55.27	28.8274	44.8	22.8842	73.035	50.035	-0.5457	0.00357	0.0280331	-
SHch03g026820	SHch03g026820	2023	1449	2282	2278	43.86	286.13	30.31	198.368	48.69	322.437	49.02	317.922	37.085	48.855	0.3977	0.108209	0.339142	-
SHch03g026840	SHch03g026840	8	2	4	4	0.17	0.0942254	0.04	0.0222417	0.09	0.0506374	0.09	0.0495922	0.105	0.09	-0.2224	0.857141	0.947345	-
SHch03g027060	SHch03g027060	1644	2065	2274	2800	35.65	28.6888	43.2	34.876	48.52	39.6354	60.25	48.2017	39.425	54.385	0.4641	0.0781289	0.27768	-
SHch03g027140	SHch03g027140	29155	18488	30227	31734	632.16	576.251	386.76	353.685	645	596.834	682.88	618.844	509.46	663.94	0.3821	0.145328	0.403136	-
SHch03g027320	SHch03g027320	18	36	22	17	0.39	1.33908	0.75	2.58341	0.47	1.63813	0.37	1.26298	0.57	0.42	-0.4406	0.582984	0.819317	-
SHch03g027340	SHch03g027340	24	21	35	22	0.52	4.58424	0.44	3.8914	0.75	6.71173	0.47	4.11921	0.48	0.61	0.3458	0.728272	0.890707	-
SHch03g027370	SHch03g027370	2	7	2	6	0.04	0.414204	0.15	1.55825	0.04	0.42046	0.13	1.33829	0.095	0.085	-0.1605	0.913342	0.96875	-
SHch03g027390	SHch03g027390	1	7	0	4	0.02	0.207102	0.15	1.55825	0	0	0.09	0.926509	0.085	0.045	-0.9175	0.709962	0.880701	-
SHch03g027450	SHch03g027450	26	22	19	23	0.56	5.14547	0.46	4.24018	0.41	3.82411	0.49	4.47595	0.51	0.45	-0.1806	0.797244	0.920326	-
SHch03g027700	SHch03g027700	12	20	15	13	0.26	1.23808	0.42	2.00638	0.32	1.5468	0.28	1.32552	0.34	0.3	-0.1806	0.828356	0.934604	-
SHch03g027810	SHch03g027810	17	159	58	273	0.37	0.438337	3.33	3.95768	1.24	1.49121	5.87	6.91349	1.85	3.555	0.9423	0.388019	0.697813	-
SHch03g027880	SHch03g027880	4	0	3	0	0.09	0.018075	0	0	0.06	0.0122319	0	0	0.045	0.03	-0.585	0.914595	0.969029	-
SHch03g028070	SHch03g028070	153	88	41	90	3.32	2.85109	1.84	1.58519	0.87	0.758405	1.94	1.65625	2.58	1.405	-0.8768	0.14081	0.3959	-
SHch03g028080	SHch03g028080	0	8	9	6	0	0	0.17	1.49007	0.19	1.68512	0.13	1.12918	0.085	0.16	0.9125	0.701976	0.876937	-
SHch03g028090	SHch03g028090	387	490	474	539	8.39	14.2166	10.25	17.424	10.11	17.3898	11.6	19.5409	9.32	10.855	0.22	0.558093	0.803008	-
SHch03g028170	SHch03g028170	2570	3460	636	747	55.72	156.009	72.38	203.305	13.57	38.5682	16.07	44.7309	64.05	14.82	-2.1117	1.42e-18	2e-16	Down
SHch03g028240	SHch03g028240	4825	6476	6297	5053	104.62	113.563	135.47	147.521	134.37	148.058	108.74	117.344	120.045	121.555	0.018	0.871141	0.953437	-
SHch03g028350	SHch03g028350	2	4	2	1	0.04	0.389476	0.08	0.781449	0.04	0.395358	0.02	0.193599	0.06	0.03	-1	0.678538	0.864027	-
SHch03g028360	SHch03g028360	2	0	0	0	0.04	0.10783	0	0	0	0	0	0	0.02	0.001	-4.3219	0.615413	0.834071	-
SHch03g028580	SHch03g028580	3	0	6	8	0.07	0.0543643	0	0	0.13	0.102487	0.17	0.131255	0.035	0.15	2.0995	0.350275	0.664228	-
SHch03g028640	SHch03g028640	94	69	73	108	2.04	3.51145	1.44	2.48662	1.56	2.72578	2.32	3.97005	1.74	1.94	0.157	0.826552	0.934227	-
SHch03g028710	SHch03g028710	12458	8274	12930	13972	270.12	346.66	173.09	222.848	275.91	359.438	300.66	383.597	221.605	288.285	0.3795	0.134313	0.384334	-
SHch03g029110	SHch03g029110	658	577	455	532	14.27	34.8665	12.07	29.5857	9.71	24.0831	11.45	27.8126	13.17	10.58	-0.3159	0.147372	0.406253	-
SHch03g029360	SHch03g029360	1482	1029	977	1039	32.13	19.6078	21.53	13.1811	20.85	12.9162	22.36	13.5657	26.83	21.605	-0.3125	0.156393	0.420746	-
SHch03g029620	SHch03g029620	370	434	391	303	8.02	1.57924	9.08	1.7937	8.34	1.66705	6.52	1.27636	8.55	7.43	-0.2026	0.399148	0.706602	-
SHch03g030020	SHch03g030020	14	13	5	1	0.3	1.04659	0.27	0.944947	0.11	0.389544	0.02	0.0693643	0.285	0.065	-2.1325	0.165024	0.433067	-
SHch03g030140	SHch03g030140	3619	4863	5056	4625	78.47	57.6266	101.73	74.9477	107.89	80.4285	99.52	72.6578	90.1	103.705	0.2029	0.509244	0.78002	-
SHch03g030330	SHch03g030330	87	140	70	56	1.89	2.86075	2.93	4.44914	1.49	2.28936	1.21	1.82077	2.41	1.35	-0.8361	0.0977928	0.318717	-
SHch03g030400	SHch03g030400	0	0	24	6	0	0	0	0	0.51	0.808622	0.13	0.201865	0.001	0.32	8.3219	0.00877701	0.0568059	Up
SHch03g030480	SHch03g030480	18	23	37	46	0.39	1.75466	0.48	2.1665	0.79	3.60798	0.99	4.42807	0.435	0.89	1.0328	0.217641	0.510566	-
SHch03g030520	SHch03g030520	410	326	455	484	8.89	4.48306	6.82	3.45022	9.71	4.97052	10.42	5.22388	7.855	10.065	0.3577	0.247903	0.549297	-
SHch03g030560	SHch03g030560	0	5	5	0	0	0	0.1	0.424058	0.11	0.471996	0	0	0.05	0.055	0.1375	0.984495	0.996835	-
SHch03g030650	SHch03g030650	280	356	336	269	6.07	8.57121	7.45	10.5536	7.17	10.2774	5.79	8.12801	6.76	6.48	-0.061	0.723003	0.888216	-
SHch03g030790	SHch03g030790	1	3	3	3	0.02	0.0976118	0.06	0.293774	0.06	0.297258	0.06	0.291123	0.04	0.06	0.585	0.825176	0.933517	-
SHch03g031070	SHch03g031070	19	19	12	15	0.41	6.85827	0.4	6.71244	0.26	4.41483	0.32	5.32149	0.405	0.29	-0.4819	0.608373	0.832936	-
SHch03g031080	SHch03g031080	40	52	28	37	0.87	0.817815	1.09	1.0279	0.6	0.572528	0.8	0.747615	0.98	0.7	-0.4854	0.446184	0.741827	-
SHch03g031090	SHch03g031090	177	221	117	139	3.84	17.003	4.62	20.5223	2.5	11.2368	2.99	13.1619	4.23	2.745	-0.6239	0.084058	0.290622	-
SHch03g031110	SHch03g031110	19	19	15	18	0.41	0.151714	0.4	0.148489	0.32	0.120199	0.39	0.14347	0.405	0.355	-0.1901	0.807141	0.924843	-
SHch03g031120	SHch03g031120	28	15	20	13	0.61	1.17158	0.31	0.597302	0.43	0.838341	0.28	0.534629	0.46	0.355	-0.3738	0.683104	0.866401	-
SHch03g031390	SHch03g031390	0	8	4	2	0	0	0.17	0.132451	0.09	0.0709526	0.04	0.0308836	0.085	0.065	-0.387	0.856044	0.947325	-
SHch03g031400	SHch03g031400	383	483	390	327	8.3	6.267	10.1	7.65056	8.32	6.37697	7.04	5.28453	9.2	7.68	-0.2605	0.290314	0.60017	-
SHch03g031510	SHch03g031510	2967	3679	3308	3047	64.33	9.70562	76.96	11.6484	70.59	10.8109	65.57	9.83484	70.645	68.08	-0.0534	0.600933	0.830953	-
SHch03g031730	SHch03g031730	109	143	48	59	2.36	1.5396	2.99	1.95685	1.02	0.675469	1.27	0.823667	2.675	1.145	-1.2242	0.0116915	0.0709979	Down
SHch03g031860	SHch03g031860	56	38	24	7	1.21	9.07322	0.79	5.94283	0.51	3.882	0.15	1.1182	1	0.33	-1.5995	0.0795288	0.280968	-
SHch03g032030	SHch03g032030	3	1	0	0	0.07	0.761101	0.02	0.218154	0	0	0	0	0.045	0.001	-5.4919	0.473349	0.759232	-
SHch03g032370	SHch03g032370	5	7	2	6	0.11	0.422123	0.15	0.577468	0.04	0.155817	0.13	0.495955	0.13	0.085	-0.613	0.731897	0.892445	-
SHch03g032690	SHch03g032690	127	95	191	202	2.75	0.845174	1.99	0.613559	4.08	1.27287	4.35	1.32909	2.37	4.215	0.8306	0.0454431	0.191271	-
SHch03g032700	SHch03g032700	206	133	346	349	4.47	1.18573	2.78	0.739797	7.38	1.98721	7.51	1.98048	3.625	7.445	1.0383	0.0047325	0.035343	Up
SHch03g032730	SHch03g032730	0	11	0	0	0	0	0.23	0.171183	0	0	0	0	0.115	0.001	-6.8455	0.233977	0.530929	-
SHch03g032820	SHch03g032820	399	294	280	245	8.65	49.0697	6.15	34.9996	5.97	34.3781	5.27	29.7208	7.4	5.62	-0.397	0.168239	0.436869	-
SHch03g032920	SHch03g032920	0	0	6	8	0	0	0	0	0.13	0.297886	0.17	0.381504	0.001	0.15	7.2288	0.0796667	0.281087	-
SHch03g032960	SHch03g032960	745	646	888	954	16.15	18.0717	13.51	15.166	18.95	21.5251	20.53	22.8385	14.83	19.74	0.4126	0.0924739	0.308356	-
SHch03g032990	SHch03g032990	1	0	1	6	0.02	0.0204826	0	0	0.02	0.020792	0.13	0.132358	0.01	0.075	2.9069	0.401134	0.707997	-
SHch03g033150	SHch03g033150	46	37	38	48	1	0.289557	0.77	0.223674	0.81	0.238083	1.03	0.296499	0.885	0.92	0.056	0.982749	0.996322	-
SHch03g033160	SHch03g033160	215	239	185	170	4.66	1.17498	5	1.26474	3.95	1.011	3.66	0.917437	4.83	3.805	-0.3441	0.245244	0.545741	-
SHch03g033180	SHch03g033180	9815	12532	5133	5120	212.82	35.6025	262.16	43.9971	109.53	18.5999	110.18	18.3241	237.49	109.855	-1.1123	8.05e-09	2.98e-07	Down
SHch03g033450	SHch03g033450	46	45	46	55	1	0.973205	0.94	0.917746	0.98	0.968145	1.18	1.14167	0.97	1.08	0.155	0.859888	0.948802	-
SHch03g033510	SHch03g033510	2452	2329	2389	2449	53.17	330.349	48.72	303.671	50.98	321.526	52.7	325.514	50.945	51.84	0.0251	0.896315	0.962643	-
SHch03g033530	SHch03g033530	4409	3526	3744	3886	95.6	43.8482	73.76	33.9395	79.89	37.196	83.62	38.1291	84.68	81.755	-0.0507	0.615808	0.83413	-
SHch03g033560	SHch03g033560	1553	1666	1872	1603	33.67	35.9107	34.85	37.2884	39.95	43.2521	34.49	36.5701	34.26	37.22	0.1196	0.728154	0.890655	-
SHch03g033590	SHch03g033590	181	234	181	183	3.92	0.891045	4.9	1.11738	3.86	0.890657	3.94	0.890353	4.41	3.9	-0.1773	0.525064	0.78945	-
SHch03g033810	SHch03g033810	1426	1505	1933	1853	30.92	13.3232	31.48	13.608	41.25	18.0428	39.87	17.0792	31.2	40.56	0.3785	0.0739841	0.267448	-
SHch03g033870	SHch03g033870	49	25	26	61	1.06	1.13487	0.52	0.558514	0.55	0.597741	1.31	1.39433	0.79	0.93	0.2354	0.805287	0.923474	-
SHch03g034020	SHch03g034020	131	122	634	567	2.84	2.16105	2.55	1.9466	13.53	10.4509	12.2	9.22907	2.695	12.865	2.2551	5.31e-15	5.18e-13	Up
SHch03g034030	SHch03g034030	595	380	719	632	12.9	50.3928	7.95	31.1556	15.34	60.8294	13.6	52.8166	10.425	14.47	0.473	0.14655	0.405038	-
SHch03g034240	SHch03g034240	2120	1603	1643	1864	45.97	9.3087	33.53	6.81143	35.06	7.2067	40.11	8.07458	39.75	37.585	-0.0808	0.579421	0.816459	-
SHch03g034290	SHch03g034290	551	520	607	672	11.95	6.52918	10.88	5.96362	12.95	7.18241	14.46	7.85438	11.415	13.705	0.2638	0.35325	0.666994	-
SHch03g034310	SHch03g034310	44	43	37	42	0.95	6.26014	0.9	5.94967	0.79	5.28441	0.9	5.89597	0.925	0.845	-0.1305	0.790489	0.916759	-
SHch03g034680	SHch03g034680	9	0	2	2	0.2	0.209878	0	0	0.04	0.0426096	0.04	0.0417302	0.1	0.04	-1.3219	0.667228	0.858167	-
SHch03g034700	SHch03g034700	70	69	127	101	1.52	0.555625	1.44	0.528069	2.71	1.00558	2.17	0.788588	1.48	2.44	0.7213	0.160527	0.426337	-
SHch03g034730	SHch03g034730	693	605	587	665	15.03	28.3386	12.66	23.9465	12.53	23.9817	14.31	26.8232	13.845	13.42	-0.045	0.7042	0.878086	-
SHch03g034970	SHch03g034970	301	184	270	283	6.53	21.9587	3.85	12.9881	5.76	19.6619	6.09	20.3593	5.19	5.925	0.1911	0.672017	0.860559	-
SHch03g035210	SHch03g035210	0	5	0	0	0	0	0.1	0.371854	0	0	0	0	0.05	0.001	-5.6439	0.427642	0.728674	-
SHch03g035330	SHch03g035330	336	348	222	171	7.29	24.1411	7.28	24.1852	4.74	15.9337	3.68	12.1152	7.285	4.21	-0.7911	0.00905535	0.0582346	-
SHch03g035460	SHch03g035460	2047	2432	1951	1935	44.38	6.15308	50.88	7.07688	41.63	5.85897	41.64	5.73942	47.63	41.635	-0.1941	0.216937	0.50966	-
SHch03g035510	SHch03g035510	90	68	91	83	1.95	32.6186	1.42	23.8292	1.94	32.9414	1.79	29.7671	1.685	1.865	0.1464	0.838445	0.939239	-
SHch03g035520	SHch03g035520	1	1	2	0	0.02	0.483239	0.02	0.484788	0.04	0.981073	0	0	0.02	0.02	0	0.991097	0.998562	-
SHch03g035610	SHch03g035610	0	3	0	0	0	0	0.06	0.0989945	0	0	0	0	0.03	0.001	-4.9069	0.524304	0.788895	-
SHch03g036010	SHch03g036010	0	6	9	0	0	0	0.13	0.0851654	0.19	0.125949	0	0	0.065	0.095	0.5475	0.872999	0.954309	-
SHch03g036130	SHch03g036130	304	283	351	283	6.59	17.06	5.92	15.3747	7.49	19.6828	6.09	15.6734	6.255	6.79	0.1184	0.811959	0.927363	-
SHch03g036140	SHch03g036140	81	152	31	104	1.76	18.8225	3.18	34.1179	0.66	7.16505	2.24	23.8158	2.47	1.45	-0.7685	0.251456	0.553316	-
SHch03g036190	SHch03g036190	252	220	305	286	5.46	4.63193	4.6	3.91487	6.51	5.60608	6.15	5.18676	5.03	6.33	0.3316	0.346006	0.660179	-
SHch03g036210	SHch03g036210	40467	63155	46227	38120	877.43	1518.33	1321.17	2293.52	986.42	1732.71	820.3	1411.17	1099.3	903.36	-0.2832	0.190017	0.470227	-
SHch03g036260	SHch03g036260	13	25	7	25	0.28	1.20174	0.52	2.23895	0.15	0.653511	0.54	2.30408	0.4	0.345	-0.2134	0.803771	0.92303	-
SHch03g036300	SHch03g036300	8953	10165	9967	11291	194.13	112.74	212.65	123.892	212.68	125.378	242.97	140.279	203.39	227.825	0.1637	0.539974	0.791897	-
SHch03g036320	SHch03g036320	133	126	159	231	2.88	1.23906	2.64	1.13945	3.39	1.48051	4.97	2.12574	2.76	4.18	0.5988	0.175291	0.447995	-
SHch03g036340	SHch03g036340	765	820	861	728	16.59	14.7383	17.15	15.2847	18.37	16.5661	15.67	13.8396	16.87	17.02	0.0128	0.86973	0.953167	-
SHch03g036640	SHch03g036640	0	0	14	14	0	0	0	0	0.3	0.739456	0.3	0.724194	0.001	0.3	8.2288	0.00813675	0.05364	Up
SHch03g036930	SHch03g036930	50	56	120	48	1.08	6.46387	1.17	7.02497	2.56	15.5532	1.03	6.12856	1.125	1.795	0.6741	0.354961	0.668434	-
SHch03g037110	SHch03g037110	22	26	9	11	0.48	3.55839	0.54	4.01602	0.19	1.4298	0.24	1.76879	0.51	0.215	-1.2462	0.206767	0.494723	-
SHch03g037180	SHch03g037180	7	4	13	7	0.15	0.267853	0.08	0.143313	0.28	0.507544	0.15	0.266287	0.115	0.215	0.9027	0.582158	0.818627	-
SHch03g037220	SHch03g037220	187	497	546	391	4.05	2.26402	10.4	5.83241	11.65	6.61089	8.41	4.67383	7.225	10.03	0.4733	0.40889	0.713339	-
SHch03g037340	SHch03g037340	0	5	0	0	0	0	0.1	0.0584168	0	0	0	0	0.05	0.001	-5.6439	0.427642	0.728674	-
SHch03g037350	SHch03g037350	0	0	5	8	0	0	0	0	0.11	0.181809	0.17	0.275178	0.001	0.14	7.1293	0.0954205	0.314022	-
SHch03g037540	SHch03g037540	1084	891	1227	1067	23.5	16.7916	18.64	13.3617	26.18	18.9891	22.96	16.3098	21.07	24.57	0.2217	0.416252	0.720189	-
SHch03g037570	SHch03g037570	572	768	593	496	12.4	67.4118	16.07	87.6435	12.65	69.8095	10.67	57.6675	14.235	11.66	-0.2879	0.226484	0.521928	-
SHch03g037770	SHch03g037770	3149	2862	3643	3558	68.28	14.0488	59.87	12.3579	77.74	16.2367	76.56	15.6603	64.075	77.15	0.2679	0.17727	0.45082	-
SHch03g037790	SHch03g037790	4	1	1	7	0.09	0.413475	0.02	0.0921779	0.02	0.093271	0.15	0.685095	0.055	0.085	0.628	0.781076	0.913026	-
SHch03g037820	SHch03g037820	126	131	99	244	2.73	0.890339	2.74	0.896465	2.11	0.69853	5.25	1.70218	2.735	3.68	0.4282	0.483928	0.761492	-
SHch03g038000	SHch03g038000	0	3	1	0	0	0	0.06	0.20346	0.02	0.0686243	0	0	0.03	0.01	-1.585	0.733833	0.893771	-
SHch03g038020	SHch03g038020	0	3	0	0	0	0	0.06	0.0156653	0	0	0	0	0.03	0.001	-4.9069	0.524304	0.788895	-
SHch03g038030	SHch03g038030	330	582	310	200	7.16	37.3679	12.18	63.7709	6.61	35.0184	4.3	22.3103	9.67	5.455	-0.8259	0.0320343	0.149263	-
SHch03g038310	SHch03g038310	0	23	0	47	0	0	0.48	3.16251	0	0	1.01	6.59438	0.24	0.505	1.0732	0.681171	0.865461	-
SHch03g038450	SHch03g038450	201	98	154	152	4.36	51.7153	2.05	24.3936	3.29	39.613	3.27	38.5596	3.205	3.28	0.0334	0.996664	0.999519	-
SHch03g038720	SHch03g038720	18	12	15	23	0.39	0.213803	0.25	0.137492	0.32	0.178077	0.49	0.267053	0.32	0.405	0.3399	0.769261	0.910505	-
SHch03g038730	SHch03g038730	0	0	0	2	0	0	0	0	0	0	0.04	0.0501784	0.001	0.02	4.3219	0.622394	0.834187	-
SHch03g038750	SHch03g038750	0	5	7	0	0	0	0.1	0.336197	0.15	0.510275	0	0	0.05	0.075	0.585	0.903514	0.965584	-
SHch04g004010	SHch04g004010	154	265	129	349	3.34	20.8842	5.54	34.7514	2.75	17.4548	7.51	46.6836	4.44	5.13	0.2084	0.793604	0.91844	-
SHch04g004020	SHch04g004020	236	430	280	531	5.12	47.0443	9	82.9601	5.97	55.6828	11.43	104.408	7.06	8.7	0.3013	0.599333	0.829893	-
SHch04g004030	SHch04g004030	597	1196	759	1707	12.94	80.9108	25.02	156.946	16.2	102.825	36.73	228.321	18.98	26.465	0.4796	0.360068	0.673299	-
SHch04g004130	SHch04g004130	712	754	958	808	15.44	129.136	15.77	132.319	20.44	173.537	17.39	144.595	15.605	18.915	0.2775	0.316939	0.629283	-
SHch04g004140	SHch04g004140	1908	1756	2054	1946	41.37	204.459	36.73	182.109	43.83	219.889	41.88	205.769	39.05	42.855	0.1341	0.619507	0.834187	-
SHch04g004170	SHch04g004170	62	54	46	29	1.34	4.00999	1.13	3.3924	0.98	2.97697	0.62	1.84452	1.235	0.8	-0.6264	0.313134	0.62498	-
SHch04g004190	SHch04g004190	0	0	0	6	0	0	0	0	0	0	0.13	0.446885	0.001	0.065	6.0224	0.40734	0.712493	-
SHch04g004280	SHch04g004280	15	18	27	25	0.33	0.0729195	0.38	0.0842371	0.58	0.130097	0.54	0.118625	0.355	0.56	0.6576	0.505452	0.777599	-
SHch04g004290	SHch04g004290	14	9	31	15	0.3	0.222484	0.19	0.141358	0.66	0.496856	0.32	0.235928	0.245	0.49	1	0.374684	0.686038	-
SHch04g004390	SHch04g004390	52	153	181	195	1.13	2.18748	3.2	6.21449	3.86	7.58512	4.2	8.0829	2.165	4.03	0.8964	0.162991	0.429734	-
SHch04g004400	SHch04g004400	5	16	20	13	0.11	0.318937	0.33	0.95988	0.43	1.26558	0.28	0.807092	0.22	0.355	0.6903	0.632528	0.839083	-
SHch04g004430	SHch04g004430	950	871	1377	1071	20.6	18.3591	18.22	16.2901	29.38	26.5794	23.05	20.4224	19.41	26.215	0.4336	0.0902937	0.303631	-
SHch04g004440	SHch04g004440	34	5	28	22	0.74	7.31447	0.1	0.991611	0.6	6.02022	0.47	4.61851	0.42	0.535	0.3491	0.773387	0.912109	-
SHch04g004520	SHch04g004520	2096	2394	1969	1990	45.45	59.8996	50.08	66.2132	42.02	56.2155	42.82	56.1034	47.765	42.42	-0.1712	0.243531	0.543811	-
SHch04g004820	SHch04g004820	0	1	2	0	0	0	0.02	0.0902708	0.04	0.182683	0	0	0.01	0.02	1	0.84824	0.943379	-
SHch04g004930	SHch04g004930	0	6	4	4	0	0	0.13	0.161443	0.09	0.113093	0.09	0.110759	0.065	0.09	0.4695	0.89152	0.961672	-
SHch04g005260	SHch04g005260	824	694	746	818	17.87	191.113	14.52	155.784	15.92	172.83	17.6	187.124	16.195	16.76	0.0495	0.979998	0.995389	-
SHch04g005330	SHch04g005330	79	38	62	79	1.71	0.972869	0.79	0.450895	1.32	0.762328	1.7	0.961522	1.25	1.51	0.2726	0.709288	0.880315	-
SHch04g005350	SHch04g005350	1574	1484	1529	1441	34.13	18.7157	31.04	17.0758	32.63	18.1634	31.01	16.9054	32.585	31.82	-0.0343	0.656097	0.851859	-
SHch04g005470	SHch04g005470	580	451	694	557	12.58	26.0535	9.43	19.5923	14.81	31.135	11.99	24.6863	11.005	13.4	0.2841	0.371824	0.683294	-
SHch04g005490	SHch04g005490	198	156	312	326	4.29	6.31755	3.26	4.81614	6.66	9.95578	7.02	10.2773	3.775	6.84	0.8575	0.0119984	0.0723124	-
SHch04g005520	SHch04g005520	0	0	7	5	0	0	0	0	0.15	0.0795093	0.11	0.0571034	0.001	0.13	7.0224	0.113277	0.348846	-
SHch04g005570	SHch04g005570	184	123	56	94	3.99	2.56366	2.57	1.65657	1.19	0.776146	2.02	1.2903	3.28	1.605	-1.0311	0.0376127	0.167738	Down
SHch04g005620	SHch04g005620	638	558	494	478	13.83	3.30407	11.67	2.79697	10.54	2.55609	10.29	2.44396	12.75	10.415	-0.2918	0.156368	0.420727	-
SHch04g005650	SHch04g005650	3	19	24	0	0.07	0.0540427	0.4	0.309805	0.51	0.399686	0	0	0.235	0.255	0.1178	0.975988	0.994013	-
SHch04g005690	SHch04g005690	11	9	60	60	0.24	0.132461	0.19	0.105201	1.28	0.717129	1.29	0.707815	0.215	1.285	2.5794	0.00113865	0.0108176	Up
SHch04g005740	SHch04g005740	536	218	372	479	11.62	122.267	4.56	48.1347	7.94	84.8074	10.31	107.849	8.09	9.125	0.1737	0.7429	0.898949	-
SHch04g005880	SHch04g005880	498	435	329	378	10.8	5.15533	9.1	4.35777	7.02	3.40157	8.13	3.85812	9.95	7.575	-0.3935	0.103948	0.330776	-
SHch04g005960	SHch04g005960	69	85	61	103	1.5	10.995	1.78	13.0893	1.3	9.67294	2.22	16.1775	1.64	1.76	0.1019	0.929341	0.974859	-
SHch04g006110	SHch04g006110	115	160	151	147	2.49	0.450057	3.35	0.60744	3.22	0.590791	3.16	0.567816	2.92	3.19	0.1276	0.8636	0.950433	-
SHch04g006210	SHch04g006210	608	400	458	466	13.18	11.0376	8.37	7.03191	9.77	8.30543	10.03	8.35048	10.775	9.9	-0.1222	0.593745	0.826097	-
SHch04g006240	SHch04g006240	4198	4564	1797	2347	91.02	34.396	95.48	36.197	38.35	14.7111	50.5	18.9721	93.25	44.425	-1.0697	1.99e-07	5.5e-06	Down
SHch04g006360	SHch04g006360	346	356	255	276	7.5	11.0447	7.45	11.0062	5.44	8.13205	5.94	8.69622	7.475	5.69	-0.3936	0.122925	0.364851	-
SHch04g006370	SHch04g006370	203	102	131	116	4.4	0.760717	2.13	0.369436	2.8	0.491403	2.5	0.429697	3.265	2.65	-0.3011	0.492684	0.768283	-
SHch04g006550	SHch04g006550	928	803	1203	1244	20.12	4.89888	16.8	4.10363	25.67	6.3446	26.77	6.47992	18.46	26.22	0.5063	0.0235711	0.119876	-
SHch04g006660	SHch04g006660	2585	3340	2716	2628	56.05	6.0912	69.87	7.61742	57.96	6.39389	56.55	6.10959	62.96	57.255	-0.137	0.373152	0.684728	-
SHch04g006810	SHch04g006810	359	203	280	223	7.78	137.174	4.25	75.1748	5.97	106.851	4.8	84.137	6.015	5.385	-0.1596	0.623471	0.834187	-
SHch04g006860	SHch04g006860	4	0	0	0	0.09	0.0807984	0	0	0	0	0	0	0.045	0.001	-5.4919	0.474994	0.759232	-
SHch04g006920	SHch04g006920	0	0	0	7	0	0	0	0	0	0	0.15	0.0843011	0.001	0.075	6.2288	0.38122	0.691631	-
SHch04g006930	SHch04g006930	113	150	122	163	2.45	1.86428	3.14	2.39698	2.6	2.0083	3.51	2.65525	2.795	3.055	0.1283	0.867223	0.952048	-
SHch04g006970	SHch04g006970	15	6	0	0	0.33	0.78001	0.13	0.308262	0	0	0	0	0.23	0.001	-7.8455	0.0242822	0.122593	Down
SHch04g007080	SHch04g007080	386	615	195	562	8.37	5.56044	12.87	8.57734	4.16	2.80535	12.09	7.98477	10.62	8.125	-0.3863	0.383665	0.693634	-
SHch04g007090	SHch04g007090	345	465	325	338	7.48	5.78169	9.73	7.54494	6.94	5.4453	7.27	5.5865	8.605	7.105	-0.2763	0.282488	0.590683	-
SHch04g007100	SHch04g007100	899	1183	912	935	19.49	34.4573	24.75	43.8969	19.46	34.9238	20.12	35.363	22.12	19.79	-0.1606	0.382086	0.692325	-
SHch04g007110	SHch04g007110	2902	3402	4136	3094	62.92	35.8596	71.17	40.6915	88.26	51.0611	66.58	37.7235	67.045	77.42	0.2076	0.493342	0.768814	-
SHch04g007130	SHch04g007130	3706	4521	5459	4253	80.36	45.8391	94.58	54.1234	116.49	67.4519	91.52	51.8996	87.47	104.005	0.2498	0.375608	0.686597	-
SHch04g007140	SHch04g007140	2972	2689	2820	2735	64.44	178.131	56.25	155.99	60.18	168.867	58.85	161.727	60.345	59.515	-0.02	0.694972	0.872923	-
SHch04g007220	SHch04g007220	3	0	4	0	0.07	0.652372	0	0	0.09	0.851431	0	0	0.035	0.045	0.3626	0.923085	0.971906	-
SHch04g007350	SHch04g007350	26	39	17	34	0.56	0.643561	0.82	0.945379	0.36	0.419966	0.73	0.834021	0.69	0.545	-0.3403	0.653066	0.850674	-
SHch04g007460	SHch04g007460	0	2	0	0	0	0	0.04	0.349047	0	0	0	0	0.02	0.001	-4.3219	0.608367	0.832936	-
SHch04g007610	SHch04g007610	105	183	523	333	2.28	8.59774	3.83	14.489	11.16	42.7192	7.17	26.8795	3.055	9.165	1.585	0.000394321	0.0044275	Up
SHch04g007650	SHch04g007650	5	13	26	10	0.11	0.944223	0.27	2.32507	0.55	4.79241	0.22	1.8774	0.19	0.385	1.0189	0.460123	0.754324	-
SHch04g007950	SHch04g007950	0	5	14	6	0	0	0.1	0.129255	0.3	0.392365	0.13	0.166515	0.05	0.215	2.1043	0.360498	0.67384	-
SHch04g008090	SHch04g008090	88	69	51	61	1.91	1.57393	1.44	1.19043	1.09	0.911778	1.31	1.07319	1.675	1.2	-0.4811	0.343023	0.657896	-
SHch04g008240	SHch04g008240	102	128	132	99	2.21	0.41366	2.68	0.503241	2.82	0.535809	2.13	0.396354	2.445	2.475	0.0176	0.935457	0.976986	-
SHch04g008270	SHch04g008270	2600	3244	2677	2117	56.38	4.70904	67.86	5.68606	57.12	4.8429	45.56	3.78306	62.12	51.34	-0.275	0.15166	0.413516	-
SHch04g008310	SHch04g008310	0	0	2	0	0	0	0	0	0.04	0.150505	0	0	0.001	0.02	4.3219	0.624196	0.834187	-
SHch04g008330	SHch04g008330	30	30	35	32	0.65	10.3425	0.63	10.0564	0.75	12.1139	0.69	10.9147	0.64	0.72	0.1699	0.87508	0.954718	-
SHch04g008380	SHch04g008380	4	26	36	17	0.09	0.376369	0.54	2.26545	0.77	3.26867	0.37	1.53824	0.315	0.57	0.8556	0.533952	0.791637	-
SHch04g008410	SHch04g008410	865	895	931	773	18.76	7.31676	18.72	7.32456	19.87	7.86672	16.63	6.44808	18.74	18.25	-0.0382	0.697077	0.87416	-
SHch04g008430	SHch04g008430	2	0	0	3	0.04	0.167275	0	0	0	0	0.06	0.249445	0.02	0.03	0.585	0.900017	0.964245	-
SHch04g008710	SHch04g008710	12	12	13	5	0.26	0.612335	0.25	0.590671	0.28	0.669396	0.11	0.257549	0.255	0.195	-0.387	0.730544	0.891818	-
SHch04g008760	SHch04g008760	8	8	6	3	0.17	0.170097	0.17	0.170642	0.13	0.132039	0.06	0.0596831	0.17	0.095	-0.8395	0.591663	0.824917	-
SHch04g008910	SHch04g008910	131	139	104	148	2.84	2.68902	2.91	2.76413	2.22	2.13373	3.18	2.99334	2.875	2.7	-0.0906	0.749661	0.902781	-
SHch04g008970	SHch04g008970	132	156	58	43	2.86	7.87251	3.26	9.00232	1.24	3.4648	0.93	2.54497	3.06	1.085	-1.4958	0.0014736	0.0133966	Down
SHch04g009010	SHch04g009010	478	357	417	602	10.36	13.1746	7.47	9.5299	8.9	11.4889	12.95	16.3719	8.915	10.925	0.2933	0.431472	0.732211	-
SHch04g009240	SHch04g009240	107	101	122	136	2.32	32.2022	2.11	29.3812	2.6	36.6337	2.93	40.4313	2.215	2.765	0.32	0.52029	0.788083	-
SHch04g009260	SHch04g009260	82	45	111	87	1.78	0.49512	0.94	0.262306	2.37	0.669189	1.87	0.517112	1.36	2.12	0.6405	0.283354	0.591577	-
SHch04g009290	SHch04g009290	3	4	0	0	0.07	0.241619	0.08	0.277022	0	0	0	0	0.075	0.001	-6.2288	0.261699	0.566749	-
SHch04g009410	SHch04g009410	198	196	96	50	4.29	13.9934	4.1	13.4165	2.05	6.7878	1.08	3.5022	4.195	1.565	-1.4225	0.00234657	0.0198457	Down
SHch04g009450	SHch04g009450	201	360	176	347	4.36	27.2621	7.53	47.2343	3.76	23.8655	7.47	46.435	5.945	5.615	-0.0824	0.762372	0.909343	-
SHch04g009710	SHch04g009710	2723	2207	1963	1896	59.04	146.449	46.17	114.892	41.89	105.477	40.8	100.613	52.605	41.345	-0.3475	0.041592	0.18047	-
SHch04g009750	SHch04g009750	2	3	0	5	0.04	0.0107327	0.06	0.0161507	0	0	0.11	0.0293424	0.05	0.055	0.1375	0.989471	0.998374	-
SHch04g009760	SHch04g009760	33	20	249	178	0.72	0.401689	0.42	0.235069	5.31	3.00719	3.83	2.12426	0.57	4.57	3.0032	5.8e-09	2.19e-07	Up
SHch04g009780	SHch04g009780	1012	1028	1355	1464	21.94	8.49103	21.51	8.3513	28.91	11.3575	31.5	12.1196	21.725	30.205	0.4754	0.0291206	0.139475	-
SHch04g009800	SHch04g009800	47	44	4	22	1.02	3.96083	0.92	3.58397	0.09	0.354763	0.47	1.81441	0.97	0.28	-1.7926	0.0738848	0.267305	-
SHch04g009940	SHch04g009940	0	0	0	3	0	0	0	0	0	0	0.06	0.313818	0.001	0.03	4.9069	0.537537	0.791637	-
SHch04g009980	SHch04g009980	1761	2043	1860	1847	38.18	28.3578	42.74	31.8464	39.69	29.9245	39.75	29.3512	40.46	39.72	-0.0266	0.68856	0.869172	-
SHch04g010040	SHch04g010040	246	233	137	146	5.33	37.795	4.87	34.6439	2.92	21.0184	3.14	22.1355	5.1	3.03	-0.7512	0.0199268	0.10637	-
SHch04g010050	SHch04g010050	28	53	90	58	0.61	0.395181	1.11	0.721404	1.92	1.26263	1.25	0.80506	0.86	1.585	0.8821	0.227504	0.522892	-
SHch04g010060	SHch04g010060	27	39	41	46	0.59	3.92755	0.82	5.47612	0.87	5.87893	0.99	6.55174	0.705	0.93	0.3996	0.622921	0.834187	-
SHch04g010070	SHch04g010070	80	169	117	91	1.73	1.09573	3.54	2.24932	2.5	1.60734	1.96	1.23415	2.635	2.23	-0.2408	0.577529	0.815051	-
SHch04g010110	SHch04g010110	224	253	122	128	4.86	10.6038	5.29	11.579	2.6	5.75847	2.75	5.96498	5.075	2.675	-0.9239	0.00656111	0.0455635	-
SHch04g010120	SHch04g010120	360	429	287	261	7.81	8.20896	8.97	9.45844	6.12	6.52977	5.62	5.87253	8.39	5.87	-0.5153	0.0547231	0.216748	-
SHch04g010300	SHch04g010300	1395	1147	1220	1140	30.25	11.2126	23.99	8.92078	26.03	9.79414	24.53	9.03925	27.12	25.28	-0.1014	0.483766	0.761373	-
SHch04g010370	SHch04g010370	3613	4227	2339	1567	78.34	53.2178	88.43	60.2647	49.91	34.4168	33.72	22.7726	83.385	41.815	-0.9958	3.5e-05	0.000549255	-
SHch04g010380	SHch04g010380	129	212	115	94	2.8	1.27946	4.43	2.03078	2.45	1.13643	2.02	0.91764	3.615	2.235	-0.6937	0.108835	0.340262	-
SHch04g010400	SHch04g010400	107	204	86	61	2.32	4.26339	4.27	7.872	1.84	3.43237	1.31	2.39326	3.295	1.575	-1.0649	0.0374336	0.167149	Down
SHch04g010410	SHch04g010410	98	217	69	70	2.12	1.45992	4.54	3.13645	1.47	1.02759	1.51	1.03377	3.33	1.49	-1.1602	0.028999	0.13914	Down
SHch04g010420	SHch04g010420	56	89	46	26	1.21	0.829751	1.86	1.27957	0.98	0.682179	0.56	0.381771	1.535	0.77	-0.9953	0.122057	0.363369	-
SHch04g010440	SHch04g010440	43	47	30	20	0.93	2.55994	0.98	2.70622	0.64	1.78828	0.43	1.17671	0.955	0.535	-0.836	0.236005	0.53418	-
SHch04g010690	SHch04g010690	0	0	1	1	0	0	0	0	0.02	0.100337	0.02	0.0982661	0.001	0.02	4.3219	0.623294	0.834187	-
SHch04g010780	SHch04g010780	3355	2482	3620	3560	72.75	41.5952	51.92	29.7807	77.25	44.8351	76.61	43.5459	62.335	76.93	0.3035	0.202693	0.489124	-
SHch04g010790	SHch04g010790	1548	1645	1247	1032	33.56	21.0921	34.41	21.6956	26.61	16.9767	22.21	13.8771	33.985	24.41	-0.4774	0.0119712	0.0721788	-
SHch04g010800	SHch04g010800	374	294	234	212	8.11	4.16157	6.15	3.16593	4.99	2.59924	4.56	2.32623	7.13	4.775	-0.5784	0.0475885	0.197382	-
SHch04g010860	SHch04g010860	3	0	0	0	0.07	0.0397557	0	0	0	0	0	0	0.035	0.001	-5.1293	0.531083	0.791196	-
SHch04g010940	SHch04g010940	10	11	24	10	0.22	2.47451	0.23	2.59529	0.51	5.82301	0.22	2.46004	0.225	0.365	0.698	0.584	0.819971	-
SHch04g011070	SHch04g011070	0	0	0	1	0	0	0	0	0	0	0.02	0.294798	0.001	0.01	3.3219	0.778145	0.912109	-
SHch04g011200	SHch04g011200	712	1077	615	594	15.44	10.8463	22.53	15.8777	13.12	9.35576	12.78	8.92522	18.985	12.95	-0.5519	0.0379128	0.168545	-
SHch04g011230	SHch04g011230	752	771	719	792	16.31	3.49088	16.13	3.46342	15.34	3.33285	17.04	3.62579	16.22	16.19	-0.0027	0.815748	0.92941	-
SHch04g011250	SHch04g011250	404	626	1334	999	8.76	13.1073	13.1	19.6639	28.47	43.242	21.5	31.9816	10.93	24.985	1.1928	0.000321838	0.00372748	Up
SHch04g011260	SHch04g011260	0	36	17	7	0	0	0.75	0.527982	0.36	0.256437	0.15	0.104643	0.375	0.255	-0.5564	0.727502	0.890127	-
SHch04g011420	SHch04g011420	0	3	0	4	0	0	0.06	0.0833711	0	0	0.09	0.123928	0.03	0.045	0.585	0.929589	0.974859	-
SHch04g011520	SHch04g011520	2	0	0	0	0.04	0.0407733	0	0	0	0	0	0	0.02	0.001	-4.3219	0.615413	0.834071	-
SHch04g011610	SHch04g011610	2579	3363	2379	2423	55.92	19.7299	70.35	24.9008	50.76	18.1798	52.14	18.2887	63.135	51.45	-0.2953	0.1095	0.34168	-
SHch04g011650	SHch04g011650	2	0	0	2	0.04	0.229574	0	0	0	0	0.04	0.228231	0.02	0.02	0	0.998345	0.999575	-
SHch04g011670	SHch04g011670	0	0	4	6	0	0	0	0	0.09	0.12255	0.13	0.173363	0.001	0.11	6.7814	0.161131	0.427193	-
SHch04g011870	SHch04g011870	162	252	134	82	3.51	24.8894	5.27	37.4894	2.86	20.5865	1.76	12.4072	4.39	2.31	-0.9263	0.038788	0.171336	-
SHch04g012370	SHch04g012370	4	0	0	0	0.09	0.413475	0	0	0	0	0	0	0.045	0.001	-5.4919	0.474994	0.759232	-
SHch04g012390	SHch04g012390	152	173	89	111	3.3	21.1062	3.62	23.227	1.9	12.3355	2.39	15.1966	3.46	2.145	-0.6898	0.0778878	0.276904	-
SHch04g012410	SHch04g012410	380	305	320	370	8.24	49.0171	6.38	38.0742	6.83	41.2431	7.96	47.0745	7.31	7.395	0.0167	0.929219	0.974859	-
SHch04g012520	SHch04g012520	0	8	12	0	0	0	0.17	0.0956105	0.26	0.147962	0	0	0.085	0.13	0.613	0.863506	0.950433	-
SHch04g012530	SHch04g012530	141	87	107	117	3.06	3.91679	1.82	2.33706	2.28	2.96247	2.52	3.20673	2.44	2.4	-0.0238	0.900568	0.964368	-
SHch04g012570	SHch04g012570	179	156	255	197	3.88	7.11012	3.26	5.99312	5.44	10.1194	4.24	7.72438	3.57	4.84	0.4391	0.27543	0.583131	-
SHch04g012690	SHch04g012690	684	875	841	730	14.83	11.2192	18.3	13.8887	17.95	13.7846	15.71	11.8154	16.565	16.83	0.0229	0.899887	0.964245	-
SHch04g012740	SHch04g012740	13	13	11	7	0.28	1.57469	0.27	1.52332	0.23	1.31303	0.15	0.83865	0.275	0.19	-0.5334	0.647951	0.848695	-
SHch04g012770	SHch04g012770	96	75	90	105	2.08	12.8013	1.57	9.69347	1.92	11.995	2.26	13.8277	1.825	2.09	0.1956	0.75142	0.90376	-
SHch04g013020	SHch04g013020	266	238	196	143	5.77	2.95153	4.98	2.55559	4.18	2.17049	3.08	1.5663	5.375	3.63	-0.5663	0.0883354	0.299693	-
SHch04g013140	SHch04g013140	40	0	76	99	0.87	0.54347	0	0	1.62	1.02726	2.13	1.32278	0.435	1.875	2.1078	0.11652	0.354602	-
SHch04g013310	SHch04g013310	3	2	0	2	0.07	0.971618	0.04	0.55699	0	0	0.04	0.551963	0.055	0.02	-1.4594	0.678315	0.863879	-
SHch04g013410	SHch04g013410	0	14	0	0	0	0	0.29	0.298575	0	0	0	0	0.145	0.001	-7.1799	0.168542	0.437265	-
SHch04g013490	SHch04g013490	2	0	0	0	0.04	0.0281397	0	0	0	0	0	0	0.02	0.001	-4.3219	0.615413	0.834071	-
SHch04g013650	SHch04g013650	0	0	0	4	0	0	0	0	0	0	0.09	1.21604	0.001	0.045	5.4919	0.481055	0.760368	-
SHch04g013660	SHch04g013660	253	233	370	216	5.49	2.0847	4.87	1.8552	7.9	3.04515	4.65	1.75541	5.18	6.275	0.2767	0.548759	0.796853	-
SHch04g013720	SHch04g013720	3	0	0	0	0.07	0.328533	0	0	0	0	0	0	0.035	0.001	-5.1293	0.531083	0.791196	-
SHch04g013740	SHch04g013740	3	2	0	1	0.07	1.82664	0.04	1.04714	0	0	0.02	0.518845	0.055	0.01	-2.4594	0.501974	0.774713	-
SHch04g013750	SHch04g013750	265	206	91	141	5.75	11.7591	4.31	8.84244	1.94	4.02732	3.03	6.16027	5.03	2.485	-1.0173	0.0115672	0.0705017	Down
SHch04g013770	SHch04g013770	0	0	0	5	0	0	0	0	0	0	0.11	0.0760838	0.001	0.055	5.7814	0.439603	0.737888	-
SHch04g013880	SHch04g013880	29	42	30	26	0.63	2.6178	0.88	3.66833	0.64	2.69951	0.56	2.31332	0.755	0.6	-0.3315	0.621155	0.834187	-
SHch04g013900	SHch04g013900	213	213	104	97	4.62	4.70196	4.46	4.55368	2.22	2.29351	2.09	2.11464	4.54	2.155	-1.075	0.00259212	0.0215838	Down
SHch04g014080	SHch04g014080	301	467	319	149	6.53	7.6481	9.77	11.4795	6.81	8.09649	3.21	3.73764	8.15	5.01	-0.702	0.0987573	0.320225	-
SHch04g014230	SHch04g014230	56	45	11	32	1.21	2.52195	0.94	1.96548	0.23	0.486618	0.69	1.42972	1.075	0.46	-1.2246	0.138188	0.391203	-
SHch04g014250	SHch04g014250	878	761	738	761	19.04	95.5474	15.92	80.1466	15.75	80.231	16.38	81.7181	17.48	16.065	-0.1218	0.442077	0.738479	-
SHch04g014260	SHch04g014260	1316	1241	1204	1220	28.53	98.8257	25.96	90.2117	25.69	90.3321	26.25	90.3961	27.245	25.97	-0.0691	0.537098	0.791637	-
SHch04g014350	SHch04g014350	11	4	26	15	0.24	1.37341	0.08	0.459273	0.55	3.19494	0.32	1.82051	0.16	0.435	1.4429	0.248471	0.549831	-
SHch04g014360	SHch04g014360	23	17	22	16	0.5	3.22956	0.36	2.33274	0.47	3.08164	0.34	2.18326	0.43	0.405	-0.0864	0.908542	0.966499	-
SHch04g014470	SHch04g014470	9	4	16	7	0.2	0.526107	0.08	0.211117	0.34	0.907888	0.15	0.392272	0.14	0.245	0.8074	0.586966	0.821973	-
SHch04g014620	SHch04g014620	3156	2839	2139	2074	68.43	59.496	59.39	51.8017	45.64	40.2806	44.63	38.5763	63.91	45.135	-0.5018	0.00134023	0.0123648	-
SHch04g014630	SHch04g014630	162	242	181	135	3.51	9.12281	5.06	13.1936	3.86	10.184	2.91	7.51912	4.285	3.385	-0.3401	0.34354	0.658179	-
SHch04g014640	SHch04g014640	89	59	54	67	1.93	1.23157	1.23	0.787405	1.15	0.744921	1.44	0.913519	1.58	1.295	-0.287	0.571362	0.811587	-
SHch04g014810	SHch04g014810	1074	1162	1315	1038	23.29	3.01025	24.31	3.15216	28.06	3.68155	22.34	2.87058	23.8	25.2	0.0825	0.887947	0.960379	-
SHch04g014830	SHch04g014830	11	8	8	5	0.24	2.56671	0.17	1.82391	0.17	1.84554	0.11	1.16953	0.205	0.14	-0.5502	0.686216	0.868336	-
SHch04g014920	SHch04g014920	6	8	10	1	0.13	1.92746	0.17	2.52861	0.21	3.16062	0.02	0.294798	0.15	0.115	-0.3833	0.828833	0.934604	-
SHch04g015030	SHch04g015030	0	0	1	1	0	0	0	0	0.02	0.128587	0.02	0.125933	0.001	0.02	4.3219	0.623294	0.834187	-
SHch04g015040	SHch04g015040	0	3	0	0	0	0	0.06	0.141761	0	0	0	0	0.03	0.001	-4.9069	0.524304	0.788895	-
SHch04g015070	SHch04g015070	1	0	0	0	0.02	0.203866	0	0	0	0	0	0	0.01	0.001	-3.3219	0.767873	0.909839	-
SHch04g015130	SHch04g015130	34	29	22	15	0.74	1.25174	0.61	1.03515	0.47	0.807032	0.32	0.538128	0.675	0.395	-0.773	0.352769	0.666431	-
SHch04g015150	SHch04g015150	3	4	0	0	0.07	0.434915	0.08	0.498639	0	0	0	0	0.075	0.001	-6.2288	0.261699	0.566749	-
SHch04g015300	SHch04g015300	1368	1316	1295	1370	29.66	12.5212	27.53	11.6592	27.63	11.8403	29.48	12.3724	28.595	28.555	-0.002	0.792559	0.917829	-
SHch04g015310	SHch04g015310	0	0	3	0	0	0	0	0	0.06	0.118489	0	0	0.001	0.03	4.9069	0.539275	0.791637	-
SHch04g015440	SHch04g015440	0	2	3	0	0	0	0.04	0.126466	0.06	0.191949	0	0	0.02	0.03	0.585	0.91004	0.967117	-
SHch04g015480	SHch04g015480	0	0	4	0	0	0	0	0	0.09	0.536938	0	0	0.001	0.045	5.4919	0.48272	0.760368	-
SHch04g015490	SHch04g015490	23	5	5	5	0.5	6.04048	0.1	1.21197	0.11	1.34898	0.11	1.32113	0.3	0.11	-1.4475	0.313525	0.625298	-
SHch04g015580	SHch04g015580	1	0	2	0	0.02	0.372784	0	0	0.04	0.756828	0	0	0.01	0.02	1	0.844087	0.941436	-
SHch04g015730	SHch04g015730	65	40	34	40	1.41	0.774063	0.84	0.462622	0.73	0.406808	0.86	0.469362	1.125	0.795	-0.5009	0.432254	0.732981	-
SHch04g015830	SHch04g015830	987	1312	503	637	21.4	16.7798	27.45	21.5926	10.73	8.54046	13.71	10.6871	24.425	12.22	-0.9991	0.00012782	0.00169385	-
SHch04g015890	SHch04g015890	2	0	0	0	0.04	0.457805	0	0	0	0	0	0	0.02	0.001	-4.3219	0.615413	0.834071	-
SHch04g015920	SHch04g015920	3	0	0	0	0.07	0.328533	0	0	0	0	0	0	0.035	0.001	-5.1293	0.531083	0.791196	-
SHch04g015960	SHch04g015960	0	0	0	2	0	0	0	0	0	0	0.04	0.0268183	0.001	0.02	4.3219	0.622394	0.834187	-
SHch04g016180	SHch04g016180	267	214	182	203	5.79	1.89684	4.48	1.47238	3.88	1.29031	4.37	1.42326	5.135	4.125	-0.316	0.292574	0.602595	-
SHch04g016210	SHch04g016210	33	20	9	0	0.72	0.622404	0.42	0.364233	0.19	0.166726	0	0	0.57	0.095	-2.585	0.100838	0.324643	-
SHch04g016420	SHch04g016420	13	11	5	8	0.28	1.6165	0.23	1.33209	0.11	0.644643	0.17	0.975704	0.255	0.14	-0.8651	0.498403	0.772264	-
SHch04g016470	SHch04g016470	943	742	674	750	20.45	1.95368	15.52	1.48745	14.38	1.39453	16.14	1.53291	17.985	15.26	-0.237	0.242528	0.542475	-
SHch04g016480	SHch04g016480	247	249	288	257	5.36	1.48396	5.21	1.44706	6.15	1.7284	5.53	1.52208	5.285	5.84	0.1441	0.754139	0.905145	-
SHch04g016660	SHch04g016660	340	463	430	420	7.37	2.69053	9.69	3.54882	9.18	3.40191	9.04	3.28089	8.53	9.11	0.0949	0.898513	0.963597	-
SHch04g016720	SHch04g016720	193	138	174	150	4.18	4.41248	2.89	3.06052	3.71	3.97549	3.23	3.3897	3.535	3.47	-0.0268	0.865036	0.951117	-
SHch04g016770	SHch04g016770	1161	1429	580	629	25.17	7.41207	29.89	8.83023	12.38	3.70072	13.54	3.96394	27.53	12.96	-1.0869	1.44e-06	3.22e-05	Down
SHch04g016790	SHch04g016790	0	0	5	0	0	0	0	0	0.11	0.774943	0	0	0.001	0.055	5.7814	0.4412	0.737888	-
SHch04g017260	SHch04g017260	2	0	0	6	0.04	0.0340813	0	0	0	0	0.13	0.110116	0.02	0.065	1.7004	0.686714	0.868672	-
SHch04g017270	SHch04g017270	0	4	5	0	0	0	0.08	0.293591	0.11	0.408475	0	0	0.04	0.055	0.4594	0.946204	0.980554	-
SHch04g017310	SHch04g017310	87	65	54	34	1.89	0.705772	1.36	0.509485	1.15	0.435923	0.73	0.271005	1.625	0.94	-0.7897	0.179014	0.453356	-
SHch04g017320	SHch04g017320	109	86	69	89	2.36	10.5452	1.8	8.06873	1.47	6.6676	1.92	8.52896	2.08	1.695	-0.2953	0.495804	0.770726	-
SHch04g017630	SHch04g017630	2	5	5	2	0.04	0.293201	0.1	0.735352	0.11	0.818479	0.04	0.291486	0.07	0.075	0.0995	0.980513	0.995613	-
SHch04g017640	SHch04g017640	315	130	338	297	6.83	1.62934	2.72	0.650953	7.21	1.74597	6.39	1.51546	4.775	6.8	0.51	0.296647	0.607053	-
SHch04g017680	SHch04g017680	49	36	43	41	1.06	0.838877	0.75	0.595448	0.92	0.739077	0.88	0.692353	0.905	0.9	-0.008	0.93698	0.97782	-
SHch04g017710	SHch04g017710	8	16	22	22	0.17	0.76485	0.33	1.48947	0.47	2.14652	0.47	2.10222	0.25	0.47	0.9107	0.438577	0.737888	-
SHch04g017730	SHch04g017730	191	142	152	147	4.14	2.24943	2.97	1.6189	3.24	1.78701	3.16	1.70692	3.555	3.2	-0.1518	0.621532	0.834187	-
SHch04g017740	SHch04g017740	122	69	78	69	2.65	8.3382	1.44	4.54547	1.66	5.30205	1.48	4.62957	2.045	1.57	-0.3813	0.451419	0.746899	-
SHch04g017800	SHch04g017800	799	743	406	454	17.32	11.5651	15.54	10.4098	8.66	5.86987	9.77	6.48556	16.43	9.215	-0.8343	0.000172118	0.00217741	-
SHch04g018120	SHch04g018120	92	122	55	62	1.99	0.528305	2.55	0.679143	1.17	0.315302	1.33	0.351023	2.27	1.25	-0.8608	0.0767394	0.274228	-
SHch04g018230	SHch04g018230	0	0	20	4	0	0	0	0	0.43	0.878878	0.09	0.180155	0.001	0.26	8.0224	0.0212692	0.111391	Up
SHch04g018580	SHch04g018580	64	50	36	85	1.39	0.495337	1.05	0.375375	0.77	0.278539	1.83	0.64832	1.22	1.3	0.0916	0.940646	0.978975	-
SHch04g018620	SHch04g018620	0	2	0	0	0	0	0.04	0.116868	0	0	0	0	0.02	0.001	-4.3219	0.608367	0.832936	-
SHch04g018780	SHch04g018780	125	57	217	204	2.71	4.19935	1.19	1.84991	4.63	7.28289	4.39	6.76286	1.95	4.51	1.2097	0.0174635	0.0968095	Up
SHch04g018920	SHch04g018920	2	1	2	1	0.04	1.0438	0.02	0.523571	0.04	1.05956	0.02	0.518845	0.03	0.03	0	0.990774	0.998562	-
SHch04g018940	SHch04g018940	0	0	0	6	0	0	0	0	0	0	0.13	0.341345	0.001	0.065	6.0224	0.40734	0.712493	-
SHch04g019140	SHch04g019140	20	9	24	17	0.43	2.92208	0.19	1.29529	0.51	3.51807	0.37	2.49964	0.31	0.44	0.5052	0.662075	0.855564	-
SHch04g019330	SHch04g019330	0	18	12	27	0	0	0.38	0.455766	0.26	0.315537	0.58	0.689364	0.19	0.42	1.1444	0.5528	0.799305	-
SHch04g019350	SHch04g019350	301	691	464	461	6.53	13.5668	14.46	30.1387	9.9	20.879	9.92	20.4894	10.495	9.91	-0.0827	0.723225	0.888283	-
SHch04g019360	SHch04g019360	429	921	527	550	9.3	20.4278	19.27	42.463	11.25	25.0842	11.84	25.8549	14.285	11.545	-0.3072	0.344076	0.658685	-
SHch04g019370	SHch04g019370	139	171	291	265	3.01	6.39622	3.58	7.63185	6.21	13.3955	5.7	12.0416	3.295	5.955	0.8538	0.0209537	0.110287	-
SHch04g019380	SHch04g019380	47	122	170	187	1.02	2.16749	2.55	5.4361	3.63	7.83021	4.02	8.4925	1.785	3.825	1.0995	0.0723554	0.263648	-
SHch04g019440	SHch04g019440	2551	2411	5542	4426	55.31	20.1055	50.44	18.394	118.26	43.6374	95.24	34.4178	52.875	106.75	1.0136	5.32e-07	1.34e-05	Up
SHch04g019570	SHch04g019570	2394	1945	2758	2486	51.91	9.12138	40.69	7.17277	58.85	10.497	53.5	9.34578	46.3	56.175	0.2789	0.224918	0.519704	-
SHch04g019580	SHch04g019580	954	677	912	846	20.69	59.6358	14.16	40.9449	19.46	56.9376	18.2	52.152	17.425	18.83	0.1119	0.774992	0.912109	-
SHch04g019600	SHch04g019600	5	2	2	2	0.11	0.0607114	0.04	0.0221477	0.04	0.0224103	0.04	0.0219478	0.075	0.04	-0.9069	0.717903	0.884815	-
SHch04g019610	SHch04g019610	3	0	0	0	0.07	0.326965	0	0	0	0	0	0	0.035	0.001	-5.1293	0.531083	0.791196	-
SHch04g019940	SHch04g019940	8	0	10	6	0.17	0.2716	0	0	0.21	0.340572	0.13	0.206479	0.085	0.17	1	0.651309	0.849668	-
SHch04g019990	SHch04g019990	59	27	107	98	1.28	0.8995	0.56	0.394793	2.28	1.62643	2.11	1.4741	0.92	2.195	1.2545	0.0472846	0.196668	Up
SHch04g020140	SHch04g020140	0	0	0	3	0	0	0	0	0	0	0.06	0.270232	0.001	0.03	4.9069	0.537537	0.791637	-
SHch04g020190	SHch04g020190	0	1	6	0	0	0	0.02	0.0466918	0.13	0.307096	0	0	0.01	0.065	2.7004	0.543077	0.793665	-
SHch04g020270	SHch04g020270	0	2	0	0	0	0	0.04	0.172227	0	0	0	0	0.02	0.001	-4.3219	0.608367	0.832936	-
SHch04g020350	SHch04g020350	2106	1667	1214	997	45.66	133.575	34.87	102.337	25.91	76.9427	21.45	62.3836	40.265	23.68	-0.7659	0.000300939	0.00352001	-
SHch04g020540	SHch04g020540	7	9	8	5	0.15	1.74743	0.19	2.2205	0.17	2.01032	0.11	1.27395	0.17	0.14	-0.2801	0.819618	0.930962	-
SHch04g020660	SHch04g020660	567	333	973	643	12.29	2.47662	6.97	1.40906	20.76	4.24663	13.84	2.77266	9.63	17.3	0.8452	0.0216226	0.112804	-
SHch04g020670	SHch04g020670	3	6	0	0	0.07	0.0302491	0.13	0.056357	0	0	0	0	0.1	0.001	-6.6439	0.181077	0.456387	-
SHch04g020680	SHch04g020680	0	0	0	4	0	0	0	0	0	0	0.09	0.394392	0.001	0.045	5.4919	0.481055	0.760368	-
SHch04g021000	SHch04g021000	23	10	19	18	0.5	3.79286	0.21	1.59811	0.41	3.15711	0.39	2.94113	0.355	0.4	0.1722	0.899406	0.964049	-
SHch04g021010	SHch04g021010	7	6	5	2	0.15	1.13786	0.13	0.989305	0.11	0.847031	0.04	0.301654	0.14	0.075	-0.9005	0.605914	0.832936	-
SHch04g021020	SHch04g021020	70	27	35	33	1.52	21.098	0.56	7.79786	0.75	10.5674	0.71	9.79734	1.04	0.73	-0.5106	0.492096	0.767811	-
SHch04g021190	SHch04g021190	10	0	4	0	0.22	0.169247	0	0	0.09	0.0702832	0	0	0.11	0.045	-1.2895	0.682411	0.866004	-
SHch04g021350	SHch04g021350	8	9	0	2	0.17	2.57915	0.19	2.89181	0	0	0.04	0.603308	0.18	0.02	-3.1699	0.167619	0.436012	-
SHch04g021450	SHch04g021450	189	191	205	194	4.1	3.61938	4	3.54243	4.37	3.91599	4.17	3.65965	4.05	4.27	0.0763	0.928579	0.97461	-
SHch04g021490	SHch04g021490	0	0	3	0	0	0	0	0	0.06	0.0500211	0	0	0.001	0.03	4.9069	0.539275	0.791637	-
SHch04g021670	SHch04g021670	3	5	0	0	0.07	0.244203	0.1	0.34998	0	0	0	0	0.085	0.001	-6.4094	0.217141	0.509893	-
SHch04g021690	SHch04g021690	11163	7647	11300	10672	242.04	381.401	159.97	252.885	241.13	385.706	229.65	359.761	201.005	235.39	0.2278	0.387011	0.696578	-
SHch04g021700	SHch04g021700	0	2	19	10	0	0	0.04	0.038479	0.41	0.399087	0.22	0.209724	0.02	0.315	3.9773	0.0529632	0.212167	-
SHch04g021790	SHch04g021790	4928	3077	5349	5518	106.85	169.601	64.37	102.501	114.14	183.908	118.74	187.371	85.61	116.44	0.4437	0.100842	0.324643	-
SHch04g021900	SHch04g021900	2	2	2	3	0.04	0.372784	0.04	0.373979	0.04	0.378414	0.06	0.555905	0.04	0.05	0.3219	0.908756	0.966601	-
SHch04g021910	SHch04g021910	3	2	2	3	0.07	0.652372	0.04	0.373979	0.04	0.378414	0.06	0.555905	0.055	0.05	-0.1375	0.988491	0.9982	-
SHch04g021930	SHch04g021930	3	2	2	5	0.07	0.652372	0.04	0.373979	0.04	0.378414	0.11	1.01916	0.055	0.075	0.4475	0.839577	0.939948	-
SHch04g021950	SHch04g021950	46	31	51	63	1	2.01349	0.65	1.31297	1.09	2.22785	1.36	2.72234	0.825	1.225	0.5703	0.419825	0.723843	-
SHch04g021990	SHch04g021990	204	725	201	339	4.42	8.91799	15.17	30.7058	4.29	8.78642	7.29	14.6226	9.795	5.79	-0.7585	0.150439	0.411528	-
SHch04g022110	SHch04g022110	593	475	596	612	12.86	20.8176	9.94	16.1423	12.72	20.902	13.17	21.1948	11.4	12.945	0.1834	0.569577	0.810321	-
SHch04g022240	SHch04g022240	0	6	0	1	0	0	0.13	0.226277	0	0	0.02	0.0344977	0.065	0.01	-2.7004	0.518803	0.786716	-
SHch04g022290	SHch04g022290	274	223	271	297	5.94	56.1607	4.67	44.2948	5.78	55.4733	6.39	60.062	5.305	6.085	0.1979	0.619112	0.834187	-
SHch04g022320	SHch04g022320	260	419	306	280	5.64	136.273	8.77	212.579	6.53	160.16	6.03	144.844	7.205	6.28	-0.1982	0.478145	0.760368	-
SHch04g022560	SHch04g022560	4	0	0	7	0.09	0.752737	0	0	0	0	0.15	1.24722	0.045	0.075	0.737	0.820751	0.931458	-
SHch04g022600	SHch04g022600	10	14	13	0	0.22	0.1466	0.29	0.193866	0.28	0.1894	0	0	0.255	0.14	-0.8651	0.628942	0.836705	-
SHch04g022660	SHch04g022660	1177	1805	1200	974	25.52	60.9836	37.76	90.5221	25.61	62.1229	20.96	49.7939	31.64	23.285	-0.4423	0.0824742	0.287068	-
SHch04g022770	SHch04g022770	75	511	315	356	1.63	1.89548	10.69	12.471	6.72	7.93252	7.66	8.85551	6.16	7.19	0.2231	0.847007	0.942496	-
SHch04g022890	SHch04g022890	21	15	21	25	0.46	6.97886	0.31	4.71822	0.45	6.93025	0.54	8.14466	0.385	0.495	0.3626	0.735889	0.895242	-
SHch04g023250	SHch04g023250	134	134	162	203	2.91	1.06353	2.8	1.02661	3.46	1.28364	4.37	1.58778	2.855	3.915	0.4555	0.291613	0.601812	-
SHch04g023290	SHch04g023290	1367	3163	3863	4097	29.64	59.3138	66.17	132.84	82.43	167.445	88.16	175.389	47.905	85.295	0.8323	0.0389863	0.171918	-
SHch04g023320	SHch04g023320	7200	10767	25896	22458	156.12	49.0048	225.24	70.9277	552.59	176.073	483.27	150.807	190.68	517.93	1.4416	2.39e-08	8.14e-07	Up
SHch04g023540	SHch04g023540	20	14	12	14	0.43	9.04903	0.29	6.1224	0.26	5.55414	0.3	6.27635	0.36	0.28	-0.3626	0.697164	0.874211	-
SHch04g023690	SHch04g023690	2	5	8	5	0.04	0.111042	0.1	0.278495	0.17	0.479056	0.11	0.30358	0.07	0.14	1	0.644565	0.846431	-
SHch04g023710	SHch04g023710	4	0	0	0	0.09	0.339384	0	0	0	0	0	0	0.045	0.001	-5.4919	0.474994	0.759232	-
SHch04g023770	SHch04g023770	275	313	199	136	5.96	30.1406	6.55	33.2305	4.25	21.8175	2.93	14.7308	6.255	3.59	-0.801	0.0199291	0.10637	-
SHch04g023790	SHch04g023790	2	0	8	4	0.04	0.0505715	0	0	0.17	0.218175	0.09	0.11312	0.02	0.13	2.7004	0.316958	0.629283	-
SHch04g023840	SHch04g023840	0	1	0	7	0	0	0.02	0.0564193	0	0	0.15	0.419325	0.01	0.075	2.9069	0.487279	0.764276	-
SHch04g023930	SHch04g023930	0	0	8	9	0	0	0	0	0.17	0.479056	0.19	0.524365	0.001	0.18	7.4919	0.0475194	0.197179	Up
SHch04g024000	SHch04g024000	742	540	843	816	16.09	4.97787	11.3	3.50716	17.99	5.64974	17.56	5.40088	13.695	17.775	0.3762	0.182801	0.459254	-
SHch04g024140	SHch04g024140	6	0	0	0	0.13	0.0515866	0	0	0	0	0	0	0.065	0.001	-6.0224	0.401852	0.707997	-
SHch04g024170	SHch04g024170	2229	2320	624	650	48.33	187.673	48.53	189.054	13.32	52.5049	13.99	54.0078	48.43	13.655	-1.8265	5.27e-23	1.14e-20	Down
SHch04g024250	SHch04g024250	0	4	0	0	0	0	0.08	0.0474535	0	0	0	0	0.04	0.001	-5.3219	0.468509	0.757961	-
SHch04g024310	SHch04g024310	0	4	0	0	0	0	0.08	0.138878	0	0	0	0	0.04	0.001	-5.3219	0.468509	0.757961	-
SHch04g024320	SHch04g024320	341	354	395	379	7.39	2.21657	7.41	2.22969	8.43	2.56669	8.16	2.4332	7.4	8.295	0.1647	0.667388	0.858177	-
SHch04g024340	SHch04g024340	107	61	99	105	2.32	14.2783	1.28	7.90295	2.11	13.182	2.26	13.8277	1.8	2.185	0.2796	0.636812	0.841453	-
SHch04g024360	SHch04g024360	359	292	361	372	7.78	13.2518	6.11	10.4407	7.7	13.3136	8.01	13.5638	6.945	7.855	0.1776	0.63667	0.841453	-
SHch04g024420	SHch04g024420	0	0	0	1	0	0	0	0	0	0	0.02	0.04846	0.001	0.01	3.3219	0.778145	0.912109	-
SHch04g024430	SHch04g024430	0	0	0	3	0	0	0	0	0	0	0.06	0.190752	0.001	0.03	4.9069	0.537537	0.791637	-
SHch04g024450	SHch04g024450	38	16	15	22	0.82	3.79394	0.33	1.53172	0.32	1.50292	0.47	2.16185	0.575	0.395	-0.5417	0.557582	0.802632	-
SHch04g024460	SHch04g024460	1	0	0	3	0.02	0.0260949	0	0	0	0	0.06	0.0778268	0.01	0.03	1.585	0.748104	0.901918	-
SHch04g024470	SHch04g024470	0	1	1	1	0	0	0.02	0.104714	0.02	0.105956	0.02	0.103769	0.01	0.02	1	0.835892	0.938173	-
SHch04g024490	SHch04g024490	0	0	3	1	0	0	0	0	0.06	0.194772	0.02	0.063584	0.001	0.04	5.3219	0.482302	0.760368	-
SHch04g024510	SHch04g024510	11	8	5	9	0.24	0.112667	0.17	0.0800615	0.11	0.0524188	0.19	0.0886729	0.205	0.15	-0.4507	0.740906	0.89814	-
SHch04g024520	SHch04g024520	1	0	0	0	0.02	0.0260949	0	0	0	0	0	0	0.01	0.001	-3.3219	0.767873	0.909839	-
SHch04g024530	SHch04g024530	0	1	2	1	0	0	0.02	0.104714	0.04	0.211912	0.02	0.103769	0.01	0.03	1.585	0.709238	0.880315	-
SHch04g024570	SHch04g024570	12	11	6	10	0.26	0.122056	0.23	0.108318	0.13	0.0619495	0.22	0.102674	0.245	0.175	-0.4854	0.672161	0.860559	-
SHch04g024580	SHch04g024580	7	7	5	3	0.15	1.23868	0.15	1.24265	0.11	0.922084	0.06	0.492574	0.15	0.085	-0.8194	0.618252	0.834187	-
SHch04g024610	SHch04g024610	70	77	80	75	1.52	5.36003	1.61	5.6956	1.71	6.1211	1.61	5.64419	1.565	1.66	0.085	0.944919	0.980185	-
SHch04g024680	SHch04g024680	6	19	2	6	0.13	0.10309	0.4	0.318216	0.04	0.0321989	0.13	0.102487	0.265	0.085	-1.6405	0.288667	0.598417	-
SHch04g024980	SHch04g024980	17	37	23	27	0.37	0.223982	0.77	0.467618	0.49	0.301104	0.58	0.349053	0.57	0.535	-0.0914	0.86131	0.949515	-
SHch04g025080	SHch04g025080	487	636	598	521	10.56	17.9091	13.3	22.6283	12.76	21.967	11.21	18.9003	11.93	11.985	0.0066	0.860945	0.949329	-
SHch04g025200	SHch04g025200	8	3	4	10	0.17	0.25672	0.06	0.0908977	0.09	0.137963	0.22	0.330283	0.115	0.155	0.4306	0.849989	0.944214	-
SHch04g025360	SHch04g025360	21954	27026	16965	21977	476.02	894.934	565.37	1066.32	362.01	690.87	472.92	883.906	520.695	417.465	-0.3188	0.0916448	0.30629	-
SHch04g025370	SHch04g025370	27796	36883	23196	30536	602.69	1228.68	771.57	1578.01	494.97	1024.32	657.1	1331.77	687.13	576.035	-0.2544	0.193075	0.47508	-
SHch04g025470	SHch04g025470	283	472	123	96	6.14	1.00964	9.87	1.62819	2.62	0.437328	2.07	0.338391	8.005	2.345	-1.7713	9.3e-06	0.000171086	Down
SHch04g025510	SHch04g025510	141	185	140	135	3.06	10.4334	3.87	13.2375	2.99	10.3487	2.91	9.86393	3.465	2.95	-0.2321	0.474168	0.759232	-
SHch04g025780	SHch04g025780	462	572	220	189	10.02	21.0863	11.97	25.2707	4.69	10.0188	4.07	8.51492	10.995	4.38	-1.3278	4.99e-06	9.84e-05	Down
SHch04g025790	SHch04g025790	113	62	170	119	2.45	5.66777	1.3	3.01703	3.63	8.52437	2.56	5.8876	1.875	3.095	0.723	0.180977	0.456387	-
SHch04g025900	SHch04g025900	252	174	117	131	5.46	25.0254	3.64	16.7371	2.5	11.6316	2.82	12.8496	4.55	2.66	-0.7744	0.0401399	0.175677	-
SHch04g025940	SHch04g025940	680	907	876	937	14.74	89.0367	18.97	114.955	18.69	114.602	20.16	121.064	16.855	19.425	0.2047	0.563342	0.806664	-
SHch04g026490	SHch04g026490	2042	2292	897	1327	44.28	6.04753	47.95	6.56975	19.14	2.65352	28.56	3.87776	46.115	23.85	-0.9512	0.000125404	0.00166821	-
SHch04g026550	SHch04g026550	325	246	588	333	7.05	21.6944	5.15	15.8985	12.55	39.2024	7.17	21.9347	6.1	9.86	0.6928	0.0835981	0.289733	-
SHch04g026560	SHch04g026560	353	390	773	447	7.65	3.75707	8.16	4.02039	16.49	8.22089	9.62	4.69695	7.905	13.055	0.7238	0.0507078	0.205868	-
SHch04g026590	SHch04g026590	5709	6073	2768	3540	123.79	45.6341	127.04	46.9823	59.07	22.1045	76.18	27.9188	125.415	67.625	-0.8911	4.13e-06	8.33e-05	-
SHch04g026640	SHch04g026640	1	3	0	6	0.02	0.326186	0.06	0.981695	0	0	0.13	2.10781	0.04	0.065	0.7004	0.857405	0.947411	-
SHch04g026720	SHch04g026720	11	5	16	18	0.24	0.745568	0.1	0.311649	0.34	1.07217	0.39	1.20446	0.17	0.365	1.1024	0.3893	0.69877	-
SHch04g026730	SHch04g026730	0	3	0	4	0	0	0.06	0.461974	0	0	0.09	0.686707	0.03	0.045	0.585	0.929589	0.974859	-
SHch04g026890	SHch04g026890	3	0	3	0	0.07	0.292731	0	0	0.06	0.254702	0	0	0.035	0.03	-0.2224	0.995974	0.999511	-
SHch04g027020	SHch04g027020	367	257	286	329	7.96	7.82846	5.38	5.30806	6.1	6.0898	7.08	6.92228	6.67	6.59	-0.0174	0.864037	0.950708	-
SHch04g027080	SHch04g027080	5	6	9	11	0.11	0.531562	0.13	0.630224	0.19	0.932019	0.24	1.15299	0.12	0.215	0.8413	0.574251	0.812656	-
SHch04g027180	SHch04g027180	1031	991	468	449	22.35	14.0693	20.73	13.0914	9.99	6.38368	9.66	6.0454	21.54	9.825	-1.1325	3.85e-08	1.24e-06	Down
SHch04g027280	SHch04g027280	5	5	3	8	0.11	0.512578	0.1	0.467474	0.06	0.28381	0.17	0.787533	0.105	0.115	0.1312	0.954758	0.984074	-
SHch04g027390	SHch04g027390	36	44	90	61	0.78	17.5466	0.92	20.7623	1.92	43.8438	1.31	29.2969	0.85	1.615	0.926	0.156546	0.420949	-
SHch04g027450	SHch04g027450	0	0	3	0	0	0	0	0	0.06	0.107291	0	0	0.001	0.03	4.9069	0.539275	0.791637	-
SHch04g027500	SHch04g027500	783	670	795	789	16.98	12.3953	14.02	10.2673	16.96	12.5677	16.98	12.3228	15.5	16.97	0.1307	0.692989	0.871814	-
SHch04g027510	SHch04g027510	4802	6071	2930	3425	104.12	111.903	127	136.931	62.52	68.208	73.7	78.7456	115.56	68.11	-0.7627	0.000164044	0.00209041	-
SHch04g027560	SHch04g027560	259	309	337	307	5.62	9.99	6.46	11.52	7.19	12.9738	6.61	11.6811	6.04	6.9	0.192	0.647986	0.848695	-
SHch04g027580	SHch04g027580	1972	2388	1377	1335	42.76	41.1235	49.96	48.2019	29.38	28.6823	28.73	27.4688	46.36	29.055	-0.6741	0.00049755	0.00537753	-
SHch04g027760	SHch04g027760	1766	2033	1213	1473	38.29	36.0106	42.53	40.1264	25.88	24.7069	31.7	29.6385	40.41	28.79	-0.4891	0.0141594	0.082094	-
SHch04g027810	SHch04g027810	58	39	3	16	1.26	0.830851	0.82	0.542446	0.06	0.0401618	0.34	0.222887	1.04	0.2	-2.3785	0.0217791	0.113311	Down
SHch04g027860	SHch04g027860	1968	1795	2017	2031	42.67	36.1203	37.55	31.8881	43.04	36.9837	43.7	36.7758	40.11	43.37	0.1127	0.703653	0.877767	-
SHch04g028480	SHch04g028480	912	1004	1004	973	19.77	11.4305	21	12.1806	21.42	12.5715	20.94	12.0361	20.385	21.18	0.0552	0.984241	0.996771	-
SHch04g028540	SHch04g028540	107	125	49	55	2.32	0.710343	2.61	0.801697	1.05	0.326346	1.18	0.359182	2.465	1.115	-1.1445	0.0166573	0.0933211	Down
SHch04g028550	SHch04g028550	0	0	3	9	0	0	0	0	0.06	0.145013	0.19	0.449729	0.001	0.125	6.9658	0.118484	0.357397	-
SHch04g028590	SHch04g028590	14	13	3	10	0.3	2.17457	0.27	1.96339	0.06	0.441483	0.22	1.58536	0.285	0.14	-1.0255	0.434701	0.734431	-
SHch04g028720	SHch04g028720	6	0	4	4	0.13	0.108312	0	0	0.09	0.0761177	0.09	0.0745467	0.065	0.09	0.4695	0.877431	0.955865	-
SHch04g028930	SHch04g028930	14	21	33	34	0.3	0.60219	0.44	0.886043	0.7	1.42633	0.73	1.45676	0.37	0.715	0.9504	0.304043	0.615698	-
SHch04g029130	SHch04g029130	222	178	171	204	4.81	5.96183	3.72	4.62559	3.65	4.59237	4.39	5.40943	4.265	4.02	-0.0854	0.718862	0.885359	-
SHch04g029180	SHch04g029180	1499	1512	1413	1390	32.5	31.3795	31.63	30.6374	30.15	29.5502	29.91	28.7099	32.065	30.03	-0.0946	0.434361	0.734367	-
SHch04g029280	SHch04g029280	2252	1801	1732	1755	48.83	18.0449	37.68	13.9691	36.96	13.8647	37.77	13.8761	43.255	37.365	-0.2112	0.199459	0.484257	-
SHch04g029520	SHch04g029520	18	15	24	35	0.39	0.391022	0.31	0.311809	0.51	0.519059	0.75	0.747568	0.35	0.63	0.848	0.377078	0.687823	-
SHch04g029630	SHch04g029630	10	22	15	13	0.22	0.729772	0.46	1.53078	0.32	1.07752	0.28	0.923368	0.34	0.3	-0.1806	0.831314	0.935748	-
SHch04g029640	SHch04g029640	4	29	13	11	0.09	0.419382	0.61	2.85159	0.28	1.32445	0.24	1.11181	0.35	0.26	-0.4288	0.703422	0.877704	-
SHch04g030020	SHch04g030020	0	10	0	0	0	0	0.21	0.594109	0	0	0	0	0.105	0.001	-6.7142	0.262492	0.567168	-
SHch04g030130	SHch04g030130	458	526	588	554	9.93	147.229	11	163.616	12.55	188.884	11.92	175.7	10.465	12.235	0.2254	0.489391	0.765752	-
SHch04g030400	SHch04g030400	0	0	0	2	0	0	0	0	0	0	0.04	0.209212	0.001	0.02	4.3219	0.622394	0.834187	-
SHch04g030550	SHch04g030550	5	0	0	0	0.11	0.135825	0	0	0	0	0	0	0.055	0.001	-5.7814	0.433855	0.733873	-
SHch04g030900	SHch04g030900	9391	9040	16689	15013	203.62	184.153	189.11	171.579	356.12	326.938	323.06	290.466	196.365	339.59	0.7903	2.2e-06	4.7e-05	-
SHch04g031030	SHch04g031030	303	285	471	364	6.57	17.5659	5.96	15.9861	10.05	27.276	7.83	20.8123	6.265	8.94	0.513	0.113649	0.349371	-
SHch04g031250	SHch04g031250	162	148	158	165	3.51	5.82653	3.1	5.16243	3.37	5.67861	3.55	5.85846	3.305	3.46	0.0661	0.955285	0.984206	-
SHch04g031420	SHch04g031420	1396	1089	1244	1213	30.27	176.315	22.78	133.113	26.55	156.983	26.1	151.137	26.525	26.325	-0.0109	0.805076	0.923443	-
SHch04g031450	SHch04g031450	0	0	0	6	0	0	0	0	0	0	0.13	0.0665624	0.001	0.065	6.0224	0.40734	0.712493	-
SHch04g031500	SHch04g031500	1054	800	935	845	22.85	414.075	16.74	304.325	19.95	366.983	18.18	327.521	19.795	19.065	-0.0542	0.6869	0.868718	-
SHch04g031670	SHch04g031670	246	309	348	220	5.33	4.9935	6.46	6.07156	7.43	7.06605	4.73	4.40546	5.895	6.08	0.0446	0.977482	0.994403	-
SHch04g032030	SHch04g032030	26	10	20	22	0.56	3.20463	0.21	1.20559	0.43	2.49786	0.47	2.67387	0.385	0.45	0.2251	0.852053	0.945237	-
SHch04g032220	SHch04g032220	177	173	262	339	3.84	2.23804	3.62	2.11658	5.59	3.30718	7.29	4.22392	3.73	6.44	0.7879	0.0287448	0.138331	-
SHch04g032270	SHch04g032270	379	491	354	361	8.22	7.77174	10.27	9.74107	7.55	7.24608	7.77	7.30331	9.245	7.66	-0.2713	0.267967	0.574378	-
SHch04g032290	SHch04g032290	18	21	23	9	0.39	1.80871	0.44	2.04714	0.49	2.3068	0.19	0.876012	0.415	0.34	-0.2876	0.759548	0.908268	-
SHch05g004010	SHch05g004010	962	1463	807	1035	20.86	12.5155	30.61	18.4241	17.22	10.4876	22.27	13.2833	25.735	19.745	-0.3822	0.141159	0.396592	-
SHch05g004110	SHch05g004110	3	2	0	0	0.07	0.29025	0.04	0.166389	0	0	0	0	0.055	0.001	-5.7814	0.386342	0.696087	-
SHch05g004140	SHch05g004140	552	513	503	504	11.97	4.90406	10.73	4.41013	10.73	4.46242	10.85	4.4192	11.35	10.79	-0.073	0.612957	0.834071	-
SHch05g004330	SHch05g004330	7	45	0	14	0.15	0.555999	0.94	3.49543	0	0	0.3	1.10549	0.545	0.15	-1.8613	0.273384	0.580532	-
SHch05g004470	SHch05g004470	9595	12192	7184	4968	208.05	41.2249	255.05	50.6999	153.3	30.835	106.91	21.0602	231.55	130.105	-0.8316	0.000371783	0.00421762	-
SHch05g004580	SHch05g004580	187	159	196	293	4.05	1.26417	3.33	1.04276	4.18	1.32445	6.31	1.95808	3.69	5.245	0.5073	0.230091	0.526245	-
SHch05g004600	SHch05g004600	577	542	635	586	12.51	2.22093	11.34	2.01967	13.55	2.44189	12.61	2.22559	11.925	13.08	0.1334	0.70712	0.879515	-
SHch05g004670	SHch05g004670	2161	3047	1077	1619	46.86	22.1256	63.74	30.1922	22.98	11.0142	34.84	16.3539	55.3	28.91	-0.9357	0.000762309	0.00774567	-
SHch05g004680	SHch05g004680	8891	8065	9380	10921	192.78	105.566	168.72	92.6869	200.16	111.263	235.01	127.938	180.75	217.585	0.2676	0.20238	0.488661	-
SHch05g004780	SHch05g004780	270	169	316	311	5.85	10.2867	3.54	6.24474	6.74	12.0307	6.69	11.695	4.695	6.715	0.5163	0.180252	0.455444	-
SHch05g004880	SHch05g004880	525	833	547	563	11.38	9.69612	17.43	14.8985	11.67	10.0934	12.12	10.2662	14.405	11.895	-0.2762	0.286566	0.596067	-
SHch05g004900	SHch05g004900	0	4	4	0	0	0	0.08	0.0753701	0.09	0.0857968	0	0	0.04	0.045	0.1699	0.985584	0.997298	-
SHch05g004910	SHch05g004910	25	12	15	23	0.54	0.520869	0.25	0.241916	0.32	0.313324	0.49	0.469876	0.395	0.405	0.0361	0.993715	0.999457	-
SHch05g004960	SHch05g004960	1276	892	940	1020	27.67	8.39067	18.66	5.67661	20.06	6.17488	21.95	6.6172	23.165	21.005	-0.1412	0.471584	0.759232	-
SHch05g004980	SHch05g004980	18	0	18	23	0.39	0.374155	0	0	0.38	0.370066	0.49	0.467342	0.195	0.435	1.1575	0.495419	0.770518	-
SHch05g005050	SHch05g005050	1293	1155	1239	1168	28.04	11.686	24.16	10.1013	26.44	11.1856	25.13	10.412	26.1	25.785	-0.0175	0.745883	0.900716	-
SHch05g005100	SHch05g005100	4	0	11	9	0.09	0.0837169	0	0	0.23	0.217174	0.19	0.175702	0.045	0.21	2.2224	0.27099	0.577743	-
SHch05g005110	SHch05g005110	2	0	0	2	0.04	0.037947	0	0	0	0	0.04	0.037725	0.02	0.02	0	0.998345	0.999575	-
SHch05g005120	SHch05g005120	42	30	166	200	0.91	16.9617	0.63	11.7803	3.54	66.9792	4.3	79.6798	0.77	3.92	2.3479	1.55e-06	3.46e-05	Up
SHch05g005450	SHch05g005450	510	332	513	506	11.06	8.21469	6.95	5.17858	10.95	8.25581	10.89	8.04111	9.005	10.92	0.2782	0.429328	0.730264	-
SHch05g005630	SHch05g005630	1506	1976	2030	1752	32.65	8.44901	41.34	10.7321	43.32	11.3794	37.7	9.69876	36.995	40.51	0.1309	0.74824	0.901992	-
SHch05g005640	SHch05g005640	90	88	124	112	1.95	1.99706	1.84	1.89044	2.65	2.75494	2.41	2.45372	1.895	2.53	0.4169	0.408485	0.713339	-
SHch05g005680	SHch05g005680	773	874	887	846	16.76	14.5396	18.28	15.909	18.93	16.6701	18.2	15.6964	17.52	18.565	0.0836	0.884839	0.959146	-
SHch05g005690	SHch05g005690	247	269	170	120	5.36	0.979563	5.63	1.03221	3.63	0.673417	2.58	0.468748	5.495	3.105	-0.8235	0.0191677	0.103657	-
SHch05g005780	SHch05g005780	148	115	447	406	3.21	2.12241	2.41	1.59857	9.54	6.40299	8.74	5.74498	2.81	9.14	1.7016	1.81e-07	5.05e-06	Up
SHch05g005800	SHch05g005800	3486	2289	10234	7831	75.59	104.035	47.88	66.1091	218.38	305.098	168.51	230.566	61.735	193.445	1.6478	2.29e-10	1.09e-08	Up
SHch05g005960	SHch05g005960	289	352	384	345	6.27	25.7256	7.36	30.2947	8.19	34.1108	7.42	30.266	6.815	7.805	0.1957	0.630397	0.837583	-
SHch05g006230	SHch05g006230	854	654	676	819	18.52	7.43351	13.68	5.50844	14.42	5.87527	17.62	7.0309	16.1	16.02	-0.0072	0.850683	0.944365	-
SHch05g006240	SHch05g006240	686	859	481	568	14.87	3.79678	17.97	4.60302	10.26	2.65926	12.22	3.1019	16.42	11.24	-0.5468	0.0241984	0.122298	-
SHch05g006400	SHch05g006400	12	38	79	50	0.26	0.569184	0.79	1.73499	1.69	3.75557	1.08	2.35047	0.525	1.385	1.3995	0.117251	0.355665	-
SHch05g006470	SHch05g006470	1294	1327	1064	1122	28.06	41.6983	27.76	41.3847	22.7	34.2426	24.14	35.6632	27.91	23.42	-0.253	0.120015	0.360072	-
SHch05g006520	SHch05g006520	2002	1978	1539	1500	43.41	7.13756	41.38	6.8256	32.84	5.48117	32.28	5.2765	42.395	32.56	-0.3808	0.0150199	0.0859331	-
SHch05g006530	SHch05g006530	1464	1595	1983	1676	31.74	16.2615	33.37	17.1514	42.31	22.0042	36.07	18.3718	32.555	39.19	0.2676	0.286039	0.595234	-
SHch05g006880	SHch05g006880	528	798	298	170	11.45	7.67431	16.69	11.2223	6.36	4.32714	3.66	2.43875	14.07	5.01	-1.4897	6.93e-05	0.00099838	Down
SHch05g006970	SHch05g006970	379	507	358	300	8.22	14.4932	10.61	18.7672	7.64	13.674	6.46	11.3234	9.415	7.05	-0.4173	0.129723	0.376414	-
SHch05g007050	SHch05g007050	12962	16126	14486	12318	281.05	73.1835	337.35	88.1253	309.11	81.7057	265.07	68.6187	309.2	287.09	-0.107	0.429785	0.730454	-
SHch05g007060	SHch05g007060	2544	2309	1065	1274	55.16	44.9249	48.3	39.4639	22.73	18.792	27.42	22.2015	51.73	25.075	-1.0448	5.63e-08	1.75e-06	Down
SHch05g007080	SHch05g007080	33	30	28	16	0.72	1.11393	0.63	0.977815	0.6	0.942295	0.34	0.522947	0.675	0.47	-0.5222	0.515739	0.78464	-
SHch05g007220	SHch05g007220	2126	3184	2369	2056	46.1	186.797	66.61	270.769	50.55	207.922	44.24	178.212	56.355	47.395	-0.2498	0.240471	0.539708	-
SHch05g007270	SHch05g007270	1486	2062	1088	1209	32.22	230.983	43.14	310.259	23.22	168.976	26.02	185.444	37.68	24.62	-0.614	0.00789447	0.0524367	-
SHch05g007320	SHch05g007320	13372	11717	16710	15192	289.94	153.364	245.11	130.067	356.57	191.456	326.92	171.913	267.525	341.745	0.3532	0.0576905	0.225593	-
SHch05g007360	SHch05g007360	561	407	645	654	12.16	9.67027	8.51	6.78929	13.76	11.1079	14.07	11.1238	10.335	13.915	0.4291	0.145654	0.403445	-
SHch05g007430	SHch05g007430	67	60	46	31	1.45	7.33286	1.26	6.39243	0.98	5.03085	0.67	3.36847	1.355	0.825	-0.7158	0.230978	0.527379	-
SHch05g007530	SHch05g007530	2210	2694	2551	2105	47.92	11.993	56.36	14.1505	54.44	13.8305	45.3	11.2709	52.14	49.87	-0.0642	0.59126	0.824859	-
SHch05g007650	SHch05g007650	417	348	452	469	9.04	5.03195	7.28	4.06527	9.65	5.45261	10.09	5.58356	8.16	9.87	0.2745	0.38191	0.692111	-
SHch05g007670	SHch05g007670	714	1048	444	609	15.48	11.2709	21.92	16.011	9.47	6.99918	13.11	9.48948	18.7	11.29	-0.728	0.0134125	0.0786091	-
SHch05g007820	SHch05g007820	6	0	0	0	0.13	0.0477704	0	0	0	0	0	0	0.065	0.001	-6.0224	0.401852	0.707997	-
SHch05g007830	SHch05g007830	3	2	0	0	0.07	0.354	0.04	0.202934	0	0	0	0	0.055	0.001	-5.7814	0.386342	0.696087	-
SHch05g007980	SHch05g007980	353	336	623	368	7.65	23.3208	7.03	21.4994	13.29	41.126	7.92	24.0026	7.34	10.605	0.5309	0.159817	0.425549	-
SHch05g008070	SHch05g008070	8	14	15	7	0.17	0.504106	0.29	0.862702	0.32	0.963235	0.15	0.442198	0.23	0.235	0.031	0.970558	0.991271	-
SHch05g008080	SHch05g008080	2	0	3	0	0.04	0.28059	0	0	0.06	0.427241	0	0	0.02	0.03	0.585	0.90232	0.965089	-
SHch05g008100	SHch05g008100	0	2	2	0	0	0	0.04	0.28149	0.04	0.284828	0	0	0.02	0.02	0	0.988437	0.998187	-
SHch05g008110	SHch05g008110	0	3	0	0	0	0	0.06	0.229636	0	0	0	0	0.03	0.001	-4.9069	0.524304	0.788895	-
SHch05g008160	SHch05g008160	19	16	72	45	0.41	2.87605	0.33	2.32229	1.54	10.9659	0.97	6.76451	0.37	1.255	1.7621	0.024291	0.122612	Up
SHch05g008200	SHch05g008200	2585	2465	2967	2662	56.05	105.376	51.57	97.2642	63.31	120.823	57.28	107.059	53.81	60.295	0.1642	0.499655	0.773097	-
SHch05g008280	SHch05g008280	1125	1035	964	1264	24.39	46.6609	21.65	41.5517	20.57	39.9471	27.2	51.7324	23.02	23.885	0.0532	0.976923	0.994305	-
SHch05g008320	SHch05g008320	219	198	147	183	4.75	20.7971	4.14	18.1844	3.14	13.9556	3.94	17.1497	4.445	3.54	-0.3284	0.29828	0.609368	-
SHch05g008450	SHch05g008450	9659	9975	11249	11143	209.43	65.1222	208.67	65.0938	240.04	75.7675	239.79	74.1265	209.05	239.915	0.1987	0.330353	0.643778	-
SHch05g008480	SHch05g008480	1372	1490	1345	1106	29.75	13.9794	31.17	14.6936	28.7	13.6897	23.8	11.1181	30.46	26.25	-0.2146	0.21675	0.509493	-
SHch05g008650	SHch05g008650	599	527	464	359	12.99	180.305	11.02	153.451	9.9	139.49	7.73	106.667	12.005	8.815	-0.4456	0.0707895	0.259383	-
SHch05g009000	SHch05g009000	0	0	3	2	0	0	0	0	0.06	0.223222	0.04	0.145743	0.001	0.05	5.6439	0.400467	0.707461	-
SHch05g009110	SHch05g009110	0	0	0	12	0	0	0	0	0	0	0.26	0.059796	0.001	0.13	7.0224	0.224418	0.51924	-
SHch05g009180	SHch05g009180	3834	3543	5445	5299	83.13	111.588	74.12	99.8124	116.19	158.321	114.03	152.171	78.625	115.11	0.55	0.00149183	0.0135268	-
SHch05g009320	SHch05g009320	108	112	201	173	2.34	1.808	2.34	1.81379	4.29	3.36472	3.72	2.85744	2.34	4.005	0.7753	0.0611445	0.234786	-
SHch05g009520	SHch05g009520	7169	5883	8074	8485	155.44	41.3503	123.07	32.8441	172.29	46.5249	182.59	48.2887	139.255	177.44	0.3496	0.0803698	0.282751	-
SHch05g009550	SHch05g009550	48	33	51	79	1.04	1.46221	0.69	0.973232	1.09	1.55566	1.7	2.37618	0.865	1.395	0.6895	0.322795	0.635588	-
SHch05g009590	SHch05g009590	17	32	9	10	0.37	0.208564	0.67	0.37888	0.19	0.108718	0.22	0.123285	0.52	0.205	-1.3429	0.188261	0.467407	-
SHch05g009650	SHch05g009650	4369	5113	4838	4370	94.73	96.864	106.96	109.72	103.24	107.16	94.04	95.596	100.845	98.64	-0.0319	0.655241	0.851518	-
SHch05g009700	SHch05g009700	850	680	740	596	18.43	9.57517	14.23	7.41679	15.79	8.32746	12.83	6.62674	16.33	14.31	-0.1905	0.356205	0.669513	-
SHch05g009710	SHch05g009710	300	297	222	253	6.5	2.11071	6.21	2.02301	4.74	1.56244	5.44	1.75617	6.355	5.09	-0.3202	0.226164	0.521343	-
SHch05g009740	SHch05g009740	2	3	2	0	0.04	0.0778177	0.06	0.117101	0.04	0.0789929	0	0	0.05	0.02	-1.3219	0.673524	0.861169	-
SHch05g009750	SHch05g009750	494	638	1641	1025	10.71	19.9057	13.35	24.892	35.02	66.0715	22.06	40.7611	12.03	28.54	1.2463	0.000126972	0.00168536	Up
SHch05g009870	SHch05g009870	81	103	96	91	1.76	5.48491	2.15	6.7218	2.05	6.48516	1.96	6.07247	1.955	2.005	0.0364	0.967843	0.989581	-
SHch05g010010	SHch05g010010	3166	3750	3757	3926	68.65	67.7198	78.45	77.6351	80.17	80.278	84.48	82.8478	73.55	82.325	0.1626	0.565846	0.807873	-
SHch05g010170	SHch05g010170	0	4	0	0	0	0	0.08	0.671244	0	0	0	0	0.04	0.001	-5.3219	0.468509	0.757961	-
SHch05g010240	SHch05g010240	51	32	54	40	1.11	0.514299	0.67	0.311428	1.15	0.540879	0.86	0.396135	0.89	1.005	0.1753	0.835202	0.937922	-
SHch05g010330	SHch05g010330	22	8	19	15	0.48	0.221247	0.17	0.0786096	0.41	0.191836	0.32	0.146635	0.325	0.365	0.1675	0.893967	0.962428	-
SHch05g010420	SHch05g010420	1355	1437	1712	1669	29.38	14.6162	30.06	15.0024	36.53	18.4477	35.92	17.7652	29.72	36.225	0.2856	0.206645	0.49466	-
SHch05g010450	SHch05g010450	5	5	8	8	0.11	0.139342	0.1	0.12708	0.17	0.218598	0.17	0.214087	0.105	0.17	0.6951	0.684019	0.866914	-
SHch05g010500	SHch05g010500	12	8	7	7	0.26	1.60016	0.17	1.04961	0.15	0.93711	0.15	0.917768	0.215	0.15	-0.5194	0.694376	0.872735	-
SHch05g010530	SHch05g010530	1411	1881	1117	1100	30.59	75.3059	39.35	97.1816	23.84	59.5752	23.67	57.9295	34.97	23.755	-0.5579	0.0102439	0.0640286	-
SHch05g010550	SHch05g010550	9932	13203	14142	11675	215.35	918.224	276.2	1181.46	301.77	1306.14	251.23	1064.95	245.775	276.5	0.1699	0.610787	0.834071	-
SHch05g010730	SHch05g010730	1930	1404	2645	2238	41.85	14.4965	29.37	10.2062	56.44	19.8456	48.16	16.5847	35.61	52.3	0.5545	0.0247347	0.124226	-
SHch05g010750	SHch05g010750	194	296	661	618	4.21	8.69141	6.19	12.82	14.1	29.5486	13.3	27.2968	5.2	13.7	1.3976	3.59e-05	0.00056129	Up
SHch05g010780	SHch05g010780	46	38	69	41	1	2.11124	0.79	1.67322	1.47	3.15039	0.88	1.84702	0.895	1.175	0.3927	0.60246	0.832093	-
SHch05g010850	SHch05g010850	22	9	33	39	0.48	0.670532	0.19	0.26627	0.7	0.992627	0.84	1.16657	0.335	0.77	1.2007	0.201318	0.487211	-
SHch05g010930	SHch05g010930	0	0	6	13	0	0	0	0	0.13	0.519653	0.28	1.09615	0.001	0.205	7.6795	0.036075	0.162912	Up
SHch05g010940	SHch05g010940	0	0	13	19	0	0	0	0	0.28	1.47161	0.41	2.11038	0.001	0.345	8.4305	0.00465556	0.0348558	Up
SHch05g010980	SHch05g010980	82	85	97	67	1.78	1.1793	1.78	1.18309	2.07	1.39215	1.44	0.948464	1.78	1.755	-0.0204	0.896243	0.962643	-
SHch05g011040	SHch05g011040	15	16	0	31	0.33	0.598008	0.33	0.599925	0	0	0.67	1.20704	0.33	0.335	0.0217	0.984755	0.996841	-
SHch05g011050	SHch05g011050	0	3	0	0	0	0	0.06	0.155825	0	0	0	0	0.03	0.001	-4.9069	0.524304	0.788895	-
SHch05g011090	SHch05g011090	807	851	372	447	17.5	43.9097	17.8	44.8056	7.94	20.2233	9.62	23.9966	17.65	8.78	-1.0074	1.82e-05	0.000306842	Down
SHch05g011150	SHch05g011150	36	50	29	77	0.78	3.63464	1.05	4.90847	0.62	2.93271	1.66	7.69003	0.915	1.14	0.3172	0.736917	0.8956	-
SHch05g011160	SHch05g011160	189	146	224	245	4.1	8.35852	3.05	6.23785	4.78	9.89197	5.27	10.6809	3.575	5.025	0.4912	0.203536	0.490426	-
SHch05g011190	SHch05g011190	64	84	22	31	1.39	2.84858	1.76	3.61839	0.47	0.977734	0.67	1.36502	1.575	0.57	-1.4663	0.0206009	0.108963	Down
SHch05g011250	SHch05g011250	356	397	306	364	7.72	40.2905	8.31	43.5087	6.53	34.5946	7.83	40.6256	8.015	7.18	-0.1587	0.47162	0.759232	-
SHch05g011320	SHch05g011320	0	0	4	0	0	0	0	0	0.09	0.348539	0	0	0.001	0.045	5.4919	0.48272	0.760368	-
SHch05g011350	SHch05g011350	380	182	211	287	8.24	3.30599	3.81	1.53352	4.5	1.83272	6.18	2.46499	6.025	5.34	-0.1741	0.645173	0.847012	-
SHch05g011390	SHch05g011390	573	315	445	510	12.42	40.5123	6.59	21.5646	9.5	31.4556	10.97	35.5733	9.505	10.235	0.1068	0.836482	0.93836	-
SHch05g011470	SHch05g011470	2628	3199	2679	2559	56.98	58.6312	66.92	69.0799	57.17	59.7151	55.07	56.3344	61.95	56.12	-0.1426	0.329551	0.642629	-
SHch05g011560	SHch05g011560	0	7	4	4	0	0	0.15	0.224816	0.09	0.136489	0.09	0.133672	0.075	0.09	0.263	0.959337	0.986044	-
SHch05g011630	SHch05g011630	1452	1303	1357	1283	31.48	15.9943	27.26	13.8946	28.96	14.9361	27.61	13.946	29.37	28.285	-0.0543	0.597567	0.828846	-
SHch05g011660	SHch05g011660	1161	1431	1506	1269	25.17	14.3408	29.94	17.1132	32.14	18.5885	27.31	15.4691	27.555	29.725	0.1094	0.81104	0.927034	-
SHch05g011700	SHch05g011700	1679	2905	1351	2285	36.41	22.3171	60.77	37.3677	28.83	17.9379	49.17	29.962	48.59	39	-0.3172	0.286468	0.595976	-
SHch05g011710	SHch05g011710	9558	11761	10510	9540	207.24	300.439	246.03	357.817	224.27	330.038	205.29	295.871	226.635	214.78	-0.0775	0.500664	0.773953	-
SHch05g011720	SHch05g011720	8	12	23	18	0.17	0.0719528	0.25	0.106152	0.49	0.210525	0.39	0.164103	0.21	0.44	1.0671	0.367062	0.680304	-
SHch05g011830	SHch05g011830	12	14	24	25	0.26	0.231401	0.29	0.258928	0.51	0.460756	0.54	0.47779	0.275	0.525	0.9329	0.372603	0.684225	-
SHch05g011910	SHch05g011910	1613	1545	1014	1149	34.97	20.047	32.32	18.5872	21.64	12.5927	24.73	14.0938	33.645	23.185	-0.5372	0.00300654	0.0242442	-
SHch05g011920	SHch05g011920	275	235	198	182	5.96	35.671	4.92	29.5409	4.23	25.6992	3.92	23.3242	5.44	4.075	-0.4168	0.157304	0.421981	-
SHch05g011930	SHch05g011930	1012	873	589	687	21.94	42.6406	18.26	35.6023	12.57	24.7989	14.78	28.5571	20.1	13.675	-0.5557	0.00918792	0.0588842	-
SHch05g011940	SHch05g011940	287	339	281	339	6.22	9.20126	7.09	10.5219	6	9.00985	7.29	10.721	6.655	6.645	-0.0022	0.859608	0.948799	-
SHch05g011950	SHch05g011950	12	0	6	18	0.26	0.204934	0	0	0.13	0.104014	0.39	0.305602	0.13	0.26	1	0.620579	0.834187	-
SHch05g012040	SHch05g012040	18	0	5	0	0.39	0.35386	0	0	0.11	0.101314	0	0	0.195	0.055	-1.826	0.516422	0.785259	-
SHch05g012080	SHch05g012080	3	9	7	5	0.07	0.796501	0.19	2.16886	0.15	1.73256	0.11	1.24432	0.13	0.13	0	0.975463	0.993735	-
SHch05g012150	SHch05g012150	2147	2047	1285	1861	46.55	46.5528	42.82	42.9598	27.42	27.8357	40.05	39.8181	44.685	33.735	-0.4055	0.0656152	0.246568	-
SHch05g012260	SHch05g012260	2291	2147	1288	1134	49.68	17.7556	44.91	16.1022	27.48	9.96964	24.4	8.66953	47.295	25.94	-0.8665	1.09e-06	2.52e-05	-
SHch05g012270	SHch05g012270	1082	863	921	949	23.46	8.27129	18.05	6.38429	19.65	7.03263	20.42	7.15737	20.755	20.035	-0.0509	0.672057	0.860559	-
SHch05g012460	SHch05g012460	1	0	1	0	0.02	0.303429	0	0	0.02	0.308011	0	0	0.01	0.01	0	0.99458	0.999457	-
SHch05g012480	SHch05g012480	9	4	10	1	0.2	0.737144	0.08	0.295803	0.21	0.78569	0.02	0.0732832	0.14	0.115	-0.2838	0.883461	0.958526	-
SHch05g012730	SHch05g012730	0	0	2	0	0	0	0	0	0.04	0.222596	0	0	0.001	0.02	4.3219	0.624196	0.834187	-
SHch05g012750	SHch05g012750	0	5	5	0	0	0	0.1	0.383475	0.11	0.426824	0	0	0.05	0.055	0.1375	0.984495	0.996835	-
SHch05g012770	SHch05g012770	0	5	0	0	0	0	0.1	0.244507	0	0	0	0	0.05	0.001	-5.6439	0.427642	0.728674	-
SHch05g013130	SHch05g013130	0	0	2	0	0	0	0	0	0.04	0.00603164	0	0	0.001	0.02	4.3219	0.624196	0.834187	-
SHch05g013340	SHch05g013340	0	2	0	0	0	0	0.04	0.147901	0	0	0	0	0.02	0.001	-4.3219	0.608367	0.832936	-
SHch05g013710	SHch05g013710	0	2	0	0	0	0	0.04	0.0574091	0	0	0	0	0.02	0.001	-4.3219	0.608367	0.832936	-
SHch05g013760	SHch05g013760	0	10	0	0	0	0	0.21	0.529284	0	0	0	0	0.105	0.001	-6.7142	0.262492	0.567168	-
SHch05g013860	SHch05g013860	0	0	1	0	0	0	0	0	0.02	0.132445	0	0	0.001	0.01	3.3219	0.779187	0.912109	-
SHch05g013880	SHch05g013880	37	42	44	47	0.8	2.07652	0.88	2.29149	0.94	2.47675	1.01	2.60627	0.84	0.975	0.215	0.806788	0.9247	-
SHch05g013890	SHch05g013890	0	0	1	0	0	0	0	0	0.02	0.0882965	0	0	0.001	0.01	3.3219	0.779187	0.912109	-
SHch05g013970	SHch05g013970	4	0	0	0	0.09	0.587135	0	0	0	0	0	0	0.045	0.001	-5.4919	0.474994	0.759232	-
SHch05g014000	SHch05g014000	3321	3841	4045	3951	72.01	17.7028	80.35	19.8164	86.32	21.5412	85.02	20.7789	76.18	85.67	0.1694	0.523879	0.788895	-
SHch05g014350	SHch05g014350	8	9	4	9	0.17	2.31048	0.19	2.59058	0.09	1.24167	0.19	2.5672	0.18	0.14	-0.3626	0.777945	0.912109	-
SHch05g014380	SHch05g014380	2	3	2	8	0.04	0.899824	0.06	1.35406	0.04	0.913413	0.17	3.80188	0.05	0.105	1.0704	0.649114	0.8487	-
SHch05g014490	SHch05g014490	0	0	0	3	0	0	0	0	0	0	0.06	0.238732	0.001	0.03	4.9069	0.537537	0.791637	-
SHch05g014580	SHch05g014580	242	376	325	276	5.25	4.95413	7.87	7.45028	6.94	6.64779	5.94	5.57246	6.56	6.44	-0.0266	0.813053	0.927718	-
SHch05g014620	SHch05g014620	12	14	3	0	0.26	0.32556	0.29	0.364289	0.06	0.0762638	0	0	0.275	0.03	-3.1964	0.10233	0.327487	-
SHch05g014800	SHch05g014800	4	10	5	3	0.09	0.0806504	0.21	0.188787	0.11	0.100061	0.06	0.0534524	0.15	0.085	-0.8194	0.624536	0.834457	-
SHch05g014890	SHch05g014890	13	20	8	17	0.28	3.65328	0.42	5.49749	0.17	2.25156	0.37	4.79932	0.35	0.27	-0.3744	0.702126	0.876989	-
SHch05g014900	SHch05g014900	0	0	0	13	0	0	0	0	0	0	0.28	2.15331	0.001	0.14	7.1293	0.201985	0.487999	-
SHch05g015020	SHch05g015020	2218	1678	1486	1328	48.09	261.438	35.1	191.431	31.71	174.993	28.58	154.465	41.595	30.145	-0.4645	0.0206236	0.109046	-
SHch05g015080	SHch05g015080	2	0	1	2	0.04	0.347932	0	0	0.02	0.176593	0.04	0.345897	0.02	0.03	0.585	0.879187	0.956961	-
SHch05g015090	SHch05g015090	3	8	9	0	0.07	0.0658645	0.17	0.160469	0.19	0.181475	0	0	0.12	0.095	-0.337	0.883476	0.958526	-
SHch05g015120	SHch05g015120	6	1	5	9	0.13	0.141347	0.02	0.0218154	0.11	0.121408	0.19	0.205376	0.075	0.15	1	0.606945	0.832936	-
SHch05g015140	SHch05g015140	943	1220	830	823	20.45	7.91908	25.52	9.91407	17.71	6.96161	17.71	6.81793	22.985	17.71	-0.3761	0.0770489	0.274848	-
SHch05g015170	SHch05g015170	2571	3448	4428	3689	55.75	58.3472	72.13	75.7323	94.49	100.385	79.38	82.5921	63.94	86.935	0.4432	0.0975757	0.318351	-
SHch05g015250	SHch05g015250	2	0	0	4	0.04	0.395377	0	0	0	0	0.09	0.884395	0.02	0.045	1.1699	0.817693	0.930117	-
SHch05g015260	SHch05g015260	100	79	66	57	2.17	1.17125	1.65	0.893434	1.41	0.772534	1.23	0.660004	1.91	1.32	-0.533	0.267481	0.573843	-
SHch05g015720	SHch05g015720	1260	1144	1239	1221	27.32	69.6203	23.93	61.177	26.44	68.3953	26.27	66.553	25.625	26.355	0.0405	0.977346	0.994403	-
SHch05g015730	SHch05g015730	2047	2027	2610	2166	44.38	29.7761	42.4	28.5388	55.69	37.9286	46.61	31.0894	43.39	51.15	0.2374	0.325393	0.637894	-
SHch05g015780	SHch05g015780	3460	3113	3811	3604	75.02	5.90385	65.12	5.14118	81.32	6.49629	77.55	6.06726	70.07	79.435	0.181	0.416066	0.720095	-
SHch05g015800	SHch05g015800	0	1	0	0	0	0	0.02	0.304402	0	0	0	0	0.01	0.001	-3.3219	0.763773	0.909343	-
SHch05g016080	SHch05g016080	0	1	0	0	0	0	0.02	0.165687	0	0	0	0	0.01	0.001	-3.3219	0.763773	0.909343	-
SHch05g016150	SHch05g016150	2	0	0	0	0.04	0.330315	0	0	0	0	0	0	0.02	0.001	-4.3219	0.615413	0.834071	-
SHch05g016160	SHch05g016160	0	3	0	0	0	0	0.06	0.277184	0	0	0	0	0.03	0.001	-4.9069	0.524304	0.788895	-
SHch05g016270	SHch05g016270	4546	4649	6006	6568	98.57	115.725	97.25	114.541	128.16	152.737	141.34	164.968	97.91	134.75	0.4608	0.0130257	0.0767684	-
SHch05g016290	SHch05g016290	0	0	2	0	0	0	0	0	0.04	0.291088	0	0	0.001	0.02	4.3219	0.624196	0.834187	-
SHch05g016300	SHch05g016300	4	3	0	0	0.09	0.181963	0.06	0.121698	0	0	0	0	0.075	0.001	-6.2288	0.263254	0.568191	-
SHch05g017110	SHch05g017110	2	1	2	0	0.04	0.237226	0.02	0.118993	0.04	0.240809	0	0	0.03	0.02	-0.585	0.86777	0.952138	-
SHch05g017440	SHch05g017440	0	2	0	3	0	0	0.04	0.0117498	0	0	0.06	0.0174656	0.02	0.03	0.585	0.90774	0.966262	-
SHch05g017610	SHch05g017610	1084	787	480	672	23.5	15.5013	16.46	10.8923	10.24	6.8566	14.46	9.48243	19.98	12.35	-0.694	0.0120067	0.0723262	-
SHch05g017690	SHch05g017690	1	0	0	2	0.02	0.181214	0	0	0	0	0.04	0.360309	0.01	0.02	1	0.842135	0.940866	-
SHch05g017910	SHch05g017910	103	72	75	101	2.23	1.13008	1.51	0.767664	1.6	0.823065	2.17	1.09324	1.87	1.885	0.0115	0.959316	0.986044	-
SHch05g017960	SHch05g017960	84	90	77	110	1.82	17.9897	1.88	18.6423	1.64	16.4553	2.37	23.2891	1.85	2.005	0.1161	0.89787	0.963218	-
SHch05g018110	SHch05g018110	89	92	91	63	1.93	9.94009	1.92	9.92029	1.94	10.1425	1.36	6.96345	1.925	1.65	-0.2224	0.59347	0.825828	-
SHch05g018480	SHch05g018480	1	0	0	0	0.02	0.0278593	0	0	0	0	0	0	0.01	0.001	-3.3219	0.767873	0.909839	-
SHch05g018490	SHch05g018490	3	0	0	0	0.07	0.391423	0	0	0	0	0	0	0.035	0.001	-5.1293	0.531083	0.791196	-
SHch05g018900	SHch05g018900	1	0	0	0	0.02	0.163093	0	0	0	0	0	0	0.01	0.001	-3.3219	0.767873	0.909839	-
SHch05g019170	SHch05g019170	3	0	0	2	0.07	0.0722945	0	0	0	0	0.04	0.0410695	0.035	0.02	-0.8074	0.896626	0.962643	-
SHch05g019190	SHch05g019190	62	53	66	38	1.34	2.06662	1.11	1.71739	1.41	2.20741	0.82	1.25725	1.225	1.115	-0.1357	0.773647	0.912109	-
SHch05g019200	SHch05g019200	215	159	179	187	4.66	3.60481	3.33	2.58422	3.82	2.99964	4.02	3.09154	3.995	3.92	-0.0273	0.854937	0.946752	-
SHch05g019210	SHch05g019210	4	7	10	5	0.09	0.690747	0.15	1.15494	0.21	1.63608	0.11	0.839308	0.12	0.16	0.415	0.804715	0.923443	-
SHch05g019220	SHch05g019220	8	8	13	6	0.17	0.990208	0.17	0.993382	0.28	1.65556	0.13	0.752789	0.17	0.205	0.2701	0.884007	0.958873	-
SHch05g019380	SHch05g019380	8	14	2	5	0.17	0.229931	0.29	0.393492	0.04	0.0549184	0.11	0.147908	0.23	0.075	-1.6167	0.288352	0.598101	-
SHch05g019470	SHch05g019470	2	3	2	0	0.04	0.790754	0.06	1.18993	0.04	0.802696	0	0	0.05	0.02	-1.3219	0.673524	0.861169	-
SHch05g019510	SHch05g019510	1312	1212	1555	1566	28.45	6.08524	25.35	5.43956	33.18	7.20413	33.7	7.16602	26.9	33.44	0.314	0.146869	0.405371	-
SHch05g019940	SHch05g019940	15	63	26	16	0.33	0.374622	1.32	1.50329	0.55	0.633799	0.34	0.383717	0.825	0.445	-0.8906	0.349089	0.663332	-
SHch05g019950	SHch05g019950	2	0	0	0	0.04	0.621307	0	0	0	0	0	0	0.02	0.001	-4.3219	0.615413	0.834071	-
SHch05g020000	SHch05g020000	0	3	0	0	0	0	0.06	0.643734	0	0	0	0	0.03	0.001	-4.9069	0.524304	0.788895	-
SHch05g020150	SHch05g020150	0	0	1	2	0	0	0	0	0.02	0.348539	0.04	0.682691	0.001	0.03	4.9069	0.538114	0.791637	-
SHch05g020330	SHch05g020330	2	0	1	3	0.04	0.0221519	0	0	0.02	0.0112432	0.06	0.0330334	0.02	0.04	1	0.779407	0.912147	-
SHch05g020460	SHch05g020460	1	0	0	0	0.02	0.00774176	0	0	0	0	0	0	0.01	0.001	-3.3219	0.767873	0.909839	-
SHch05g020480	SHch05g020480	5	6	8	19	0.11	0.0224066	0.13	0.0265654	0.17	0.0351514	0.41	0.0830271	0.12	0.29	1.273	0.371136	0.682785	-
SHch05g020490	SHch05g020490	5	3	0	0	0.11	0.0287005	0.06	0.015705	0	0	0	0	0.085	0.001	-6.4094	0.219655	0.513188	-
SHch05g020520	SHch05g020520	10	0	26	18	0.22	0.091125	0	0	0.55	0.231253	0.39	0.160595	0.11	0.47	2.0952	0.205106	0.492429	-
SHch05g020800	SHch05g020800	0	0	33	32	0	0	0	0	0.7	0.609142	0.69	0.588047	0.001	0.695	9.4409	7.94e-05	0.00112261	Up
SHch05g020810	SHch05g020810	35	116	126	84	0.76	1.41658	2.43	4.54385	2.69	5.08967	1.81	3.35396	1.595	2.25	0.4964	0.549301	0.797096	-
SHch05g020980	SHch05g020980	2980	5023	8235	11181	64.61	70.5239	105.08	115.066	175.72	194.701	240.6	261.086	84.845	208.16	1.2948	4.28e-05	0.000654863	Up
SHch05g021000	SHch05g021000	189	409	486	256	4.1	5.80621	8.56	12.1611	10.37	14.9072	5.51	7.75733	6.33	7.94	0.3269	0.597211	0.828704	-
SHch05g021080	SHch05g021080	63	72	48	91	1.37	0.372137	1.51	0.411481	1.02	0.28125	1.96	0.529287	1.44	1.49	0.0492	0.996564	0.999519	-
SHch05g021110	SHch05g021110	6	15	5	30	0.13	0.104444	0.31	0.249857	0.11	0.0897102	0.65	0.519165	0.22	0.38	0.7885	0.618565	0.834187	-
SHch05g021120	SHch05g021120	0	11	0	0	0	0	0.23	0.232175	0	0	0	0	0.115	0.001	-6.8455	0.233977	0.530929	-
SHch05g021130	SHch05g021130	959	1388	458	1055	20.79	110.868	29.04	155.359	9.77	52.8877	22.7	120.345	24.915	16.235	-0.6179	0.101255	0.325454	-
SHch05g021150	SHch05g021150	3	23	6	14	0.07	0.470784	0.48	3.23858	0.13	0.887517	0.3	2.00584	0.275	0.215	-0.3551	0.772595	0.91203	-
SHch05g021170	SHch05g021170	95	128	34	124	2.06	17.4531	2.68	22.7787	0.73	6.27823	2.67	22.4889	2.37	1.7	-0.4794	0.446509	0.742111	-
SHch05g021220	SHch05g021220	102	69	85	90	2.21	2.1583	1.44	1.41082	1.81	1.79435	1.94	1.88353	1.825	1.875	0.039	0.997349	0.999575	-
SHch05g021230	SHch05g021230	0	4	0	0	0	0	0.08	0.143838	0	0	0	0	0.04	0.001	-5.3219	0.468509	0.757961	-
SHch05g021290	SHch05g021290	8	33	30	25	0.17	0.227106	0.69	0.924737	0.64	0.867898	0.54	0.717175	0.43	0.59	0.4564	0.726316	0.889506	-
SHch05g021490	SHch05g021490	3	0	9	1	0.07	0.150713	0	0	0.19	0.415256	0.02	0.042809	0.035	0.105	1.585	0.538871	0.791637	-
SHch05g021550	SHch05g021550	120	155	135	162	2.6	4.44023	3.24	5.55095	2.88	4.99268	3.49	5.92529	2.92	3.185	0.1253	0.869068	0.952889	-
SHch05g021600	SHch05g021600	8	8	8	7	0.17	2.64055	0.17	2.64902	0.17	2.68043	0.15	2.31627	0.17	0.16	-0.0875	0.926457	0.973562	-
SHch05g021610	SHch05g021610	16	17	24	8	0.35	0.241961	0.36	0.249672	0.51	0.357896	0.17	0.116836	0.355	0.34	-0.0623	0.938511	0.978392	-
SHch05g021770	SHch05g021770	3	4	8	16	0.07	0.0290558	0.08	0.0333131	0.17	0.0716298	0.34	0.140303	0.075	0.255	1.7655	0.258935	0.563328	-
SHch05g021790	SHch05g021790	670	737	831	774	14.53	0.896102	15.42	0.954039	17.73	1.10997	16.66	1.02145	14.975	17.195	0.1994	0.505796	0.77797	-
SHch05g021980	SHch05g021980	95	133	261	665	2.06	2.89008	2.78	3.91271	5.57	7.93245	14.31	19.9588	2.42	9.94	2.0382	9.26e-05	0.00128328	Up
SHch05g022040	SHch05g022040	3	0	4	3	0.07	0.121452	0	0	0.09	0.158511	0.06	0.103493	0.035	0.075	1.0995	0.674625	0.861648	-
SHch05g022080	SHch05g022080	7	0	3	2	0.15	0.249632	0	0	0.06	0.101361	0.04	0.0661792	0.075	0.05	-0.585	0.856793	0.947345	-
SHch05g022130	SHch05g022130	11490	13182	15776	14236	249.13	159.652	275.76	177.284	336.64	218.989	306.34	195.166	262.445	321.49	0.2928	0.176339	0.449628	-
SHch05g022570	SHch05g022570	21	28	28	16	0.46	0.102385	0.59	0.131741	0.6	0.135563	0.34	0.0752334	0.525	0.47	-0.1597	0.828314	0.934604	-
SHch05g022610	SHch05g022610	58	64	29	30	1.26	0.673945	1.34	0.719033	0.62	0.336632	0.65	0.345637	1.3	0.635	-1.0337	0.0943104	0.311976	-
SHch05g022640	SHch05g022640	3614	2990	3979	3811	78.36	46.8417	62.55	37.5107	84.91	51.5236	82.01	48.7368	70.455	83.46	0.2444	0.262151	0.567168	-
SHch05g022660	SHch05g022660	178	933	1111	475	3.86	5.2498	19.52	26.6333	23.71	32.7338	10.22	13.8184	11.69	16.965	0.5373	0.70125	0.876481	-
SHch05g022690	SHch05g022690	819	3341	4199	2077	17.76	24.409	69.89	96.3633	89.6	125.004	44.69	61.0618	43.825	67.145	0.6155	0.604278	0.832936	-
SHch05g023180	SHch05g023180	794	848	1170	1084	17.22	5.62348	17.74	5.81187	24.97	8.27753	23.33	7.57425	17.48	24.15	0.4663	0.0450364	0.190211	-
SHch05g023400	SHch05g023400	460	535	405	399	9.97	5.12676	11.19	5.77255	8.64	4.50994	8.59	4.3913	10.58	8.615	-0.2964	0.185371	0.462979	-
SHch05g023420	SHch05g023420	5853	4226	4880	5042	126.91	344.49	88.41	240.754	104.13	286.924	108.5	292.795	107.66	106.315	-0.0181	0.780492	0.912756	-
SHch05g023430	SHch05g023430	335	163	176	163	7.26	8.0961	3.41	3.81491	3.76	4.25635	3.51	3.89134	5.335	3.635	-0.5535	0.189486	0.469392	-
SHch05g023470	SHch05g023470	2002	2599	1653	1425	43.41	24.4625	54.37	30.737	35.27	20.1756	30.66	17.1766	48.89	32.965	-0.5686	0.00719237	0.0488156	-
SHch05g023610	SHch05g023610	0	15	10	0	0	0	0.31	0.279839	0.21	0.191817	0	0	0.155	0.105	-0.5619	0.816968	0.929993	-
SHch05g023630	SHch05g023630	3	1	2	3	0.07	0.140945	0.02	0.040399	0.04	0.0817561	0.06	0.120103	0.045	0.05	0.152	0.907341	0.966262	-
SHch05g023740	SHch05g023740	476	507	506	418	10.32	86.3138	10.61	89.0238	10.8	91.6926	8.99	74.7503	10.465	9.895	-0.0808	0.619314	0.834187	-
SHch05g023760	SHch05g023760	3971	2907	2634	1947	86.1	769.442	60.81	545.177	56.21	509.913	41.9	372.254	73.455	49.055	-0.5825	0.0109072	0.0673315	-
SHch05g023820	SHch05g023820	0	3	2	0	0	0	0.06	0.240907	0.04	0.162509	0	0	0.03	0.02	-0.585	0.885512	0.959242	-
SHch05g023840	SHch05g023840	37	31	27	46	0.8	1.18883	0.65	0.969023	0.58	0.87492	0.99	1.46258	0.725	0.785	0.1147	0.931187	0.975407	-
SHch05g023940	SHch05g023940	0	6	2	0	0	0	0.13	0.773457	0.04	0.240809	0	0	0.065	0.02	-1.7004	0.668932	0.858773	-
SHch05g023950	SHch05g023950	127	150	97	73	2.75	1.26607	3.14	1.45026	2.07	0.967399	1.57	0.718584	2.945	1.82	-0.6943	0.101809	0.326414	-
SHch05g023990	SHch05g023990	1848	1795	2021	1986	40.07	33.817	37.55	31.7918	43.13	36.9492	42.74	35.8594	38.81	42.935	0.1457	0.572111	0.811939	-
SHch05g024000	SHch05g024000	2653	2656	3035	2897	57.52	48.5439	55.56	47.0401	64.76	55.4795	62.34	52.304	56.54	63.55	0.1686	0.470842	0.759232	-
SHch05g024010	SHch05g024010	6	6	11	5	0.13	1.49662	0.13	1.50142	0.23	2.68785	0.11	1.25896	0.13	0.17	0.387	0.810394	0.926688	-
SHch05g024100	SHch05g024100	6	8	21	21	0.13	0.0503513	0.17	0.0660551	0.45	0.176925	0.45	0.173274	0.15	0.45	1.585	0.177943	0.451821	-
SHch05g024140	SHch05g024140	9120	8110	10298	9342	197.75	62.2819	169.66	53.6062	219.75	70.2561	201.03	62.9446	183.705	210.39	0.1957	0.35563	0.669018	-
SHch05g024170	SHch05g024170	49	65	74	49	1.06	3.67176	1.36	4.72604	1.58	5.55565	1.05	3.61585	1.21	1.315	0.1201	0.915491	0.96964	-
SHch05g024230	SHch05g024230	18	14	3	7	0.39	1.15124	0.29	0.858798	0.06	0.179789	0.15	0.440197	0.34	0.105	-1.6951	0.203328	0.490071	-
SHch05g024270	SHch05g024270	53	236	108	34	1.15	1.22988	4.94	5.30008	2.3	2.49691	0.73	0.776141	3.045	1.515	-1.0071	0.192869	0.474746	-
SHch05g024300	SHch05g024300	173	565	565	322	3.75	11.0697	11.82	35.0034	12.06	36.1377	6.93	20.3371	7.785	9.495	0.2865	0.705611	0.878853	-
SHch05g024340	SHch05g024340	1822	2187	2366	2177	39.51	13.3643	45.75	15.5246	50.49	17.3362	46.85	15.7543	42.63	48.67	0.1912	0.5002	0.773453	-
SHch05g024370	SHch05g024370	401	581	994	665	8.69	7.84833	12.15	11.0084	21.21	19.445	14.31	12.8484	10.42	17.76	0.7693	0.0313651	0.146721	-
SHch05g024390	SHch05g024390	430	835	1176	1689	9.32	7.13349	17.47	13.4143	25.09	19.4938	36.35	27.6594	13.395	30.72	1.1975	0.00233882	0.019787	Up
SHch05g024420	SHch05g024420	2159	2167	4293	3549	46.81	144.045	45.33	139.938	91.61	286.162	76.37	233.633	46.07	83.99	0.8664	1.39e-05	0.000242614	-
SHch05g024440	SHch05g024440	261	504	384	449	5.66	1.13311	10.54	2.11683	8.19	1.66437	9.66	1.92258	8.1	8.925	0.1399	0.848892	0.943844	-
SHch05g024470	SHch05g024470	1593	1428	1868	1723	34.54	7.97062	29.87	6.91504	39.86	9.3372	37.08	8.50671	32.205	38.47	0.2564	0.255705	0.558698	-
SHch05g024620	SHch05g024620	166	135	650	445	3.6	4.9652	2.82	3.90187	13.87	19.4187	9.58	13.1357	3.21	11.725	1.8689	5.64e-08	1.75e-06	Up
SHch05g024740	SHch05g024740	3	2	0	4	0.07	0.462832	0.04	0.265323	0	0	0.09	0.591589	0.055	0.045	-0.2895	0.90707	0.966262	-
SHch05g024770	SHch05g024770	8655	6794	9586	10478	187.66	522.436	142.13	396.951	204.55	578.057	225.48	624.053	164.895	215.015	0.3829	0.0696558	0.256819	-
SHch05g024780	SHch05g024780	4285	2451	5369	6320	92.91	25.8915	51.27	14.3333	114.57	32.4097	136	37.6778	72.09	125.285	0.7973	0.00632763	0.0443483	-
SHch05g025340	SHch05g025340	527	372	355	323	11.43	15.8651	7.78	10.8335	7.58	10.6801	6.95	9.59035	9.605	7.265	-0.4028	0.141177	0.396592	-
SHch05g025380	SHch05g025380	5009	3470	5390	5825	108.61	280.796	72.59	188.273	115.02	301.859	125.35	322.179	90.6	120.185	0.4077	0.0969488	0.317167	-
SHch05g025390	SHch05g025390	3	2	3	4	0.07	0.343354	0.04	0.196831	0.06	0.298748	0.09	0.438873	0.055	0.075	0.4475	0.837502	0.938795	-
SHch05g025410	SHch05g025410	0	0	4	0	0	0	0	0	0.09	0.151398	0	0	0.001	0.045	5.4919	0.48272	0.760368	-
SHch05g025510	SHch05g025510	109	103	92	89	2.36	2.29448	2.15	2.09701	1.96	1.93437	1.92	1.85578	2.255	1.94	-0.2171	0.553753	0.800064	-
SHch05g025620	SHch05g025620	90	113	105	107	1.95	0.462591	2.36	0.561649	2.24	0.539412	2.3	0.542429	2.155	2.27	0.075	0.964809	0.988645	-
SHch05g025700	SHch05g025700	1	0	0	0	0.02	0.00776942	0	0	0	0	0	0	0.01	0.001	-3.3219	0.767873	0.909839	-
SHch05g025750	SHch05g025750	2	0	1	0	0.04	0.159115	0	0	0.02	0.080759	0	0	0.02	0.01	-1	0.835232	0.937922	-
SHch05g026000	SHch05g026000	1899	1743	2009	2147	41.18	28.8351	36.46	25.6119	42.87	30.4718	46.2	32.161	38.82	44.535	0.1981	0.396198	0.703604	-
SHch05g026030	SHch05g026030	962	921	74	109	20.86	26.0865	19.27	24.1754	1.58	2.00571	2.35	2.92161	20.065	1.965	-3.3521	6.94e-30	2.41e-27	Down
SHch05g026190	SHch05g026190	120	70	131	60	2.6	13.4616	1.46	7.58346	2.8	14.7161	1.29	6.63998	2.03	2.045	0.0106	0.963228	0.987821	-
SHch05g026230	SHch05g026230	260	324	314	501	5.64	10.249	6.78	12.3601	6.7	12.3591	10.78	19.4748	6.21	8.74	0.493	0.225491	0.520482	-
SHch05g026240	SHch05g026240	851	1401	2202	3409	18.45	23.0875	29.31	36.7947	46.99	59.6891	73.36	91.2623	23.88	60.175	1.3334	0.000121284	0.00162338	Up
SHch05g026360	SHch05g026360	1125	895	1753	1514	24.39	10.5536	18.72	8.12617	37.41	16.4319	32.58	14.015	21.555	34.995	0.6991	0.00268628	0.0222457	-
SHch05g026400	SHch05g026400	398	431	257	140	8.63	43.3075	9.02	45.4097	5.48	27.9153	3.01	15.0166	8.825	4.245	-1.0558	0.00433098	0.0328705	Down
SHch05g026410	SHch05g026410	71	101	76	67	1.54	8.23486	2.11	11.319	1.62	8.79347	1.44	7.65509	1.825	1.53	-0.2544	0.560439	0.80455	-
SHch05g026600	SHch05g026600	1021	1199	1250	1245	22.14	12.9152	25.08	14.6771	26.67	15.7927	26.79	15.5364	23.61	26.73	0.1791	0.552681	0.799247	-
SHch05g026650	SHch05g026650	5205	7177	7620	7474	112.86	79.4533	150.14	106.037	162.6	116.199	160.83	112.562	131.5	161.715	0.2984	0.279907	0.588074	-
SHch05g026670	SHch05g026670	1231	575	1282	1277	26.69	167.421	12.03	75.7038	27.36	174.216	27.48	171.369	19.36	27.42	0.5021	0.179661	0.454377	-
SHch05g026700	SHch05g026700	8035	6469	9379	9279	174.22	67.787	135.33	52.8242	200.14	79.0482	199.67	77.2349	154.775	199.905	0.3691	0.0644028	0.243369	-
SHch05g026750	SHch05g026750	175	182	246	219	3.79	5.05277	3.81	5.09572	5.25	7.10492	4.71	6.24258	3.8	4.98	0.3901	0.310965	0.623009	-
SHch05g026840	SHch05g026840	9042	13714	5741	8171	196.06	311.202	286.89	456.835	122.51	197.394	175.83	277.459	241.475	149.17	-0.6949	0.00782268	0.0520311	-
SHch05g027090	SHch05g027090	55	36	97	65	1.19	1.17565	0.75	0.743333	2.07	2.07593	1.4	1.37503	0.97	1.735	0.8389	0.192452	0.474076	-
SHch05g027320	SHch05g027320	4	4	8	11	0.09	1.58685	0.08	1.41506	0.17	3.04265	0.24	4.20685	0.085	0.205	1.2701	0.441263	0.737942	-
[truncated: 22,266 more rows]

## Sheet: Supplementary Table 5
Supplementary Table 5. Differential gene expression analysis of Solanum lycopersicum FZZ under hypoxia compared to normoxic conditions from RNA-seq data. Table lists normalized CPM (Counts Per Million) and TPM (Transcripts Per Million) value derived using the DEseq2 and read counts as quantified by StringTie.
ID	FZZ_A1_read_counts	FZZ_A2_read_counts	FZZ_N1_read_counts	FZZ_N2_read_counts	FZZ_A1_CPM	FZZ_A1_TPM	FZZ_A2_CPM	FZZ_A2_TPM	FZZ_N1_CPM	FZZ_N1_TPM	FZZ_N2_CPM	FZZ_N2_TPM	FZZ_A_mean	FZZ_N_mean	log2(FC)	PValue	FDR	TYPE
Solyc00g013100	0	1	0	0	0	0	0.02	0.203462	0	0	0	0	0.01	0.001	-3.3219	0.758426	0.904592	-
Solyc00g013110	0	1	1	2	0	0	0.02	0.180601	0.02	0.179716	0.03	0.275017	0.01	0.025	1.3219	0.72133	0.88866	-
Solyc00g013170	2	3	2	2	0.04	0.451086	0.05	0.574054	0.04	0.456993	0.03	0.349665	0.045	0.035	-0.3626	0.864696	0.949053	-
Solyc00g013180	5	0	0	2	0.09	0.158232	0	0	0	0	0.03	0.0545135	0.045	0.015	-1.585	0.712662	0.883991	-
Solyc00g014790	14	15	8	7	0.25	0.235314	0.27	0.258735	0.14	0.133501	0.12	0.11674	0.26	0.13	-1	0.399072	0.701738	-
Solyc00g014800	6	5	0	9	0.11	0.529476	0.09	0.441042	0	0	0.15	0.746236	0.1	0.075	-0.415	0.843904	0.940551	-
Solyc00g014810	2	0	1	3	0.04	0.57411	0	0	0.02	0.290814	0.05	0.741714	0.02	0.035	0.8074	0.810754	0.927239	-
Solyc00g014850	9	8	0	0	0.16	1.21446	0.14	1.08187	0	0	0	0	0.15	0.001	-7.2288	0.0407835	0.167015	Down
Solyc00g015600	9	7	6	11	0.16	2.42893	0.12	1.85464	0.11	1.69175	0.19	2.98112	0.14	0.15	0.0995	0.980887	0.99482	-
Solyc00g019730	9	13	6	8	0.16	0.871063	0.23	1.2748	0.11	0.606697	0.14	0.787751	0.195	0.125	-0.6415	0.578427	0.812388	-
Solyc00g019750	0	1	0	2	0	0	0.02	0.239903	0	0	0.03	0.365322	0.01	0.015	0.585	0.864317	0.948913	-
Solyc00g019950	9	6	0	0	0.16	0.686436	0.11	0.480458	0	0	0	0	0.135	0.001	-7.0768	0.0586557	0.216536	-
Solyc00g019970	12	16	6	7	0.21	0.501333	0.29	0.704837	0.11	0.266042	0.12	0.296087	0.25	0.115	-1.1203	0.348004	0.658044	-
Solyc00g019980	0	0	10	28	0	0	0	0	0.18	0.351104	0.48	0.955182	0.001	0.33	8.3663	0.00354937	0.0249822	Up
Solyc00g019990	5	8	2	6	0.09	0.986751	0.14	1.5627	0.04	0.444299	0.1	1.13317	0.115	0.07	-0.7162	0.643584	0.843935	-
Solyc00g020000	4	9	7	2	0.07	0.952725	0.16	2.21704	0.12	1.65463	0.03	0.422009	0.115	0.075	-0.6167	0.745797	0.899655	-
Solyc00g020010	13	17	4	21	0.23	2.38898	0.3	3.1724	0.07	0.7366	0.36	3.86472	0.265	0.215	-0.3017	0.755309	0.903853	-
Solyc00g020020	23	28	19	24	0.41	0.895723	0.5	1.1121	0.33	0.730388	0.41	0.925774	0.455	0.37	-0.2983	0.688045	0.870698	-
Solyc00g020030	7	2	0	2	0.13	1.53167	0.04	0.479806	0	0	0.03	0.365322	0.085	0.015	-2.5025	0.405588	0.708691	-
Solyc00g020040	3	5	6	2	0.05	0.190677	0.09	0.349424	0.11	0.424981	0.03	0.118244	0.07	0.07	0	0.975527	0.992783	-
Solyc00g021630	9	16	6	5	0.16	0.579377	0.29	1.06911	0.11	0.403537	0.09	0.336833	0.225	0.1	-1.1699	0.360206	0.669727	-
Solyc00g021640	20	31	10	14	0.36	0.38965	0.55	0.606063	0.18	0.197376	0.24	0.268481	0.455	0.21	-1.1155	0.232476	0.527512	-
Solyc00g021650	0	7	0	2	0	0	0.12	1.25248	0	0	0.03	0.317877	0.06	0.015	-2	0.608184	0.826659	-
Solyc00g022080	0	2	0	0	0	0	0.04	0.452775	0	0	0	0	0.02	0.001	-4.3219	0.606259	0.825766	-
Solyc00g022090	0	0	0	1	0	0	0	0	0	0	0.02	0.138286	0.001	0.01	3.3219	0.791539	0.918012	-
Solyc00g022100	5	10	3	3	0.09	0.444038	0.18	0.904135	0.05	0.249918	0.05	0.254964	0.135	0.05	-1.433	0.422219	0.720278	-
Solyc00g023580	1	0	2	0	0.02	0.183582	0	0	0.04	0.371971	0	0	0.01	0.02	1	0.845362	0.941124	-
Solyc00g023600	1	2	0	1	0.02	0.181472	0.04	0.369506	0	0	0.02	0.18756	0.03	0.01	-1.585	0.676219	0.863405	-
Solyc00g023710	0	0	0	1	0	0	0	0	0	0	0.02	0.0697338	0.001	0.01	3.3219	0.791539	0.918012	-
Solyc00g025290	20	10	3	18	0.36	1.75422	0.18	0.892973	0.05	0.246833	0.31	1.56126	0.27	0.18	-0.585	0.629947	0.838372	-
Solyc00g025300	0	0	1	0	0	0	0	0	0.02	0.296199	0	0	0.001	0.01	3.3219	0.779403	0.91443	-
Solyc00g025400	0	2	0	0	0	0	0.04	0.0663281	0	0	0	0	0.02	0.001	-4.3219	0.606259	0.825766	-
Solyc00g036520	1	0	0	0	0.02	0.0848818	0	0	0	0	0	0	0.01	0.001	-3.3219	0.75481	0.903646	-
Solyc00g047190	0	1	0	0	0	0	0.02	0.151637	0	0	0	0	0.01	0.001	-3.3219	0.758426	0.904592	-
Solyc00g047200	2	3	1	3	0.04	0.404821	0.05	0.515177	0.02	0.205061	0.05	0.523003	0.045	0.035	-0.3626	0.857891	0.946131	-
Solyc00g049210	1	2	8	2	0.02	0.0267594	0.04	0.0544865	0.14	0.189768	0.03	0.0414857	0.03	0.085	1.5025	0.463117	0.747758	-
Solyc00g049220	0	1	1	0	0	0	0.02	0.232949	0.02	0.231808	0	0	0.01	0.01	0	0.993813	0.99836	-
Solyc00g052430	0	2	1	3	0	0	0.04	0.0453201	0.02	0.022549	0.05	0.0575107	0.02	0.035	0.8074	0.802772	0.923377	-
Solyc00g069880	0	1	0	0	0	0	0.02	0.0140298	0	0	0	0	0.01	0.001	-3.3219	0.758426	0.904592	-
Solyc00g072800	0	1	0	2	0	0	0.02	0.0770296	0	0	0.03	0.1173	0.01	0.015	0.585	0.864317	0.948913	-
Solyc00g076250	0	3	0	0	0	0	0.05	0.150126	0	0	0	0	0.025	0.001	-4.6439	0.522482	0.777936	-
Solyc00g094520	1	4	4	5	0.02	0.254645	0.07	0.907376	0.07	0.902929	0.09	1.18435	0.045	0.08	0.8301	0.726042	0.890559	-
Solyc00g094530	6	1	0	0	0.11	0.667955	0.02	0.123642	0	0	0	0	0.065	0.001	-6.0224	0.269632	0.571996	-
Solyc00g094540	2	9	0	2	0.04	0.287055	0.16	1.16898	0	0	0.03	0.222514	0.1	0.015	-2.737	0.333952	0.64491	-
Solyc00g118680	7	3	4	8	0.13	0.159351	0.05	0.0623972	0.07	0.086928	0.14	0.177366	0.09	0.105	0.2224	0.939281	0.979603	-
Solyc00g118690	3	14	8	15	0.05	0.453679	0.25	2.30941	0.14	1.28693	0.26	2.43828	0.15	0.2	0.415	0.822947	0.932083	-
Solyc00g125980	14	32	20	33	0.25	2.90221	0.57	6.73669	0.35	4.1163	0.56	6.71905	0.41	0.455	0.1502	0.919156	0.971198	-
Solyc00g125990	5	5	4	5	0.09	0.330447	0.09	0.336422	0.07	0.26038	0.09	0.341533	0.09	0.08	-0.1699	0.884506	0.956777	-
Solyc00g126000	3	6	4	6	0.05	0.773923	0.11	1.73342	0.07	1.09768	0.1	1.59977	0.08	0.085	0.0875	0.979863	0.994447	-
Solyc00g126010	6	3	1	3	0.11	1.49714	0.05	0.692824	0.02	0.275772	0.05	0.703349	0.08	0.035	-1.1926	0.552736	0.798412	-
Solyc00g142160	0	0	0	1	0	0	0	0	0	0	0.02	0.153458	0.001	0.01	3.3219	0.791539	0.918012	-
Solyc00g142170	3	4	0	8	0.05	0.0840384	0.07	0.119781	0	0	0.14	0.243202	0.06	0.07	0.2224	0.992498	0.998152	-
Solyc00g164580	0	0	3	0	0	0	0	0	0.05	0.103772	0	0	0.001	0.025	4.6439	0.536636	0.786479	-
Solyc00g180440	11	18	14	16	0.2	1.87953	0.32	3.06162	0.25	2.38017	0.27	2.62249	0.26	0.26	0	0.963774	0.988354	-
Solyc00g210860	3	1	0	0	0.05	0.453679	0.02	0.184753	0	0	0	0	0.035	0.001	-5.1293	0.461939	0.747096	-
Solyc00g230060	0	0	2	5	0	0	0	0	0.04	0.0992435	0.09	0.227807	0.001	0.065	6.0224	0.302819	0.611689	-
Solyc00g230080	0	0	0	1	0	0	0	0	0	0	0.02	0.137124	0.001	0.01	3.3219	0.791539	0.918012	-
Solyc00g244280	1	1	1	1	0.02	0.25882	0.02	0.2635	0.02	0.262209	0.02	0.267503	0.02	0.02	0	0.976835	0.993016	-
Solyc00g244290	14	18	10	10	0.25	1.20336	0.32	1.56815	0.18	0.877761	0.17	0.845734	0.285	0.175	-0.7036	0.499667	0.768431	-
Solyc00g244300	23	32	19	41	0.41	3.76342	0.57	5.32669	0.33	3.06876	0.7	6.64092	0.49	0.515	0.0718	0.996211	0.998929	-
Solyc00g254910	0	0	0	3	0	0	0	0	0	0	0.05	0.155703	0.001	0.025	4.6439	0.556894	0.798986	-
Solyc00g277510	3	3	11	11	0.05	0.589105	0.05	0.599758	0.19	2.26791	0.19	2.3137	0.05	0.19	1.926	0.260147	0.560596	-
Solyc00g281110	0	2	0	1	0	0	0.04	0.261358	0	0	0.02	0.132664	0.02	0.01	-1	0.821727	0.932046	-
Solyc00g284510	4	5	0	0	0.07	0.104523	0.09	0.136817	0	0	0	0	0.08	0.001	-6.3219	0.176009	0.446826	-
Solyc00g316530	11	7	4	13	0.2	1.99848	0.12	1.22077	0.07	0.708628	0.22	2.27208	0.16	0.145	-0.142	0.879656	0.955167	-
Solyc00g320430	2	0	2	2	0.04	0.526267	0	0	0.04	0.533158	0.03	0.407942	0.02	0.035	0.8074	0.799064	0.921828	-
Solyc00g500019	0	6	9	9	0	0	0.11	0.0759487	0.16	0.10993	0.15	0.10514	0.055	0.155	1.4948	0.484431	0.759968	-
Solyc00g500020	15	22	19	30	0.27	0.341568	0.39	0.502297	0.33	0.422938	0.51	0.666829	0.33	0.42	0.3479	0.754598	0.903646	-
Solyc00g500021	82	68	39	79	1.47	9.13716	1.21	7.65707	0.68	4.28206	1.35	8.67279	1.34	1.015	-0.4008	0.442556	0.736141	-
Solyc00g500022	21	29	37	47	0.38	1.11101	0.52	1.54782	0.65	1.92529	0.8	2.41744	0.45	0.725	0.6881	0.396453	0.699423	-
Solyc00g500023	350	473	500	612	6.26	6.08328	8.43	8.34016	8.76	8.62417	10.46	10.5057	7.345	9.61	0.3878	0.229662	0.523251	-
Solyc00g500024	36	16	47	52	0.64	0.992567	0.29	0.45789	0.82	1.28838	0.89	1.4266	0.465	0.855	0.8787	0.30615	0.615358	-
Solyc00g500025	2	2	0	2	0.04	0.0624444	0.04	0.0635736	0	0	0.03	0.0484045	0.04	0.015	-1.415	0.736081	0.894467	-
Solyc00g500027	3	5	14	10	0.05	0.168675	0.09	0.309106	0.25	0.85442	0.17	0.592737	0.07	0.21	1.585	0.314651	0.624224	-
Solyc00g500028	4	4	11	8	0.07	0.31576	0.07	0.32147	0.19	0.868286	0.14	0.652708	0.07	0.165	1.237	0.460453	0.746741	-
Solyc00g500029	6	4	5	11	0.11	0.544984	0.07	0.353079	0.09	0.451735	0.19	0.972917	0.09	0.14	0.6374	0.73425	0.894156	-
Solyc00g500030	7	5	16	11	0.13	0.738289	0.09	0.520366	0.28	1.61098	0.19	1.11524	0.11	0.235	1.0952	0.423194	0.720964	-
Solyc00g500031	22	10	32	27	0.39	0.981508	0.18	0.461195	0.56	1.4278	0.46	1.19652	0.285	0.51	0.8395	0.421045	0.719047	-
Solyc00g500032	12	9	20	15	0.21	1.39306	0.16	1.08057	0.35	2.35217	0.26	1.78261	0.185	0.305	0.7213	0.569739	0.807303	-
Solyc00g500033	9	8	15	21	0.16	0.142824	0.14	0.127231	0.26	0.235128	0.36	0.332136	0.15	0.31	1.0473	0.402222	0.705186	-
Solyc00g500034	30	19	29	31	0.54	1.15314	0.34	0.739179	0.51	1.10333	0.53	1.16975	0.44	0.52	0.241	0.825556	0.932868	-
Solyc00g500035	37	37	36	36	0.66	3.64339	0.66	3.70927	0.63	3.52332	0.62	3.5374	0.66	0.625	-0.0786	0.844826	0.941045	-
Solyc00g500036	20	24	44	48	0.36	2.12078	0.43	2.57896	0.77	4.59551	0.82	4.99273	0.395	0.795	1.0091	0.196761	0.478011	-
Solyc00g500037	5	5	53	50	0.09	0.0311742	0.09	0.031738	0.93	0.326352	0.85	0.304301	0.09	0.89	3.3058	0.00040975	0.00408403	Up
Solyc00g500038	0	1	4	2	0	0	0.02	0.0376135	0.07	0.131002	0.03	0.0572774	0.01	0.05	2.3219	0.453485	0.745349	-
Solyc00g500039	12	12	48	41	0.21	0.350474	0.21	0.356812	0.84	1.42025	0.7	1.20744	0.21	0.77	1.8745	0.0329882	0.142879	Up
Solyc00g500040	19	32	36	49	0.34	0.732656	0.57	1.25049	0.63	1.37534	0.84	1.87082	0.455	0.735	0.6919	0.417881	0.717486	-
Solyc00g500041	7	13	14	15	0.13	0.138367	0.23	0.24923	0.25	0.269574	0.26	0.286018	0.18	0.255	0.5025	0.715738	0.885652	-
Solyc00g500042	486	527	593	844	8.69	6.64504	9.39	7.31015	10.39	8.04902	14.43	11.4045	9.04	12.41	0.4571	0.121017	0.353665	-
Solyc00g500043	157	171	206	277	2.81	3.34909	3.05	3.70087	3.61	4.35891	4.74	5.83889	2.93	4.175	0.5109	0.192519	0.471646	-
Solyc00g500044	8	6	29	28	0.14	0.233649	0.11	0.186901	0.51	0.862296	0.48	0.827959	0.125	0.495	1.9855	0.0670814	0.238011	-
Solyc00g500045	0	1	3	2	0	0	0.02	0.0376135	0.05	0.093573	0.03	0.0572774	0.01	0.04	2	0.524813	0.779932	-
Solyc00g500046	3	3	29	27	0.05	0.017319	0.05	0.0176322	0.51	0.178967	0.46	0.164681	0.05	0.485	3.278	0.00963602	0.0557315	Up
Solyc00g500047	61	46	74	82	1.09	1.73128	0.82	1.32598	1.3	2.09187	1.4	2.29827	0.955	1.35	0.4994	0.435417	0.730228	-
Solyc00g500048	91	95	128	101	1.63	2.52299	1.69	2.66316	2.24	3.51257	1.73	2.76761	1.66	1.985	0.258	0.655471	0.851121	-
Solyc00g500049	1	3	4	6	0.02	0.0719819	0.05	0.183209	0.07	0.255235	0.1	0.371984	0.035	0.085	1.2801	0.570921	0.807966	-
Solyc00g500050	7	6	19	19	0.13	0.202012	0.11	0.174024	0.33	0.519515	0.32	0.513943	0.12	0.325	1.4374	0.224081	0.515455	-
Solyc00g500051	1	2	8	4	0.02	0.0286707	0.04	0.0583784	0.14	0.203323	0.07	0.103714	0.03	0.105	1.8074	0.365303	0.674114	-
Solyc00g500052	5	5	19	26	0.09	0.030011	0.09	0.0305537	0.33	0.111481	0.44	0.151643	0.09	0.385	2.0969	0.0827951	0.273736	-
Solyc00g500053	1	0	2	2	0.02	0.070169	0	0	0.04	0.142176	0.03	0.108785	0.01	0.035	1.8074	0.615195	0.831497	-
Solyc00g500054	14	17	43	37	0.25	0.243542	0.3	0.297535	0.75	0.740193	0.63	0.634316	0.275	0.69	1.3272	0.126983	0.365042	-
Solyc00g500055	1	3	5	1	0.02	0.0914364	0.05	0.232725	0.09	0.416852	0.02	0.0945041	0.035	0.055	0.6521	0.830186	0.934617	-
Solyc00g500056	4	4	28	21	0.07	0.0751811	0.07	0.0765405	0.49	0.533158	0.36	0.399617	0.07	0.425	2.602	0.0362857	0.153347	Up
Solyc00g500057	5	3	10	12	0.09	0.094602	0.05	0.053507	0.18	0.191681	0.21	0.228144	0.07	0.195	1.478	0.375237	0.681112	-
Solyc00g500058	9	13	11	30	0.16	0.335024	0.23	0.490306	0.19	0.403051	0.51	1.10372	0.195	0.35	0.8439	0.505304	0.772262	-
Solyc00g500059	3	4	7	9	0.05	0.26669	0.07	0.380117	0.12	0.648436	0.15	0.82691	0.06	0.135	1.1699	0.517669	0.777832	-
Solyc00g500060	37	33	50	43	0.66	1.3832	0.59	1.25885	0.88	1.86841	0.74	1.60289	0.625	0.81	0.3741	0.647749	0.846334	-
Solyc00g500061	3	3	11	16	0.05	0.248239	0.05	0.252728	0.19	0.955661	0.27	1.38547	0.05	0.23	2.2016	0.16952	0.437196	-
Solyc00g500062	15	8	59	40	0.27	0.835836	0.14	0.441234	1.03	3.23031	0.68	2.17569	0.205	0.855	2.0603	0.0231656	0.109633	Up
Solyc00g500063	7011	6885	8258	10755	125.39	70.551	122.71	70.2916	144.67	82.4647	183.9	106.943	124.05	164.285	0.4053	0.0405668	0.16626	-
Solyc00g500065	26	36	55	27	0.47	0.477706	0.64	0.662256	0.96	0.988517	0.46	0.483228	0.555	0.71	0.3553	0.685686	0.86939	-
Solyc00g500066	0	7	11	9	0	0	0.12	0.521303	0.19	0.821352	0.15	0.661528	0.06	0.17	1.5025	0.489475	0.763807	-
Solyc00g500067	17	23	22	30	0.3	0.37952	0.41	0.528056	0.39	0.499836	0.51	0.666829	0.355	0.45	0.3421	0.761847	0.90615	-
Solyc00g500068	70	62	40	75	1.25	7.7697	1.1	6.96097	0.7	4.408	1.28	8.22309	1.175	0.99	-0.2472	0.601128	0.825312	-
Solyc00g500069	13	11	21	18	0.23	0.972655	0.2	0.861081	0.37	1.58519	0.31	1.35495	0.215	0.34	0.6612	0.569079	0.807115	-
Solyc00g500070	141	126	181	166	2.52	5.48518	2.25	4.98604	3.17	6.99035	2.84	6.3891	2.385	3.005	0.3334	0.469766	0.751178	-
Solyc00g500071	40	16	48	55	0.72	1.11664	0.29	0.45789	0.84	1.3198	0.94	1.50674	0.505	0.89	0.8175	0.341641	0.652422	-
Solyc00g500072	0	2	0	1	0	0	0.04	0.136602	0	0	0.02	0.0693387	0.02	0.01	-1	0.821727	0.932046	-
Solyc00g500073	6	4	20	12	0.11	0.141041	0.07	0.0913762	0.35	0.454642	0.21	0.278293	0.09	0.28	1.6374	0.236025	0.531128	-
Solyc00g500074	6	5	6	10	0.11	0.544984	0.09	0.453959	0.11	0.55212	0.17	0.870505	0.1	0.14	0.4854	0.78587	0.917336	-
Solyc00g500075	7	5	14	11	0.13	0.738289	0.09	0.520366	0.25	1.43838	0.19	1.11524	0.11	0.22	1	0.480515	0.756076	-
Solyc00g500076	24	10	33	31	0.43	1.08218	0.18	0.461195	0.58	1.47879	0.53	1.37859	0.305	0.555	0.8637	0.397593	0.700002	-
Solyc00g500077	13	8	21	15	0.23	1.52573	0.14	0.945501	0.37	2.48658	0.26	1.78261	0.185	0.315	0.7678	0.549547	0.7963	-
Solyc00g500078	11	6	16	21	0.2	0.17853	0.11	0.0999672	0.28	0.253215	0.36	0.332136	0.155	0.32	1.0458	0.39293	0.697754	-
Solyc00g500079	51	53	43	37	0.91	5.02346	0.94	5.2829	0.75	4.19443	0.63	3.59446	0.925	0.69	-0.4229	0.464886	0.748624	-
Solyc00g500080	20	25	50	51	0.36	2.12078	0.45	2.69891	0.88	5.25201	0.87	5.29716	0.405	0.875	1.1114	0.141782	0.392358	-
Solyc00g500081	5	5	53	56	0.09	0.0311742	0.09	0.031738	0.93	0.326352	0.96	0.343681	0.09	0.945	3.3923	0.000225604	0.00244223	Up
Solyc00g500082	0	1	4	2	0	0	0.02	0.0376135	0.07	0.131002	0.03	0.0572774	0.01	0.05	2.3219	0.453485	0.745349	-
Solyc00g500083	11	12	45	40	0.2	0.333785	0.21	0.356812	0.79	1.33571	0.68	1.17294	0.205	0.735	1.8421	0.0367751	0.154958	Up
Solyc00g500084	44	52	75	104	0.79	1.53477	0.93	1.83942	1.31	2.57832	1.78	3.5741	0.86	1.545	0.8452	0.151147	0.407598	-
Solyc00g500085	3	0	4	4	0.05	0.220503	0	0	0.07	0.312747	0.07	0.319061	0.025	0.07	1.4854	0.640761	0.843373	-
Solyc00g500086	7	13	18	16	0.13	0.138367	0.23	0.24923	0.32	0.345055	0.27	0.297019	0.18	0.295	0.7127	0.562287	0.802533	-
Solyc00g500087	35	40	60	52	0.63	0.917569	0.71	1.05279	1.05	1.54931	0.89	1.33974	0.67	0.97	0.5338	0.45314	0.745195	-
Solyc00g500088	522	565	669	946	9.34	7.36074	10.07	8.07955	11.72	9.35733	16.18	13.1791	9.705	13.95	0.5235	0.0620655	0.225284	-
Solyc00g500092	0	0	3	4	0	0	0	0	0.05	0.0847778	0.07	0.121085	0.001	0.06	5.9069	0.293945	0.601496	-
Solyc00g500094	0	0	1	0	0	0	0	0	0.02	0.0150232	0	0	0.001	0.01	3.3219	0.779403	0.91443	-
Solyc00g500095	1523	2449	1111	720	27.24	35.3672	43.65	57.6981	19.46	25.5969	12.31	16.519	35.445	15.885	-1.1579	0.000433169	0.00426958	Down
Solyc00g500098	6	9	4	5	0.11	0.240538	0.16	0.3562	0.07	0.155074	0.09	0.203406	0.135	0.08	-0.7549	0.605832	0.825766	-
Solyc00g500099	15	14	12	24	0.27	1.3076	0.25	1.23263	0.21	1.03034	0.41	2.05223	0.26	0.31	0.2538	0.860355	0.947232	-
Solyc00g500100	11	10	8	6	0.2	0.259103	0.18	0.23741	0.14	0.183747	0.1	0.133898	0.19	0.12	-0.663	0.622725	0.834	-
Solyc00g500101	2	1	1	3	0.04	0.232177	0.02	0.118188	0.02	0.117608	0.05	0.299958	0.03	0.035	0.2224	0.92166	0.972044	-
Solyc00g500102	5	5	2	3	0.09	0.31717	0.09	0.322905	0.04	0.14281	0.05	0.182117	0.09	0.045	-1	0.577009	0.811945	-
Solyc00g500103	14	11	5	15	0.25	0.197153	0.2	0.160575	0.09	0.0719045	0.26	0.211918	0.225	0.175	-0.3626	0.726626	0.890744	-
Solyc00g500104	3	2	0	6	0.05	0.149508	0.04	0.121769	0	0	0.1	0.309047	0.045	0.05	0.152	0.975528	0.992783	-
Solyc00g500105	16	14	8	11	0.29	0.617607	0.25	0.542047	0.14	0.302059	0.19	0.418214	0.27	0.165	-0.7105	0.514348	0.777025	-
Solyc00g500106	0	14	8	9	0	0	0.25	0.742311	0.14	0.413657	0.15	0.452153	0.125	0.145	0.2141	0.924571	0.973058	-
Solyc00g500107	6	8	4	3	0.11	0.386502	0.14	0.500807	0.07	0.249176	0.05	0.181577	0.125	0.06	-1.0589	0.529318	0.783336	-
Solyc00g500109	0	0	1	0	0	0	0	0	0.02	0.0817449	0	0	0.001	0.01	3.3219	0.779403	0.91443	-
Solyc00g500111	3	3	2	0	0.05	0.110252	0.05	0.112245	0.04	0.0893561	0	0	0.05	0.02	-1.3219	0.597482	0.824724	-
Solyc00g500112	7	0	5	5	0.13	0.729541	0	0	0.09	0.51168	0.09	0.522012	0.065	0.09	0.4695	0.871951	0.952391	-
Solyc00g500115	3	0	0	0	0.05	0.212205	0	0	0	0	0	0	0.025	0.001	-4.6439	0.516529	0.777025	-
Solyc00g500116	4	5	4	6	0.07	0.339007	0.09	0.443747	0.07	0.343446	0.1	0.500543	0.08	0.085	0.0875	0.981519	0.994952	-
Solyc00g500117	11	9	7	5	0.2	0.259671	0.16	0.211494	0.12	0.157843	0.09	0.120772	0.18	0.105	-0.7776	0.564472	0.803782	-
Solyc00g500118	2	1	1	4	0.04	0.232177	0.02	0.118188	0.02	0.117608	0.07	0.419941	0.03	0.045	0.585	0.82731	0.933119	-
Solyc00g500119	6	5	3	3	0.11	0.387652	0.09	0.322905	0.05	0.178513	0.05	0.182117	0.1	0.05	-1	0.603497	0.825766	-
Solyc00g500123	4	9	12	10	0.07	0.0745053	0.16	0.173377	0.21	0.226443	0.17	0.187012	0.115	0.19	0.7244	0.636525	0.841677	-
Solyc00g500124	21	24	35	32	0.38	0.552435	0.43	0.636428	0.61	0.898416	0.55	0.826403	0.405	0.58	0.5181	0.554659	0.798986	-
Solyc00g500125	356	385	458	639	6.37	4.1116	6.86	4.50794	8.02	5.24439	10.93	7.2916	6.615	9.475	0.5184	0.0898305	0.289531	-
Solyc00g500127	0	1	3	2	0	0	0.02	0.0376135	0.05	0.093573	0.03	0.0572774	0.01	0.04	2	0.524813	0.779932	-
Solyc00g500128	4	3	34	33	0.07	0.0242466	0.05	0.0176322	0.6	0.21055	0.56	0.200481	0.06	0.58	3.273	0.00480479	0.0319678	Up
Solyc00g500129	38	28	43	53	0.68	2.07256	0.5	1.5515	0.75	2.31584	0.91	2.86662	0.59	0.83	0.4924	0.537231	0.786966	-
Solyc00g500130	13	10	53	44	0.23	0.512888	0.18	0.408649	0.93	2.10101	0.75	1.72857	0.205	0.84	2.0348	0.0180825	0.0910306	Up
Solyc00g500131	96	97	129	106	1.72	2.66229	1.73	2.72619	2.26	3.54393	1.81	2.89559	1.725	2.035	0.2384	0.675042	0.862842	-
Solyc00g500132	2	3	5	7	0.04	0.143964	0.05	0.183209	0.09	0.32816	0.12	0.446381	0.045	0.105	1.2224	0.548564	0.79559	-
Solyc00g500133	7	6	20	20	0.13	0.202012	0.11	0.174024	0.35	0.551	0.34	0.546065	0.12	0.345	1.5236	0.19474	0.474842	-
Solyc00g500134	3	2	8	4	0.05	0.0700237	0.04	0.057032	0.14	0.198634	0.07	0.101322	0.045	0.105	1.2224	0.543644	0.792783	-
Solyc00g500135	5	5	19	26	0.09	0.030011	0.09	0.0305537	0.33	0.111481	0.44	0.151643	0.09	0.385	2.0969	0.0827951	0.273736	-
Solyc00g500136	15	19	43	37	0.27	0.263025	0.34	0.337207	0.75	0.740193	0.63	0.634316	0.305	0.69	1.1778	0.16582	0.430978	-
Solyc00g500137	1	3	5	1	0.02	0.0914364	0.05	0.232725	0.09	0.416852	0.02	0.0945041	0.035	0.055	0.6521	0.830186	0.934617	-
Solyc00g500138	4	4	32	21	0.07	0.0751811	0.07	0.0765405	0.56	0.609324	0.36	0.399617	0.07	0.46	2.7162	0.0263925	0.121181	Up
Solyc00g500139	4	3	13	8	0.07	0.08322	0.05	0.0605178	0.23	0.277018	0.14	0.172024	0.06	0.185	1.6245	0.343013	0.653862	-
Solyc00g500140	229	245	319	429	4.1	24.1533	4.37	26.2094	5.59	33.3622	7.34	44.691	4.235	6.465	0.6103	0.0650083	0.232591	-
Solyc00g500142	3	0	2	0	0.05	0.248239	0	0	0.04	0.201192	0	0	0.025	0.02	-0.3219	0.889009	0.958538	-
Solyc00g500143	5	10	3	11	0.09	0.135154	0.18	0.275197	0.05	0.0760689	0.19	0.294898	0.135	0.12	-0.1699	0.886163	0.957156	-
Solyc00g500146	0	1	3	2	0	0	0.02	0.0716501	0.05	0.178248	0.03	0.109108	0.01	0.04	2	0.524813	0.779932	-
Solyc00g500148	0	0	0	1	0	0	0	0	0	0	0.02	0.0400598	0.001	0.01	3.3219	0.791539	0.918012	-
Solyc00g500149	0	0	0	1	0	0	0	0	0	0	0.02	0.0232667	0.001	0.01	3.3219	0.791539	0.918012	-
Solyc00g500152	5	2	3	4	0.09	0.496826	0.04	0.224804	0.05	0.279628	0.07	0.399384	0.065	0.06	-0.1155	0.954963	0.985237	-
Solyc00g500155	1	0	0	0	0.02	0.128358	0	0	0	0	0	0	0.01	0.001	-3.3219	0.75481	0.903646	-
Solyc00g500157	0	0	3	2	0	0	0	0	0.05	0.149951	0.03	0.0917871	0.001	0.04	5.3219	0.412093	0.712675	-
Solyc00g500158	1	1	2	0	0.02	0.0902173	0.02	0.0918487	0.04	0.182797	0	0	0.02	0.02	0	0.993374	0.99836	-
Solyc00g500167	0	0	2	2	0	0	0	0	0.04	0.0521568	0.03	0.0399074	0.001	0.035	5.1293	0.489548	0.763807	-
Solyc00g500168	0	0	0	1	0	0	0	0	0	0	0.02	0.0582775	0.001	0.01	3.3219	0.791539	0.918012	-
Solyc00g500169	12	16	8	15	0.21	0.268533	0.29	0.377537	0.14	0.181366	0.26	0.343623	0.25	0.2	-0.3219	0.735491	0.894467	-
Solyc00g500170	1	2	0	5	0.02	0.0521631	0.04	0.106213	0	0	0.09	0.242609	0.03	0.045	0.585	0.860931	0.947543	-
Solyc00g500171	5	5	4	4	0.09	0.413059	0.09	0.420528	0.07	0.325475	0.07	0.332046	0.09	0.07	-0.3626	0.816992	0.929999	-
Solyc00g500172	4	4	1	4	0.07	0.297086	0.07	0.302459	0.02	0.0859933	0.07	0.307053	0.07	0.045	-0.6374	0.709547	0.88227	-
Solyc00g500181	5	3	2	7	0.09	0.103465	0.05	0.0585201	0.04	0.0465867	0.12	0.142582	0.07	0.08	0.1926	0.988695	0.99688	-
Solyc00g500182	16	14	7	12	0.29	0.58005	0.25	0.509085	0.12	0.243163	0.21	0.434128	0.27	0.165	-0.7105	0.515597	0.777025	-
Solyc00g500183	18	9	5	14	0.32	0.392249	0.16	0.199671	0.09	0.111765	0.24	0.304057	0.24	0.165	-0.5406	0.625738	0.835842	-
Solyc00g500184	10	10	10	24	0.18	0.361865	0.18	0.368408	0.18	0.366603	0.41	0.8519	0.18	0.295	0.7127	0.593652	0.822743	-
Solyc00g500185	4	7	7	13	0.07	0.107436	0.12	0.187507	0.12	0.186588	0.22	0.348985	0.095	0.17	0.8395	0.618355	0.833126	-
Solyc00g500186	7	9	5	5	0.13	0.205656	0.16	0.257692	0.09	0.144241	0.09	0.147154	0.145	0.09	-0.6881	0.619571	0.833339	-
Solyc00g500187	12	12	6	11	0.21	0.21822	0.21	0.222166	0.11	0.115802	0.19	0.204061	0.21	0.15	-0.4854	0.633987	0.840199	-
Solyc00g500188	5	6	6	4	0.09	0.413059	0.11	0.513979	0.11	0.51146	0.07	0.332046	0.1	0.09	-0.152	0.897228	0.962118	-
Solyc00g500189	4	4	1	4	0.07	0.297086	0.07	0.302459	0.02	0.0859933	0.07	0.307053	0.07	0.045	-0.6374	0.709547	0.88227	-
Solyc00g500190	17	19	26	34	0.3	0.239454	0.34	0.276289	0.46	0.371971	0.58	0.478477	0.32	0.52	0.7004	0.470869	0.752001	-
Solyc00g500191	175	194	235	313	3.13	5.46643	3.46	6.15203	4.12	7.28964	5.35	9.65705	3.295	4.735	0.5231	0.160035	0.421641	-
Solyc00g500192	28	21	37	32	0.5	0.726443	0.37	0.547288	0.65	0.956741	0.55	0.825896	0.435	0.6	0.4639	0.623109	0.834189	-
Solyc00g500193	4	11	8	9	0.07	0.0745053	0.2	0.216722	0.14	0.150962	0.15	0.16501	0.135	0.145	0.1031	0.953589	0.98497	-
Solyc00g500194	1	0	1	2	0.02	0.0554614	0	0	0.02	0.0561876	0.03	0.0859832	0.01	0.025	1.3219	0.724523	0.889842	-
Solyc00g500195	8	5	9	10	0.14	0.135825	0.09	0.0888949	0.16	0.157261	0.17	0.170463	0.115	0.165	0.5208	0.760372	0.905287	-
Solyc00g500196	24	29	44	54	0.43	0.167681	0.52	0.206444	0.77	0.304198	0.92	0.370796	0.475	0.845	0.831	0.271294	0.574189	-
Solyc00g500197	0	1	3	2	0	0	0.02	0.0376135	0.05	0.093573	0.03	0.0572774	0.01	0.04	2	0.524813	0.779932	-
Solyc00g500198	3	3	29	27	0.05	0.017319	0.05	0.0176322	0.51	0.178967	0.46	0.164681	0.05	0.485	3.278	0.00963602	0.0557315	Up
Solyc00g500199	35	28	40	51	0.63	1.92016	0.5	1.5515	0.7	2.16145	0.87	2.74062	0.565	0.785	0.4744	0.552483	0.798266	-
Solyc00g500200	13	10	52	44	0.23	0.512888	0.18	0.408649	0.91	2.05582	0.75	1.72857	0.205	0.83	2.0175	0.0191664	0.0952777	Up
Solyc00g500201	94	96	128	107	1.68	2.60038	1.71	2.69468	2.24	3.51257	1.83	2.92759	1.695	2.035	0.2637	0.639165	0.843373	-
Solyc00g500202	1	3	4	6	0.02	0.0719819	0.05	0.183209	0.07	0.255235	0.1	0.371984	0.035	0.085	1.2801	0.570921	0.807966	-
Solyc00g500203	7	6	20	19	0.13	0.202012	0.11	0.174024	0.35	0.551	0.32	0.513943	0.12	0.335	1.4811	0.20876	0.494784	-
Solyc00g500204	3	2	8	4	0.05	0.0700237	0.04	0.057032	0.14	0.198634	0.07	0.101322	0.045	0.105	1.2224	0.543644	0.792783	-
Solyc00g500205	5	5	18	26	0.09	0.030011	0.09	0.0305537	0.32	0.108103	0.44	0.151643	0.09	0.38	2.078	0.0909861	0.292378	-
Solyc00g500206	14	17	41	34	0.25	0.243542	0.3	0.297535	0.72	0.710585	0.58	0.583974	0.275	0.65	1.241	0.165561	0.430582	-
Solyc00g500207	1	3	5	1	0.02	0.0914364	0.05	0.232725	0.09	0.416852	0.02	0.0945041	0.035	0.055	0.6521	0.830186	0.934617	-
Solyc00g500208	4	4	28	21	0.07	0.0751811	0.07	0.0765405	0.49	0.533158	0.36	0.399617	0.07	0.425	2.602	0.0362857	0.153347	Up
Solyc00g500209	5	3	10	13	0.09	0.094602	0.05	0.053507	0.18	0.191681	0.22	0.239008	0.07	0.2	1.5146	0.348938	0.659133	-
Solyc00g500210	9	14	13	34	0.16	0.335024	0.25	0.532941	0.23	0.487904	0.58	1.25521	0.205	0.405	0.9823	0.41541	0.715148	-
Solyc00g500211	3	4	7	12	0.05	0.26669	0.07	0.380117	0.12	0.648436	0.21	1.15767	0.06	0.165	1.4594	0.413935	0.714215	-
Solyc00g500212	30	16	46	40	0.54	1.55386	0.29	0.849572	0.81	2.36131	0.68	2.02236	0.415	0.745	0.8441	0.325274	0.634684	-
Solyc00g500214	1	0	0	0	0.02	0.0219685	0	0	0	0	0	0	0.01	0.001	-3.3219	0.75481	0.903646	-
Solyc00g500216	28	25	22	12	0.5	0.573137	0.45	0.525151	0.39	0.452901	0.21	0.248794	0.475	0.3	-0.663	0.451491	0.744118	-
Solyc00g500218	1	0	0	0	0.02	0.0163099	0	0	0	0	0	0	0.01	0.001	-3.3219	0.75481	0.903646	-
Solyc00g500219	0	0	1	5	0	0	0	0	0.02	0.041473	0.09	0.190397	0.001	0.055	5.7814	0.371085	0.678641	-
Solyc00g500221	6	0	0	0	0.11	0.275956	0	0	0	0	0	0	0.055	0.001	-5.7814	0.38921	0.694825	-
Solyc00g500222	6	0	7	0	0.11	0.394701	0	0	0.12	0.43622	0	0	0.055	0.06	0.1255	0.959418	0.986798	-
Solyc00g500224	3	4	5	5	0.05	0.0522782	0.07	0.074513	0.09	0.0953329	0.09	0.0972578	0.06	0.09	0.585	0.824047	0.932248	-
Solyc00g500225	6	9	1	4	0.11	0.436352	0.16	0.646171	0.02	0.0803756	0.07	0.286995	0.135	0.045	-1.585	0.361981	0.671352	-
Solyc00g500226	12	14	6	11	0.21	0.211807	0.25	0.256711	0.11	0.112399	0.19	0.198064	0.23	0.15	-0.6167	0.565485	0.804569	-
Solyc00g500227	5	3	2	7	0.09	0.103465	0.05	0.0585201	0.04	0.0465867	0.12	0.142582	0.07	0.08	0.1926	0.988695	0.99688	-
Solyc00g500228	43	25	18	35	0.77	0.486531	0.45	0.289478	0.32	0.204842	0.6	0.391834	0.61	0.46	-0.4072	0.571938	0.808694	-
Solyc00g500232	2	0	0	0	0.04	0.113041	0	0	0	0	0	0	0.02	0.001	-4.3219	0.600061	0.824724	-
Solyc00g500235	0	2	0	0	0	0	0.04	0.0158751	0	0	0	0	0.02	0.001	-4.3219	0.606259	0.825766	-
Solyc00g500236	3	5	4	2	0.05	0.00432912	0.09	0.00793333	0.07	0.00614013	0.03	0.00268462	0.07	0.05	-0.4854	0.813547	0.928574	-
Solyc00g500237	0	0	0	1	0	0	0	0	0	0	0.02	0.058347	0.001	0.01	3.3219	0.791539	0.918012	-
Solyc00g500238	3	8	3	3	0.05	0.201721	0.14	0.575032	0.05	0.204362	0.05	0.208488	0.095	0.05	-0.926	0.617733	0.832874	-
Solyc00g500239	0	0	0	2	0	0	0	0	0	0	0.03	0.104156	0.001	0.015	3.9069	0.642632	0.843373	-
Solyc00g500240	8	10	4	11	0.14	0.280261	0.18	0.366851	0.07	0.141965	0.19	0.393114	0.16	0.13	-0.2996	0.789728	0.918012	-
Solyc00g500241	4	4	5	7	0.07	0.0731572	0.07	0.0744801	0.09	0.0952909	0.12	0.12962	0.07	0.105	0.585	0.787207	0.917738	-
Solyc00g500242	2	1	1	2	0.04	0.125801	0.02	0.0640379	0.02	0.0637241	0.03	0.0975161	0.03	0.025	-0.263	0.965443	0.988704	-
Solyc00g500243	14	15	14	13	0.25	0.423498	0.27	0.465649	0.25	0.429044	0.22	0.385182	0.26	0.235	-0.1459	0.856811	0.945569	-
Solyc00g500244	1	3	2	5	0.02	0.116088	0.05	0.295469	0.04	0.235217	0.09	0.539924	0.035	0.065	0.8931	0.771869	0.911967	-
Solyc00g500245	7	10	6	9	0.13	0.0888247	0.18	0.125212	0.11	0.0761435	0.15	0.105929	0.155	0.13	-0.2538	0.840132	0.939005	-
Solyc00g500249	0	2	8	1	0	0	0.04	0.0502297	0.14	0.174943	0.02	0.0254964	0.02	0.08	2	0.466692	0.748624	-
Solyc00g500250	16	26	21	16	0.29	0.217956	0.46	0.351975	0.37	0.281723	0.27	0.209732	0.375	0.32	-0.2288	0.784649	0.916654	-
Solyc00g500251	12	10	6	10	0.21	0.21822	0.18	0.190428	0.11	0.115802	0.17	0.182581	0.195	0.14	-0.478	0.665134	0.856066	-
Solyc00g500252	5	5	5	4	0.09	0.413059	0.09	0.420528	0.09	0.418467	0.07	0.332046	0.09	0.08	-0.1699	0.891068	0.959267	-
Solyc00g500253	4	4	1	4	0.07	0.297086	0.07	0.302459	0.02	0.0859933	0.07	0.307053	0.07	0.045	-0.6374	0.709547	0.88227	-
Solyc00g500254	4	0	0	0	0.07	0.37676	0	0	0	0	0	0	0.035	0.001	-5.1293	0.461169	0.746741	-
Solyc00g500255	3	2	0	0	0.05	0.246688	0.04	0.200919	0	0	0	0	0.045	0.001	-5.4919	0.377083	0.682701	-
Solyc00g500256	12	9	9	9	0.21	0.232394	0.16	0.180264	0.16	0.17938	0.15	0.171565	0.185	0.155	-0.2553	0.803637	0.923877	-
Solyc00g500257	42	45	23	36	0.75	1.10595	0.8	1.20101	0.4	0.597562	0.62	0.944923	0.775	0.51	-0.6037	0.35482	0.66474	-
Solyc00g500260	172	160	229	282	3.08	0.983293	2.85	0.926318	4.01	1.29696	4.82	1.59041	2.965	4.415	0.5744	0.122245	0.355919	-
Solyc00g500261	9	17	4	5	0.16	0.686436	0.3	1.31034	0.07	0.304248	0.09	0.399074	0.23	0.08	-1.5236	0.252344	0.551154	-
Solyc00g500262	18	22	9	23	0.32	0.322753	0.39	0.400469	0.16	0.16349	0.39	0.406553	0.355	0.275	-0.3684	0.672301	0.860875	-
Solyc00g500263	5	4	3	9	0.09	0.114345	0.07	0.0905429	0.05	0.0643566	0.15	0.196968	0.08	0.1	0.3219	0.875654	0.953527	-
Solyc00g500268	20	16	96	48	0.36	0.0823564	0.29	0.0675423	1.68	0.389362	0.82	0.193883	0.325	1.25	1.9434	0.0134047	0.0720632	Up
Solyc00g500271	6	9	4	5	0.11	0.240538	0.16	0.3562	0.07	0.155074	0.09	0.203406	0.135	0.08	-0.7549	0.605832	0.825766	-
Solyc00g500272	13	12	9	20	0.23	1.11388	0.21	1.03541	0.16	0.785018	0.34	1.70185	0.22	0.25	0.1844	0.940324	0.979979	-
Solyc00g500273	2	4	1	4	0.04	0.277795	0.07	0.494932	0.02	0.140716	0.07	0.502451	0.055	0.045	-0.2895	0.867149	0.949907	-
Solyc00g500274	8	6	6	4	0.14	0.181372	0.11	0.145084	0.11	0.144373	0.07	0.0937286	0.125	0.09	-0.4739	0.724173	0.889842	-
Solyc00g500275	2	1	1	2	0.04	0.232177	0.02	0.118188	0.02	0.117608	0.03	0.179975	0.03	0.025	-0.263	0.965443	0.988704	-
Solyc00g500276	4	3	1	2	0.07	0.246688	0.05	0.179392	0.02	0.0714051	0.03	0.10927	0.06	0.025	-1.263	0.575078	0.810484	-
Solyc00g500277	2	1	1	2	0.04	0.125801	0.02	0.0640379	0.02	0.0637241	0.03	0.0975161	0.03	0.025	-0.263	0.965443	0.988704	-
Solyc00g500278	104	110	131	192	1.86	2.21684	1.96	2.37827	2.29	2.76507	3.28	4.04042	1.91	2.785	0.5441	0.248633	0.546475	-
Solyc00g500280	6	10	17	8	0.11	0.220391	0.18	0.367162	0.3	0.608937	0.14	0.289908	0.145	0.22	0.6015	0.671155	0.860238	-
Solyc00g500284	1	0	0	0	0.02	0.0346989	0	0	0	0	0	0	0.01	0.001	-3.3219	0.75481	0.903646	-
Solyc00g500290	13	11	42	59	0.23	0.0753474	0.2	0.0667043	0.74	0.245597	1.01	0.341974	0.215	0.875	2.0249	0.0163976	0.0842263	Up
Solyc00g500291	5	4	13	6	0.09	0.126043	0.07	0.099806	0.23	0.326327	0.1	0.144746	0.08	0.165	1.0444	0.52602	0.780819	-
Solyc00g500292	11	11	34	39	0.2	0.310788	0.2	0.316408	0.6	0.944572	0.67	1.07607	0.2	0.635	1.6668	0.0702537	0.245564	-
Solyc00g500293	3	4	8	10	0.05	0.179955	0.07	0.256492	0.14	0.510471	0.17	0.632373	0.06	0.155	1.3692	0.440005	0.733656	-
Solyc00g500294	72	74	94	100	1.29	0.501228	1.32	0.522158	1.65	0.6495	1.71	0.686709	1.305	1.68	0.3644	0.52071	0.777936	-
Solyc00g500295	91	111	135	107	1.63	2.52299	1.98	3.12015	2.36	3.70075	1.83	2.92759	1.805	2.095	0.215	0.71111	0.883063	-
Solyc00g500296	11	8	56	43	0.2	0.445989	0.14	0.317838	0.98	2.21396	0.74	1.70552	0.17	0.86	2.3388	0.00832578	0.049802	Up
Solyc00g500297	17	15	26	28	0.3	1.65609	0.27	1.51743	0.46	2.57258	0.48	2.73863	0.285	0.47	0.7217	0.476566	0.755804	-
Solyc00g500298	13	15	25	30	0.23	1.35494	0.27	1.61935	0.44	2.626	0.51	3.10523	0.25	0.475	0.926	0.352531	0.662909	-
Solyc00g500299	1	2	4	5	0.02	0.00783525	0.04	0.0159539	0.07	0.0277824	0.09	0.0364415	0.03	0.08	1.415	0.513821	0.777025	-
Solyc00g500300	0	1	3	2	0	0	0.02	0.0376135	0.05	0.093573	0.03	0.0572774	0.01	0.04	2	0.524813	0.779932	-
Solyc00g500301	8	6	28	26	0.14	0.233649	0.11	0.186901	0.49	0.828481	0.44	0.758963	0.125	0.465	1.8953	0.0838708	0.276023	-
Solyc00g500302	12	10	7	12	0.21	0.715572	0.18	0.624439	0.12	0.414253	0.21	0.739579	0.195	0.165	-0.241	0.798182	0.921626	-
Solyc00g500303	15	24	9	13	0.27	0.801272	0.43	1.29918	0.16	0.481045	0.22	0.674792	0.35	0.19	-0.8814	0.394062	0.697754	-
Solyc00g500304	1	0	1	2	0.02	0.0668984	0	0	0.02	0.0677744	0.03	0.103714	0.01	0.025	1.3219	0.724523	0.889842	-
Solyc00g500309	2	2	3	2	0.04	0.0518206	0.04	0.0527577	0.05	0.065624	0.03	0.0401694	0.04	0.04	0	0.923456	0.972625	-
Solyc00g500310	0	1	0	0	0	0	0.02	0.118188	0	0	0	0	0.01	0.001	-3.3219	0.758426	0.904592	-
Solyc00g500311	1	2	0	3	0.02	0.0233666	0.04	0.0475782	0	0	0.05	0.0603763	0.03	0.025	-0.263	0.963601	0.988354	-
Solyc00g500312	23	24	31	39	0.41	0.230523	0.43	0.24614	0.54	0.307591	0.67	0.389347	0.42	0.605	0.5265	0.554645	0.798986	-
Solyc00g500313	8	3	1	4	0.14	1.78252	0.05	0.648126	0.02	0.25798	0.07	0.92116	0.095	0.045	-1.078	0.536873	0.786602	-
Solyc00g500314	7	14	8	13	0.13	0.342074	0.25	0.66973	0.14	0.373211	0.22	0.598316	0.19	0.18	-0.078	0.933912	0.976614	-
Solyc00g500315	50	0	56	113	0.89	3.05022	0	0	0.98	3.40265	1.93	6.83643	0.445	1.455	1.7091	0.269325	0.571581	-
Solyc00g500316	19	23	12	12	0.34	0.464086	0.41	0.569753	0.21	0.290395	0.21	0.296258	0.375	0.21	-0.8365	0.379485	0.684545	-
Solyc00g500317	6	9	4	5	0.11	0.240538	0.16	0.3562	0.07	0.155074	0.09	0.203406	0.135	0.08	-0.7549	0.605832	0.825766	-
Solyc00g500318	13	12	9	20	0.23	1.11388	0.21	1.03541	0.16	0.785018	0.34	1.70185	0.22	0.25	0.1844	0.940324	0.979979	-
Solyc00g500319	8	7	27	35	0.14	0.0613751	0.12	0.0535585	0.47	0.208743	0.6	0.271861	0.13	0.535	2.041	0.0552696	0.207211	-
Solyc00g500320	5	4	12	6	0.09	0.126043	0.07	0.099806	0.21	0.297951	0.1	0.144746	0.08	0.155	0.9542	0.562796	0.802777	-
Solyc00g500321	5	2	4	3	0.09	0.530195	0.04	0.239903	0.07	0.417773	0.05	0.304435	0.065	0.06	-0.1155	0.962198	0.988074	-
Solyc00g500322	9	5	17	0	0.16	0.305328	0.09	0.174853	0.3	0.579987	0	0	0.125	0.15	0.263	0.909027	0.967309	-
Solyc00g500323	12	12	34	40	0.21	0.307179	0.21	0.312734	0.6	0.889146	0.68	1.02805	0.21	0.64	1.6077	0.0850027	0.278746	-
Solyc00g500324	256	277	346	484	4.58	3.05016	4.94	3.3494	6.06	4.08865	8.28	5.69926	4.76	7.17	0.591	0.0724413	0.250441	-
Solyc00g500325	8	6	30	28	0.14	0.233649	0.11	0.186901	0.53	0.896112	0.48	0.827959	0.125	0.505	2.0144	0.0623316	0.225931	-
Solyc00g500326	0	1	3	2	0	0	0.02	0.0376135	0.05	0.093573	0.03	0.0572774	0.01	0.04	2	0.524813	0.779932	-
Solyc00g500327	3	3	29	28	0.05	0.017319	0.05	0.0176322	0.51	0.178967	0.48	0.171841	0.05	0.495	3.3074	0.00869411	0.0515269	Up
Solyc00g500328	15	14	32	39	0.27	0.822928	0.25	0.775749	0.56	1.72916	0.67	2.11059	0.26	0.615	1.2421	0.171188	0.43948	-
Solyc00g500329	13	10	53	43	0.23	0.512888	0.18	0.408649	0.93	2.10101	0.74	1.70552	0.205	0.835	2.0262	0.0195606	0.0966346	Up
Solyc00g500330	90	93	127	100	1.61	2.49203	1.66	2.61589	2.22	3.48121	1.71	2.73561	1.635	1.965	0.2652	0.640837	0.843373	-
Solyc00g500331	2	3	5	7	0.04	0.143964	0.05	0.183209	0.09	0.32816	0.12	0.446381	0.045	0.105	1.2224	0.548564	0.79559	-
Solyc00g500332	7	6	20	19	0.13	0.190276	0.11	0.163914	0.35	0.518989	0.32	0.484085	0.12	0.335	1.4811	0.20876	0.494784	-
Solyc00g500333	3	1	6	5	0.05	0.0954921	0.02	0.0388875	0.11	0.212833	0.09	0.177652	0.035	0.1	1.5146	0.516206	0.777025	-
Solyc00g500334	2	0	0	0	0.04	0.235642	0	0	0	0	0	0	0.02	0.001	-4.3219	0.600061	0.824724	-
Solyc00g500335	0	1	3	3	0	0	0.02	0.0647256	0.05	0.161021	0.05	0.164272	0.01	0.05	2.3219	0.456239	0.746741	-
Solyc00g500339	23	18	10	12	0.41	0.0993516	0.32	0.0789449	0.18	0.0441889	0.21	0.0525947	0.365	0.195	-0.9044	0.341801	0.652634	-
Solyc00g500340	4	7	3	4	0.07	0.282409	0.12	0.492885	0.05	0.204362	0.07	0.291884	0.095	0.06	-0.663	0.683019	0.868301	-
Solyc00g500341	3	2	3	1	0.05	0.134404	0.04	0.109468	0.05	0.136164	0.02	0.0555654	0.045	0.035	-0.3626	0.875132	0.953397	-
Solyc00g500342	14	9	4	10	0.25	0.651321	0.16	0.424383	0.07	0.184758	0.17	0.457757	0.205	0.12	-0.7726	0.545659	0.794081	-
Solyc00g500343	14	9	3	21	0.25	1.33345	0.16	0.868839	0.05	0.270182	0.36	1.98459	0.205	0.205	0	0.947136	0.982336	-
Solyc00g500344	2	0	0	0	0.04	0.339527	0	0	0	0	0	0	0.02	0.001	-4.3219	0.600061	0.824724	-
Solyc00g500345	159	136	68	106	2.84	1.93992	2.42	1.68292	1.19	0.823497	1.81	1.27784	2.63	1.5	-0.8101	0.0540603	0.204311	-
Solyc00g500346	0	0	0	1	0	0	0	0	0	0	0.02	0.0582775	0.001	0.01	3.3219	0.791539	0.918012	-
Solyc00g500348	0	2	8	1	0	0	0.04	0.0502297	0.14	0.174943	0.02	0.0254964	0.02	0.08	2	0.466692	0.748624	-
Solyc00g500349	7	9	5	5	0.13	0.205656	0.16	0.257692	0.09	0.144241	0.09	0.147154	0.145	0.09	-0.6881	0.619571	0.833339	-
Solyc00g500350	5	3	2	7	0.09	0.103465	0.05	0.0585201	0.04	0.0465867	0.12	0.142582	0.07	0.08	0.1926	0.988695	0.99688	-
Solyc00g500351	27	29	17	27	0.48	0.243204	0.52	0.268236	0.3	0.153993	0.46	0.24089	0.5	0.38	-0.3959	0.592394	0.821827	-
Solyc00g500353	1519	1935	1403	757	27.17	24.3635	34.49	31.4867	24.58	22.3297	12.94	11.9927	30.83	18.76	-0.7167	0.034096	0.146446	-
Solyc00g500357	0	0	0	1	0	0	0	0	0	0	0.02	0.0582775	0.001	0.01	3.3219	0.791539	0.918012	-
Solyc00g500358	138	117	61	98	2.47	3.80824	2.09	3.28063	1.07	1.67133	1.68	2.67712	2.28	1.375	-0.7296	0.0981808	0.307411	-
Solyc00g500359	1	1	1	1	0.02	0.116088	0.02	0.118188	0.02	0.117608	0.02	0.119983	0.02	0.02	0	0.976835	0.993016	-
Solyc00g500360	4	3	1	2	0.07	0.246688	0.05	0.179392	0.02	0.0714051	0.03	0.10927	0.06	0.025	-1.263	0.575078	0.810484	-
Solyc00g500361	5	11	5	11	0.09	0.204941	0.2	0.463659	0.09	0.207624	0.19	0.447168	0.145	0.14	-0.0506	0.937839	0.978735	-
Solyc00g500362	153	143	231	255	2.74	4.71233	2.55	4.46487	4.05	7.05651	4.36	7.75002	2.645	4.205	0.6688	0.0710536	0.247354	-
Solyc00g500364	11	20	10	19	0.2	0.400711	0.36	0.734323	0.18	0.365362	0.32	0.662648	0.28	0.25	-0.1635	0.852563	0.944361	-
Solyc00g500373	24	26	41	33	0.43	0.493615	0.46	0.537602	0.72	0.83734	0.56	0.664414	0.445	0.64	0.5243	0.544387	0.793238	-
Solyc01g005000	923	1020	442	969	16.51	17.5647	18.18	19.6911	7.74	8.34228	16.57	18.22	17.345	12.155	-0.513	0.0949191	0.300373	-
Solyc01g005010	440	600	680	1075	7.87	6.34369	10.69	8.77259	11.91	9.72588	18.38	15.3124	9.28	15.145	0.7066	0.0307029	0.13588	-
Solyc01g005020	4585	4809	3625	4411	82	14.4866	85.71	15.4158	63.5	11.3652	75.42	13.7711	83.855	69.46	-0.2717	0.0357727	0.151726	-
Solyc01g005030	1575	1580	1644	1835	28.17	8.11289	28.16	8.25666	28.8	8.40293	31.38	9.34056	28.165	30.09	0.0954	0.824487	0.932394	-
Solyc01g005040	0	0	0	5	0	0	0	0	0	0	0.09	0.203783	0.001	0.045	5.4919	0.457307	0.746741	-
Solyc01g005060	611	786	522	469	10.93	10.9171	14.01	14.2465	9.14	9.24876	8.02	8.27929	12.47	8.58	-0.5394	0.0275978	0.125566	-
Solyc01g005070	9	7	0	8	0.16	0.248304	0.12	0.189596	0	0	0.14	0.224555	0.14	0.07	-1	0.58999	0.820412	-
Solyc01g005080	5582	6324	4307	3857	99.83	40.1661	112.71	46.1683	75.45	30.7544	65.95	27.4249	106.27	70.7	-0.588	0.000760017	0.00684228	-
Solyc01g005090	3733	3534	2715	1465	66.77	42.7943	62.98	41.0951	47.56	30.8813	25.05	16.5937	64.875	36.305	-0.8375	0.00866478	0.0514596	-
Solyc01g005100	975	1099	1287	1183	17.44	7.42031	19.59	8.48581	22.55	9.72013	20.23	8.89617	18.515	21.39	0.2082	0.461332	0.746818	-
Solyc01g005110	1072	1099	1024	1027	19.17	11.7643	19.59	12.2394	17.94	11.1536	17.56	11.1378	19.38	17.75	-0.1267	0.356139	0.665977	-
Solyc01g005120	4669	4775	3648	3441	83.51	61.3236	85.1	63.6212	63.91	47.5453	58.84	44.6574	84.305	61.375	-0.458	0.00325626	0.0233788	-
Solyc01g005130	1201	1237	1127	952	21.48	49.6283	22.05	51.8665	19.74	46.2053	16.28	38.8759	21.765	18.01	-0.2732	0.160211	0.422061	-
Solyc01g005140	273	217	563	721	4.88	5.4462	3.87	4.39711	9.86	11.1481	12.33	14.2222	4.375	11.095	1.3426	7.78e-06	0.000122828	Up
Solyc01g005150	294	435	222	210	5.26	5.31431	7.75	7.97161	3.89	3.98163	3.59	3.74875	6.505	3.74	-0.7985	0.0134061	0.0720632	-
Solyc01g005160	2827	2546	688	835	50.56	70.0622	45.38	64.0213	12.05	16.9166	14.28	20.452	47.97	13.165	-1.8654	7.09e-24	1.52e-21	Down
Solyc01g005180	1	4	2	3	0.02	0.171609	0.07	0.611492	0.04	0.347712	0.05	0.443416	0.045	0.045	0	0.967068	0.989448	-
Solyc01g005210	5858	7124	5180	4690	104.77	9.71216	126.97	11.9829	90.75	8.52267	80.2	7.68395	115.87	85.475	-0.4389	0.0126226	0.0687549	-
Solyc01g005220	3987	3257	2224	1341	71.31	23.8729	58.05	19.7851	38.96	13.2136	22.93	7.93395	64.68	30.945	-1.0636	0.000437385	0.00430291	Down
Solyc01g005230	1430	1120	628	563	25.58	39.1588	19.96	31.108	11	17.0597	9.63	15.2365	22.77	10.315	-1.1424	3.25e-06	5.55e-05	Down
Solyc01g005240	3191	3256	3366	3415	57.07	22.0983	58.03	22.8764	58.97	23.133	58.39	23.368	57.55	58.68	0.0281	0.870706	0.951603	-
Solyc01g005250	2737	3112	3909	4876	48.95	33.9653	55.46	39.1783	68.48	48.1389	83.38	59.7965	52.205	75.93	0.5405	0.00513811	0.0337242	-
Solyc01g005253	261	262	408	501	4.67	3.48221	4.67	3.54518	7.15	5.40125	8.57	6.60466	4.67	7.86	0.7511	0.0105643	0.059808	-
Solyc01g005257	933	797	821	945	16.69	11.4004	14.2	9.87499	14.38	9.95116	16.16	11.4087	15.445	15.27	-0.0164	0.730245	0.891999	-
Solyc01g005280	24	56	17	39	0.43	0.365778	1	0.86603	0.3	0.258536	0.67	0.589055	0.715	0.485	-0.56	0.476041	0.755804	-
Solyc01g005290	0	10	6	61	0	0	0.18	0.162846	0.11	0.0990294	1.04	0.955182	0.09	0.575	2.6756	0.144251	0.396621	-
Solyc01g005300	149	204	1192	1061	2.66	1.24151	3.64	1.72963	20.88	9.87299	18.14	8.75058	3.15	19.51	2.6308	3.42e-20	4.38e-18	Up
Solyc01g005310	26	9	24	11	0.47	0.208985	0.16	0.0724304	0.42	0.189198	0.19	0.0873178	0.315	0.305	-0.0465	0.943173	0.981041	-
Solyc01g005320	1233	1162	749	1418	22.05	23.5858	20.71	22.553	13.12	14.2176	24.25	26.8092	21.38	18.685	-0.1944	0.376201	0.682185	-
Solyc01g005330	4830	5035	4360	6106	86.39	42.7295	89.74	45.1891	76.38	38.2732	104.41	53.375	88.065	90.395	0.0377	0.891131	0.959267	-
Solyc01g005340	636	716	1144	1342	11.37	5.76955	12.76	6.59197	20.04	10.3022	22.95	12.0364	12.065	21.495	0.8332	0.000117718	0.00137293	-
Solyc01g005370	512	555	812	469	9.16	23.401	9.89	25.7228	14.22	36.8035	8.02	21.176	9.525	11.12	0.2234	0.608284	0.826701	-
Solyc01g005380	437	398	695	644	7.82	4.06483	7.09	3.75202	12.18	6.41405	11.01	5.91499	7.455	11.595	0.6372	0.0216402	0.104142	-
Solyc01g005390	2455	1888	4027	2785	43.91	53.7683	33.65	41.9499	70.55	87.5204	47.62	60.2675	38.78	59.085	0.6075	0.051253	0.196643	-
Solyc01g005400	160	240	171	129	2.86	1.89033	4.28	2.88004	3	2.00883	2.21	1.50972	3.57	2.605	-0.4546	0.245946	0.543511	-
Solyc01g005410	1344	1182	1299	1638	24.04	16.7791	21.07	14.9721	22.76	16.0937	28.01	20.206	22.555	25.385	0.1705	0.598351	0.824724	-
Solyc01g005420	1220	668	378	220	21.82	62.4839	11.91	34.7223	6.62	19.2053	3.76	11.1284	16.865	5.19	-1.7002	4.49e-05	0.000582114	Down
Solyc01g005430	2197	1838	1360	1183	39.29	18.9814	32.76	16.1129	23.83	11.6632	20.23	10.1012	36.025	22.03	-0.7095	0.000986402	0.00859517	-
Solyc01g005440	5729	5885	3511	2691	102.46	68.8162	104.88	71.7154	61.51	41.8535	46.01	31.9389	103.67	53.76	-0.9474	1.36e-05	0.000203274	-
Solyc01g005450	10	0	0	0	0.18	0.158349	0	0	0	0	0	0	0.09	0.001	-6.4919	0.267065	0.568893	-
Solyc01g005460	458	376	277	394	8.19	6.59938	6.7	5.49639	4.85	3.95923	6.74	5.6132	7.445	5.795	-0.3615	0.162079	0.424914	-
Solyc01g005470	1165	761	824	901	20.84	21.4207	13.56	14.1899	14.44	15.0367	15.41	16.3708	17.2	14.925	-0.2047	0.354187	0.664602	-
Solyc01g005480	659	546	549	716	11.79	7.14278	9.73	6.00135	9.62	5.90443	12.24	7.66418	10.76	10.93	0.0226	0.87448	0.953238	-
Solyc01g005490	1279	1386	1554	1543	22.88	20.626	24.7	22.6693	27.22	24.8598	26.38	24.579	23.79	26.8	0.1719	0.525919	0.780782	-
Solyc01g005500	122	36	23	66	2.18	2.94674	0.64	0.880741	0.4	0.547765	1.13	1.57868	1.41	0.765	-0.8822	0.256695	0.556506	-
Solyc01g005510	4	0	5	9	0.07	0.0764641	0	0	0.09	0.0995983	0.15	0.169349	0.035	0.12	1.7776	0.481099	0.756668	-
Solyc01g005520	233	214	201	341	4.17	3.57416	3.81	3.32465	3.52	3.05654	5.83	5.16461	3.99	4.675	0.2286	0.66631	0.856608	-
Solyc01g005530	268	270	363	434	4.79	9.29049	4.81	9.49799	6.36	12.4971	7.42	14.8744	4.8	6.89	0.5215	0.0919036	0.294299	-
Solyc01g005540	768	886	814	907	13.74	3.06222	15.79	3.58273	14.26	3.21972	15.51	3.57266	14.765	14.885	0.0117	0.831992	0.9354	-
Solyc01g005550	6780	8370	6705	7144	121.26	91.2805	149.17	114.321	117.46	89.5777	122.16	95.0431	135.215	119.81	-0.1745	0.186353	0.462963	-
Solyc01g005560	30189	28930	27513	33109	539.93	259.154	515.6	251.951	481.98	234.368	566.14	280.85	527.765	524.06	-0.0102	0.638651	0.843171	-
Solyc01g005570	952	988	2572	2265	17.03	17.806	17.61	18.7453	45.06	47.73	38.73	41.8533	17.32	41.895	1.2743	4.37e-09	1.3e-07	Up
Solyc01g005580	2388	2277	4390	4067	42.71	49.7032	40.58	48.0784	76.91	90.6749	69.54	83.6412	41.645	73.225	0.8142	4.03e-05	0.000532737	-
Solyc01g005590	760	783	821	1024	13.59	76.0848	13.95	79.5126	14.38	81.5619	17.51	101.32	13.77	15.945	0.2116	0.468569	0.749984	-
Solyc01g005600	2895	3481	3971	3711	51.78	19.9262	62.04	24.3062	69.57	27.1227	63.46	25.2402	56.91	66.515	0.225	0.364411	0.673215	-
Solyc01g005610	0	6	0	0	0	0	0.11	0.0967931	0	0	0	0	0.055	0.001	-5.7814	0.394435	0.697754	-
Solyc01g005620	15058	16327	20481	22681	269.31	139.284	290.99	153.218	358.79	187.992	387.83	207.31	280.15	373.31	0.4142	0.0111519	0.062338	-
Solyc01g005630	49	39	6	8	0.88	2.95605	0.7	2.39393	0.11	0.374345	0.14	0.486059	0.79	0.125	-2.6599	0.00241156	0.0181536	Down
Solyc01g005640	1691	1978	1544	1364	30.24	10.235	35.25	12.1465	27.05	9.27522	23.32	8.15768	32.745	25.185	-0.3787	0.0463184	0.183107	-
Solyc01g005650	0	1	0	0	0	0	0.02	0.0301567	0	0	0	0	0.01	0.001	-3.3219	0.758426	0.904592	-
Solyc01g005670	250	297	415	415	4.47	4.02504	5.29	4.84956	7.27	6.63204	7.1	6.60774	4.88	7.185	0.5581	0.0738174	0.253551	-
Solyc01g005680	532	296	1348	868	9.51	4.66672	5.28	2.63784	23.61	11.7375	14.84	7.52656	7.395	19.225	1.3784	0.000800201	0.00714415	Up
Solyc01g005690	2520	2452	2969	3511	45.07	59.8625	43.7	59.0925	52.01	69.9849	60.04	82.4213	44.385	56.025	0.336	0.0907629	0.291754	-
Solyc01g005700	496	534	653	633	8.87	5.2607	9.52	5.7483	11.44	6.87378	10.82	6.63251	9.195	11.13	0.2755	0.342878	0.653819	-
Solyc01g005710	0	8	0	0	0	0	0.14	0.558847	0	0	0	0	0.07	0.001	-6.1293	0.347168	0.657268	-
Solyc01g005720	11	17	5	0	0.2	0.208836	0.3	0.318919	0.09	0.0952068	0	0	0.25	0.045	-2.4739	0.185972	0.462283	-
Solyc01g005730	19	14	13	30	0.34	0.280163	0.25	0.209727	0.23	0.192004	0.51	0.434344	0.295	0.37	0.3268	0.808091	0.926001	-
Solyc01g005740	0	4	5	3	0	0	0.07	0.347983	0.09	0.445215	0.05	0.252336	0.035	0.07	1	0.730173	0.891973	-
Solyc01g005760	252	222	121	278	4.51	3.6741	3.96	3.28437	2.12	1.74968	4.75	3.99944	4.235	3.435	-0.3021	0.409826	0.711332	-
Solyc01g005770	25	23	37	50	0.45	3.1717	0.41	2.94203	0.65	4.64133	0.85	6.19198	0.43	0.75	0.8026	0.31981	0.629821	-
Solyc01g005780	8	11	3	20	0.14	0.143714	0.2	0.209018	0.05	0.0519985	0.34	0.360729	0.17	0.195	0.1979	0.931832	0.975616	-
Solyc01g005783	2	6	8	18	0.04	0.357465	0.11	1.0008	0.14	1.26751	0.31	2.86329	0.075	0.225	1.585	0.306919	0.616061	-
Solyc01g005787	0	11	0	0	0	0	0.2	1.17611	0	0	0	0	0.1	0.001	-6.6439	0.247544	0.545057	-
Solyc01g005790	193	246	215	217	3.45	5.93341	4.38	7.66906	3.77	6.56865	3.71	6.59463	3.915	3.74	-0.066	0.723167	0.889513	-
Solyc01g005800	1690	1220	1528	1546	30.23	26.5151	21.74	19.4132	26.77	23.7877	26.44	23.9689	25.985	26.605	0.034	0.92288	0.972491	-
Solyc01g005810	4021	4265	4217	4653	71.92	38.5255	76.01	41.4527	73.88	40.0936	79.56	44.0478	73.965	76.72	0.0528	0.980538	0.994775	-
Solyc01g005820	8658	9105	9761	10018	154.85	86.4489	162.27	92.2295	171	96.7151	171.3	98.8409	158.56	171.15	0.1102	0.70781	0.881428	-
Solyc01g005830	1285	1164	1189	1566	22.98	9.53255	20.75	8.76315	20.83	8.75383	26.78	11.4816	21.865	23.805	0.1226	0.776447	0.914256	-
Solyc01g005840	513	528	581	512	9.18	7.16549	9.41	7.47784	10.18	8.05009	8.75	7.05899	9.295	9.465	0.0261	0.925981	0.973821	-
Solyc01g005850	768	452	81	73	13.74	36.6431	8.06	21.8839	1.42	3.83658	1.25	3.44546	10.9	1.335	-3.0294	4.6e-15	3.28e-13	Down
Solyc01g005860	81	34	10	12	1.45	1.17801	0.61	0.504537	0.18	0.14815	0.21	0.176332	1.03	0.195	-2.4011	0.00440727	0.0297687	Down
Solyc01g005870	35	95	5	0	0.63	0.631922	1.69	1.72581	0.09	0.0914566	0	0	1.16	0.045	-4.6881	0.00018644	0.00205627	Down
Solyc01g005880	266	113	9	14	4.76	10.7976	2.01	4.64192	0.16	0.367695	0.24	0.562679	3.385	0.2	-4.0811	8.15e-10	2.69e-08	Down
Solyc01g005890	17	4	0	0	0.3	0.774767	0.07	0.184048	0	0	0	0	0.185	0.001	-7.5314	0.0259542	0.119673	Down
Solyc01g005900	277	337	254	306	4.95	3.03537	6.01	3.75201	4.45	2.7645	5.23	3.31466	5.48	4.84	-0.1792	0.427519	0.722583	-
Solyc01g005910	428	443	442	515	7.65	4.59583	7.9	4.83184	7.74	4.71078	8.81	5.47028	7.775	8.275	0.0899	0.895953	0.961335	-
Solyc01g005920	396	308	470	510	7.08	9.75953	5.49	7.70462	8.23	11.4933	8.72	12.4235	6.285	8.475	0.4313	0.190993	0.469603	-
Solyc01g005930	101	146	286	227	1.81	1.05969	2.6	1.54973	5.01	2.97158	3.88	2.34781	2.205	4.445	1.0114	0.0179788	0.0905791	Up
Solyc01g005950	3890	3934	4324	4874	69.57	22.5046	70.11	23.0893	75.75	24.8245	83.34	27.8633	69.84	79.545	0.1877	0.387012	0.692965	-
Solyc01g005960	3086	3166	2444	2837	55.19	17.629	56.43	18.351	42.81	13.8536	48.51	16.0151	55.81	45.66	-0.2896	0.028047	0.127076	-
Solyc01g005970	1108	1047	1723	1366	19.82	8.67451	18.66	8.3145	30.18	13.3817	23.36	10.5668	19.24	26.77	0.4765	0.0808532	0.2693	-
Solyc01g005980	459	440	677	781	8.21	9.30285	7.84	9.04424	11.86	13.6147	13.35	15.6345	8.025	12.605	0.6514	0.00897043	0.0527762	-
Solyc01g005985	1189	678	2530	3606	21.27	28.3465	12.08	16.3901	44.32	59.8385	61.66	84.931	16.675	52.99	1.668	4.46e-07	9.3e-06	Up
Solyc01g006000	1373	1451	1466	1505	24.56	8.95505	25.86	9.59956	25.68	9.48603	25.73	9.69641	25.21	25.705	0.0281	0.885231	0.957042	-
Solyc01g006010	1165	1286	1404	1640	20.84	6.32654	22.92	7.0838	24.6	7.56578	28.04	8.79788	21.88	26.32	0.2665	0.253658	0.553041	-
Solyc01g006020	438	414	667	958	7.83	6.51318	7.38	6.24987	11.68	9.84292	16.38	14.0824	7.605	14.03	0.8835	0.00154663	0.0125164	-
Solyc01g006040	1801	1861	1789	1598	32.21	5.47044	33.17	5.73535	31.34	5.39238	27.32	4.79561	32.69	29.33	-0.1565	0.305844	0.615101	-
Solyc01g006050	207	81	272	230	3.7	6.28576	1.44	2.49059	4.77	8.20964	3.93	6.90049	2.57	4.35	0.7592	0.193089	0.472539	-
Solyc01g006055	789	929	561	1027	14.11	50.3243	16.56	60.1304	9.83	35.5185	17.56	64.7302	15.335	13.695	-0.1632	0.448639	0.741674	-
Solyc01g006080	2	9	14	13	0.04	0.0295933	0.16	0.120514	0.25	0.18738	0.22	0.168224	0.1	0.235	1.2327	0.413427	0.71389	-
Solyc01g006090	390	569	478	632	6.98	11.5032	10.14	17.0131	8.37	13.9745	10.81	18.4128	8.56	9.59	0.1639	0.720679	0.8884	-
Solyc01g006100	1318	1517	974	1175	23.57	6.90055	27.04	8.05961	17.06	5.06003	20.09	6.07904	25.305	18.575	-0.4461	0.00968119	0.055949	-
Solyc01g006110	3700	3965	3562	3603	66.18	27.0407	70.67	29.3974	62.4	25.83	61.61	26.0179	68.425	62.005	-0.1421	0.225708	0.517565	-
Solyc01g006120	9169	8938	8979	7898	163.99	46.3937	159.3	45.8818	157.3	45.0838	135.05	39.4882	161.645	146.175	-0.1451	0.294919	0.602865	-
Solyc01g006130	416	342	665	705	7.44	4.05417	6.1	3.38409	11.65	6.43139	12.05	6.78653	6.77	11.85	0.8077	0.0035598	0.025042	-
Solyc01g006140	103	158	105	121	1.84	0.966614	2.82	1.50823	1.84	0.97927	2.07	1.12392	2.33	1.955	-0.2532	0.496531	0.768282	-
Solyc01g006150	453	366	586	838	8.1	3.76643	6.52	3.08657	10.27	4.838	14.33	6.88688	7.31	12.3	0.7507	0.0157444	0.08185	-
Solyc01g006160	12227	11519	14962	19206	218.68	228.442	205.3	218.343	262.11	277.396	328.41	354.581	211.99	295.26	0.478	0.0121419	0.066757	-
Solyc01g006170	1406	1533	1255	1745	25.15	52.2001	27.32	57.7294	21.99	46.239	29.84	64.0123	26.235	25.915	-0.0177	0.701239	0.877479	-
Solyc01g006180	647	635	871	959	11.57	4.69019	11.32	4.67183	15.26	6.26703	16.4	6.8712	11.445	15.83	0.4679	0.0465899	0.183729	-
Solyc01g006190	3155	3831	3336	3402	56.43	27.1842	68.28	33.4876	58.44	28.5212	58.17	28.9626	62.355	58.305	-0.0969	0.407606	0.709556	-
Solyc01g006200	153	178	236	214	2.74	2.15291	3.17	2.53582	4.13	3.28757	3.66	2.97227	2.955	3.895	0.3985	0.324877	0.634275	-
Solyc01g006210	68	126	118	103	1.22	0.674733	2.25	1.26689	2.07	1.15982	1.76	1.00604	1.735	1.915	0.1424	0.849837	0.943141	-
Solyc01g006220	439	532	510	616	7.85	1.6456	9.48	2.02324	8.93	1.89652	10.53	2.28147	8.665	9.73	0.1672	0.657813	0.852174	-
Solyc01g006230	2875	3099	2808	2748	51.42	19.9366	55.23	21.8011	49.19	19.3218	46.99	18.8303	53.325	48.09	-0.1491	0.240959	0.537572	-
Solyc01g006240	133	250	131	188	2.38	5.47216	4.46	10.44	2.29	5.33417	3.21	7.62813	3.42	2.75	-0.3146	0.422711	0.720764	-
Solyc01g006250	138	100	114	153	2.47	2.28316	1.78	1.67511	2	1.87292	2.62	2.50307	2.125	2.31	0.1204	0.905436	0.96608	-
Solyc01g006260	351	337	515	407	6.28	11.6554	6.01	11.356	9.02	16.96	6.96	13.3508	6.145	7.99	0.3788	0.276097	0.58	-
Solyc01g006270	0	1	0	0	0	0	0.02	0.0675358	0	0	0	0	0.01	0.001	-3.3219	0.758426	0.904592	-
Solyc01g006280	6548	6515	5379	7351	117.11	40.3111	116.11	40.6896	94.23	32.8601	125.7	44.7195	116.61	109.965	-0.0846	0.412038	0.712675	-
Solyc01g006290	0	0	0	110	0	0	0	0	0	0	1.88	1.618	0.001	0.94	9.8765	0.0927598	0.295536	-
Solyc01g006300	959	73	52	2104	17.15	14.2158	1.3	1.09707	0.91	0.764187	35.98	30.8249	9.225	18.445	0.9996	0.689664	0.871326	-
Solyc01g006310	1235	1988	1209	708	22.09	16.2062	35.43	26.463	21.18	15.742	12.11	9.1825	28.76	16.645	-0.789	0.0241717	0.113195	-
Solyc01g006320	47	28	13	48	0.84	2.49285	0.5	1.51067	0.23	0.691502	0.82	2.51513	0.67	0.525	-0.3518	0.634977	0.840827	-
Solyc01g006330	4	0	4	15	0.07	0.038633	0	0	0.07	0.0391389	0.26	0.148308	0.035	0.165	2.237	0.353903	0.664285	-
Solyc01g006340	457	490	424	425	8.17	5.38348	8.73	5.8565	7.43	4.95997	7.27	4.95116	8.45	7.35	-0.2012	0.303415	0.612373	-
Solyc01g006350	6256	6767	7273	8161	111.89	14.7481	120.6	16.1836	127.41	17.0136	139.55	19.011	116.245	133.48	0.1995	0.329497	0.639613	-
Solyc01g006360	1995	2187	1722	2322	35.68	3.1386	38.98	3.49089	30.17	2.68867	39.7	3.60939	37.33	34.935	-0.0957	0.418203	0.717555	-
Solyc01g006370	10521	10999	9853	12293	188.17	19.9064	196.03	21.1129	172.61	18.4994	210.2	22.983	192.1	191.405	-0.0052	0.671903	0.860623	-
Solyc01g006380	558	527	743	547	9.98	15.0731	9.39	14.4385	13.02	19.922	9.35	14.5954	9.685	11.185	0.2077	0.587412	0.819205	-
Solyc01g006390	0	0	6	0	0	0	0	0	0.11	0.197097	0	0	0.001	0.055	5.7814	0.406393	0.708701	-
Solyc01g006400	5618	5532	2794	1924	100.48	135.203	98.59	135.059	48.95	66.7281	32.9	45.7545	99.535	40.925	-1.2822	3.57e-07	7.6e-06	Down
Solyc01g006420	13	23	0	5	0.23	1.12075	0.41	2.03399	0	0	0.09	0.453269	0.32	0.045	-2.8301	0.0873421	0.283925	-
Solyc01g006430	31400	28459	63698	52861	561.59	772.334	507.21	710.161	1115.89	1554.74	903.88	1284.78	534.4	1009.88	0.9182	2.23e-05	0.000316555	-
Solyc01g006440	0	0	0	9	0	0	0	0	0	0	0.15	0.0671695	0.001	0.075	6.2288	0.354673	0.664602	-
Solyc01g006450	620	431	548	786	11.09	4.83227	7.68	3.40693	9.6	4.2378	13.44	6.05271	9.385	11.52	0.2957	0.462804	0.747511	-
Solyc01g006460	0	0	2	4	0	0	0	0	0.04	0.0312397	0.07	0.0557734	0.001	0.055	5.7814	0.355412	0.665123	-
Solyc01g006480	433	429	569	551	7.74	4.41791	7.65	4.44549	9.97	5.76528	9.42	5.55722	7.695	9.695	0.3333	0.256255	0.556122	-
Solyc01g006490	902	900	1034	1086	16.13	6.97828	16.04	7.06483	18.11	7.93748	18.57	8.30343	16.085	18.34	0.1893	0.493554	0.767873	-
Solyc01g006500	253	261	623	651	4.52	2.9001	4.65	3.03746	10.91	7.09168	11.13	7.38076	4.585	11.02	1.2651	1.2e-06	2.26e-05	Up
Solyc01g006510	2612	2406	3294	2914	46.72	25.5466	42.88	23.8709	57.71	31.9692	49.83	28.1613	44.8	53.77	0.2633	0.295287	0.603139	-
Solyc01g006520	147	127	125	132	2.63	1.87094	2.26	1.6368	2.19	1.57833	2.26	1.66167	2.445	2.225	-0.136	0.628794	0.837624	-
Solyc01g006530	52	34	40	38	0.93	0.910847	0.61	0.608241	0.7	0.694561	0.65	0.657972	0.77	0.675	-0.19	0.732002	0.893015	-
Solyc01g006580	667	542	483	577	11.93	0.58476	9.66	0.482056	8.46	0.420104	9.87	0.500018	10.795	9.165	-0.2362	0.246914	0.544695	-
Solyc01g006585	108	92	24	55	1.93	2.44681	1.64	2.11675	0.42	0.539438	0.94	1.23169	1.785	0.68	-1.3923	0.0190901	0.0950265	Down
Solyc01g006590	0	0	0	5	0	0	0	0	0	0	0.09	0.0976025	0.001	0.045	5.4919	0.457307	0.746741	-
Solyc01g006620	58	17	3	5	1.04	1.04761	0.3	0.30766	0.05	0.0510254	0.09	0.0937001	0.67	0.07	-3.2587	0.00482566	0.0320653	Down
Solyc01g006630	1632	1694	1386	2348	29.19	9.47866	30.19	9.98065	24.28	7.98751	40.15	13.475	29.69	32.215	0.1178	0.849022	0.942971	-
Solyc01g006640	0	4	0	9	0	0	0.07	0.0193679	0	0	0.15	0.0421331	0.035	0.075	1.0995	0.768692	0.910191	-
Solyc01g006650	115	156	209	255	2.06	1.47076	2.78	2.0207	3.66	2.64731	4.36	3.2173	2.42	4.01	0.7286	0.0706553	0.246383	-
Solyc01g006660	2917	2641	1047	2180	52.17	31.859	47.07	29.2643	18.34	11.3465	37.28	23.5298	49.62	27.81	-0.8353	0.00367197	0.0257257	-
Solyc01g006670	329	280	501	439	5.88	8.49606	4.99	7.34047	8.78	12.8524	7.51	11.2153	5.435	8.145	0.5836	0.0746558	0.255037	-
Solyc01g006680	204	185	520	502	3.65	2.00649	3.3	1.84689	9.11	5.07354	8.58	4.87486	3.475	8.845	1.3478	5.87e-06	9.5e-05	Up
Solyc01g006690	1068	1132	1080	1123	19.1	12.6102	20.17	13.5574	18.92	12.6549	19.2	13.1015	19.635	19.06	-0.0429	0.607243	0.826172	-
Solyc01g006700	2051	1979	1873	2232	36.68	10.8406	35.27	10.6124	32.81	9.82381	38.17	11.6594	35.975	35.49	-0.0196	0.646718	0.845892	-
Solyc01g006710	2447	2611	2191	2358	43.76	7.23944	46.53	7.83689	38.38	6.43254	40.32	6.89413	45.145	39.35	-0.1982	0.118043	0.347801	-
Solyc01g006720	937	1420	49	59	16.76	5.0704	25.31	7.79549	0.86	0.263582	1.01	0.315806	21.035	0.935	-4.4917	1.8e-45	1.85e-42	Down
Solyc01g006730	6	0	10	3	0.11	0.0636458	0	0	0.18	0.105511	0.05	0.0299005	0.055	0.115	1.0641	0.666826	0.857015	-
Solyc01g006740	380	429	446	521	6.8	3.67415	7.65	4.20816	7.81	4.27512	8.91	4.97573	7.225	8.36	0.2105	0.536759	0.78656	-
Solyc01g006750	5	0	0	0	0.09	0.408311	0	0	0	0	0	0	0.045	0.001	-5.4919	0.420663	0.718718	-
Solyc01g006780	121	134	146	104	2.16	8.19763	2.39	9.23454	2.56	9.84292	1.78	6.98209	2.275	2.17	-0.0682	0.801066	0.922833	-
Solyc01g006790	109	148	195	131	1.95	6.30874	2.64	8.69551	3.42	11.2094	2.24	7.49009	2.295	2.83	0.3023	0.573445	0.809405	-
Solyc01g006800	5845	6180	6759	6470	104.54	36.6502	110.14	39.3117	118.41	42.0564	110.63	40.0865	107.34	114.52	0.0934	0.804634	0.924217	-
Solyc01g006810	776	668	705	855	13.88	6.60717	11.91	5.77193	12.35	5.95583	14.62	7.19291	12.895	13.485	0.0645	0.986731	0.996659	-
Solyc01g006820	4539	3941	4183	4580	81.18	251.967	70.24	221.954	73.28	230.425	78.31	251.213	75.71	75.795	0.0016	0.746943	0.900363	-
Solyc01g006830	2769	2624	2699	3389	49.52	39.7537	46.77	38.225	47.28	38.4525	57.95	48.0819	48.145	52.615	0.1281	0.703016	0.87868	-
Solyc01g006840	344	307	215	148	6.15	4.15178	5.47	3.7595	3.77	2.5784	2.53	1.76527	5.81	3.15	-0.8832	0.0140338	0.0748185	-
Solyc01g006845	5	2	0	1	0.09	0.152897	0.04	0.069183	0	0	0.02	0.035117	0.065	0.01	-2.7004	0.356069	0.665918	-
Solyc01g006850	169	124	113	149	3.02	2.17121	2.21	1.6176	1.98	1.44215	2.55	1.89481	2.615	2.265	-0.2073	0.523046	0.778423	-
Solyc01g006860	530	498	565	691	9.48	5.32382	8.88	5.07705	9.9	5.63249	11.82	6.86063	9.18	10.86	0.2425	0.437961	0.732436	-
Solyc01g006870	1797	1876	1963	1723	32.14	9.3725	33.43	9.92497	34.39	10.1599	29.46	8.87919	32.785	31.925	-0.0383	0.666939	0.857076	-
Solyc01g006880	1925	1929	1544	1609	34.43	5.56568	34.38	5.6581	27.05	4.42995	27.51	4.59624	34.405	27.28	-0.3348	0.0244444	0.114182	-
Solyc01g006890	2545	2636	2730	3049	45.52	20.0224	46.98	21.0383	47.83	21.314	52.14	23.7037	46.25	49.985	0.112	0.727377	0.891114	-
Solyc01g006900	8446	7949	8530	9232	151.06	65.186	141.67	62.2395	149.43	65.327	157.86	70.4058	146.365	153.645	0.07	0.931936	0.975616	-
Solyc01g006910	26	8	18	32	0.47	1.47816	0.14	0.448265	0.32	1.01959	0.55	1.7878	0.305	0.435	0.5122	0.694409	0.874543	-
Solyc01g006920	91	109	57	124	1.63	1.34735	1.94	1.6326	1	0.837421	2.12	1.81118	1.785	1.56	-0.1944	0.630685	0.838554	-
Solyc01g006930	2646	2638	2516	2021	47.32	20.5244	47.02	20.7631	44.08	19.3695	34.56	15.4928	47.17	39.32	-0.2626	0.165256	0.430119	-
Solyc01g006940	306	277	379	486	5.47	4.46384	4.94	4.10423	6.64	5.48958	8.31	7.00896	5.205	7.475	0.5222	0.1011	0.313242	-
Solyc01g006950	10821	8499	2820	2051	193.54	206.275	151.47	164.356	49.4	53.3398	35.07	38.6315	172.505	42.235	-2.0301	3.5e-15	2.55e-13	Down
Solyc01g006960	3936	3912	4261	4608	70.4	8.59478	69.72	8.66568	74.65	9.23297	78.79	9.94178	70.06	76.72	0.131	0.624662	0.835261	-
Solyc01g006970	2507	2695	3489	3132	44.84	11.1159	48.03	12.122	61.12	15.3501	53.55	13.7205	46.435	57.335	0.3042	0.185109	0.460851	-
Solyc01g006980	2428	2637	2300	3451	43.43	26.7911	47	29.5177	40.29	25.1795	59.01	37.6234	45.215	49.65	0.135	0.745674	0.899611	-
Solyc01g006990	1640	1693	1391	1473	29.33	32.6254	30.17	34.1666	24.37	27.463	25.19	28.9603	29.75	24.78	-0.2637	0.0678845	0.239799	-
Solyc01g007000	11610	10166	2909	2364	207.65	357.642	181.18	317.694	50.96	88.9192	40.42	71.9522	194.415	45.69	-2.0892	2.49e-22	4.14e-20	Down
Solyc01g007010	10904	7950	6199	5165	195.02	339.593	141.69	251.19	108.6	191.584	88.32	158.954	168.355	98.46	-0.7739	0.000854934	0.00757867	-
Solyc01g007020	21899	15784	8412	7134	391.67	619.195	281.31	452.768	147.36	236.013	121.99	199.325	336.49	134.675	-1.3211	1.95e-08	5.17e-07	Down
Solyc01g007030	13324	13245	7164	5404	238.3	672.637	236.06	678.364	125.5	358.881	92.4	269.563	237.18	108.95	-1.1223	3.05e-07	6.58e-06	Down
Solyc01g007040	16199	15313	9161	6716	289.72	1007.51	272.91	966.217	160.49	565.418	114.84	412.759	281.315	137.665	-1.031	5.91e-06	9.54e-05	Down
Solyc01g007050	7	0	3	0	0.13	0.244922	0	0	0.05	0.0954341	0	0	0.065	0.025	-1.3785	0.726411	0.890619	-
Solyc01g007060	778	876	853	1049	13.91	6.31551	15.61	7.21552	14.94	6.87198	17.94	8.41851	14.76	16.44	0.1555	0.644691	0.844741	-
Solyc01g007070	3247	3303	3510	3664	58.07	39.6202	58.87	40.8923	61.49	42.5029	62.65	44.1791	58.47	62.07	0.0862	0.84406	0.940571	-
Solyc01g007080	0	0	0	8	0	0	0	0	0	0	0.14	0.0668106	0.001	0.07	6.1293	0.375319	0.681112	-
Solyc01g007090	0	0	12	0	0	0	0	0	0.21	0.110977	0	0	0.001	0.105	6.7142	0.233933	0.528783	-
Solyc01g007100	628	816	57	97	11.23	5.67177	14.54	7.47629	1	0.511668	1.66	0.866519	12.885	1.33	-3.2762	9.8e-23	1.74e-20	Down
Solyc01g007110	7415	6557	4740	4055	132.62	94.0333	116.86	84.3571	83.04	59.6499	69.34	50.8145	124.74	76.19	-0.7113	0.00023784	0.00255857	-
Solyc01g007120	1334	1422	1430	1361	23.86	11.0795	25.34	11.9795	25.05	11.7844	23.27	11.168	24.6	24.16	-0.026	0.6889	0.871116	-
Solyc01g007130	2268	2484	1674	2613	40.56	26.1515	44.27	29.0597	29.33	19.1584	44.68	29.7744	42.415	37.005	-0.1969	0.253511	0.552856	-
Solyc01g007140	712	820	701	811	12.73	1.57238	14.61	1.83722	12.28	1.53666	13.87	1.77067	13.67	13.075	-0.0642	0.569837	0.807303	-
Solyc01g007150	8710	8662	9504	12181	155.78	37.3362	154.38	37.6697	166.49	40.4256	208.29	51.5962	155.08	187.39	0.273	0.191325	0.470285	-
Solyc01g007160	70	90	29	80	1.25	0.624526	1.6	0.813849	0.51	0.258143	1.37	0.707445	1.425	0.94	-0.6002	0.313685	0.62337	-
Solyc01g007170	892	877	625	1681	15.95	12.2361	15.63	12.2074	10.95	8.51033	28.74	22.7877	15.79	19.845	0.3298	0.535696	0.786479	-
Solyc01g007180	266	270	425	395	4.76	2.87568	4.81	2.95843	7.45	4.55973	6.75	4.21471	4.785	7.1	0.5693	0.0692548	0.242995	-
Solyc01g007190	246	203	357	421	4.4	9.60377	3.62	8.04416	6.25	13.8203	7.2	16.2425	4.01	6.725	0.7459	0.0234066	0.110475	-
Solyc01g007200	16	15	29	50	0.29	0.18821	0.27	0.178399	0.51	0.335324	0.85	0.570158	0.28	0.68	1.2801	0.151865	0.408721	-
Solyc01g007220	19964	18943	11188	10979	357.06	793.237	337.61	763.59	196	441.131	187.73	431.049	347.335	191.865	-0.8562	1.5e-08	4.05e-07	-
Solyc01g007230	750	778	659	608	13.41	36.4193	13.87	38.3497	11.54	31.751	10.4	29.1922	13.64	10.97	-0.3143	0.112608	0.336596	-
Solyc01g007240	6	3	3	6	0.11	0.380295	0.05	0.175987	0.05	0.175125	0.1	0.357322	0.08	0.075	-0.0931	0.945528	0.981784	-
Solyc01g007250	1179	1266	1125	1219	21.09	11.0842	22.56	12.0712	19.71	10.4946	20.84	11.3203	21.825	20.275	-0.1063	0.379939	0.684915	-
Solyc01g007260	841	1070	1416	1066	15.04	9.8283	19.07	12.6872	24.81	16.4251	18.23	12.3126	17.055	21.52	0.3355	0.29178	0.599014	-
Solyc01g007263	0	0	0	11	0	0	0	0	0	0	0.19	0.0909197	0.001	0.095	6.5699	0.290173	0.597152	-
Solyc01g007267	150	156	281	329	2.68	2.87185	2.78	3.03288	4.92	5.34123	5.63	6.23543	2.73	5.275	0.9503	0.00498709	0.0329342	-
Solyc01g007740	1166	1217	1096	1370	20.85	11.0661	21.69	11.7201	19.2	10.3238	23.43	12.8527	21.27	21.315	0.003	0.766329	0.908687	-
Solyc01g007750	169	144	195	180	3.02	5.22805	2.57	4.52949	3.42	5.99803	3.08	5.5108	2.795	3.25	0.2176	0.664949	0.856066	-
Solyc01g007760	1108	1092	1169	1232	19.82	8.67612	19.46	8.67257	20.48	9.08242	21.07	9.53273	19.64	20.775	0.0811	0.894216	0.960706	-
Solyc01g007770	1440	1537	1274	856	25.75	83.8806	27.39	90.8364	22.32	73.6595	14.64	49.2898	26.57	18.48	-0.5238	0.0491918	0.191076	-
Solyc01g007780	1447	1230	1209	894	25.88	12.9877	21.92	11.1993	21.18	10.7682	15.29	7.93063	23.9	18.235	-0.3903	0.112233	0.335872	-
Solyc01g007790	395	312	567	612	7.06	1.75239	5.56	1.40502	9.93	2.49703	10.46	2.68342	6.31	10.195	0.6921	0.0205448	0.100311	-
Solyc01g007800	68	121	62	74	1.22	3.2354	2.16	5.83182	1.09	2.92849	1.27	3.48099	1.69	1.18	-0.5182	0.302408	0.611291	-
Solyc01g007810	43	52	26	56	0.77	2.03291	0.93	2.49973	0.46	1.23037	0.96	2.61956	0.85	0.71	-0.2596	0.643382	0.843918	-
Solyc01g007830	15	14	11	5	0.27	1.50805	0.25	1.4216	0.19	1.07512	0.09	0.519549	0.26	0.14	-0.8931	0.466327	0.748624	-
Solyc01g007840	548	510	570	637	9.8	22.1666	9.09	20.9324	9.99	22.8922	10.89	25.4584	9.445	10.44	0.1445	0.708771	0.881904	-
Solyc01g007850	395	388	444	494	7.06	5.32808	6.92	5.31686	7.78	5.94833	8.45	6.59104	6.99	8.115	0.2153	0.524816	0.779932	-
Solyc01g007860	9645	10817	10549	10552	172.5	97.4976	192.78	110.93	184.8	105.817	180.43	105.401	182.64	182.615	-0.0002	0.737405	0.894973	-
Solyc01g007870	42	7	11	22	0.75	2.23415	0.12	0.363929	0.19	0.573397	0.38	1.16995	0.435	0.285	-0.6101	0.562952	0.80286	-
Solyc01g007880	604	715	654	743	10.8	1.87759	12.74	2.25492	11.46	2.01842	12.7	2.28199	11.77	12.08	0.0375	0.932678	0.975839	-
Solyc01g007890	900	1004	687	642	16.1	24.2854	17.89	27.4734	12.04	18.3991	10.98	17.118	16.995	11.51	-0.5622	0.00605946	0.0384875	-
Solyc01g007900	1577	1658	1715	1528	28.2	9.4755	29.55	10.1087	30.04	10.2259	26.13	9.07452	28.875	28.085	-0.04	0.659167	0.852406	-
Solyc01g007910	6567	6209	6291	8422	117.45	35.8112	110.66	34.351	110.21	34.0437	144.01	45.3826	114.055	127.11	0.1563	0.602616	0.825766	-
Solyc01g007920	741	793	991	900	13.25	9.61357	14.13	10.4374	17.36	12.7605	15.39	11.5409	13.69	16.375	0.2584	0.357144	0.666912	-
Solyc01g007930	708	842	1122	862	12.66	10.8197	15.01	13.0601	19.66	17.0222	14.74	13.02	13.835	17.2	0.3141	0.322408	0.631706	-
Solyc01g007950	229	157	47	34	4.1	1.16339	2.8	0.808876	0.82	0.235724	0.58	0.170098	3.45	0.7	-2.3012	3.96e-06	6.64e-05	Down
Solyc01g007970	0	0	7	3	0	0	0	0	0.12	0.0878028	0.05	0.0373232	0.001	0.085	6.4094	0.172423	0.441161	-
Solyc01g007980	249	368	374	460	4.45	3.76644	6.56	5.65273	6.55	5.61646	7.87	6.88458	5.505	7.21	0.3893	0.295008	0.602865	-
Solyc01g007990	604	575	633	701	10.8	8.50568	10.25	8.2185	11.09	8.84844	11.99	9.75969	10.525	11.54	0.1328	0.735097	0.894467	-
Solyc01g008000	19138	20805	26558	25417	342.29	196.751	370.79	216.987	465.25	270.93	434.61	258.198	356.54	449.93	0.3356	0.0790965	0.265043	-
Solyc01g008010	812	898	429	558	14.52	7.30225	16	8.19207	7.52	3.8314	9.54	4.95872	15.26	8.53	-0.8391	9.13e-05	0.00109384	-
Solyc01g008020	2802	2767	2419	2895	50.11	27.8374	49.31	27.8883	42.38	23.8514	49.5	28.421	49.71	45.94	-0.1138	0.29197	0.599262	-
Solyc01g008040	38	66	13	22	0.68	1.24066	1.18	2.19184	0.23	0.42513	0.38	0.716571	0.93	0.305	-1.6084	0.0364811	0.153995	Down
Solyc01g008050	173	95	72	154	3.09	3.42912	1.69	1.90939	1.26	1.41659	2.63	3.01656	2.39	1.945	-0.2972	0.509636	0.775985	-
Solyc01g008060	2507	2563	2708	2518	44.84	12.856	45.68	13.3336	47.44	13.7795	43.06	12.7598	45.26	45.25	-0.0003	0.776845	0.914383	-
Solyc01g008070	899	835	589	903	16.08	5.40612	14.88	5.09314	10.32	3.51503	15.44	5.3651	15.48	12.88	-0.2653	0.200596	0.483302	-
Solyc01g008080	13744	17058	21388	24400	245.81	256.67	304.01	323.182	374.68	396.357	417.22	450.269	274.91	395.95	0.5264	0.00532639	0.0346722	-
Solyc01g008090	7787	8376	9116	11903	139.27	165.406	149.28	180.501	159.7	192.154	203.53	249.835	144.275	181.615	0.3321	0.104458	0.320067	-
Solyc01g008100	1511	1371	2514	2537	27.02	15.1884	24.43	13.9809	44.04	25.0798	43.38	25.2028	25.725	43.71	0.7648	0.000139361	0.00159433	-
Solyc01g008110	19677	18368	35560	42719	351.93	324.675	327.36	307.469	622.95	582.232	730.46	696.499	339.645	676.705	0.9945	1.15e-09	3.74e-08	-
Solyc01g008120	6908	7224	6578	6381	123.55	15.9338	128.75	16.9046	115.24	15.0566	109.11	14.5436	126.15	112.175	-0.1694	0.170324	0.438151	-
Solyc01g008130	1248	1051	896	801	22.32	6.0039	18.73	5.12932	15.7	4.27847	13.7	3.80882	20.525	14.7	-0.4816	0.0260279	0.119927	-
Solyc01g008140	4522	4765	8137	6265	80.88	53.2056	84.92	56.8735	142.55	95.0022	107.13	72.8381	82.9	124.84	0.5906	0.0156841	0.0815857	-
Solyc01g008150	2	0	12	5	0.04	0.631521	0	0	0.21	3.3589	0.09	1.46859	0.02	0.15	2.9069	0.199581	0.481896	-
Solyc01g008160	505	586	861	905	9.03	14.3234	10.44	16.8594	15.08	24.2332	15.47	25.3618	9.735	15.275	0.6499	0.00689518	0.0427734	-
Solyc01g008170	2633	2685	3137	2966	47.09	26.7431	47.85	27.6661	54.96	31.6213	50.72	29.771	47.47	52.84	0.1546	0.567795	0.806287	-
Solyc01g008180	1605	1482	1478	1609	28.71	10.2892	26.41	9.63608	25.89	9.40006	27.51	10.1899	27.56	26.7	-0.0457	0.574609	0.810117	-
Solyc01g008190	504	448	596	435	9.01	12.1305	7.98	10.938	10.44	14.2398	7.44	10.3528	8.495	8.94	0.0737	0.933623	0.976391	-
Solyc01g008200	286	389	481	457	5.12	10.5528	6.93	14.5417	8.43	17.6026	7.81	16.6372	6.025	8.12	0.4305	0.198396	0.480247	-
Solyc01g008220	1825	1359	754	486	32.64	23.7548	24.22	17.9456	13.21	9.73989	8.31	6.25077	28.43	10.76	-1.4017	1.09e-05	0.00016724	Down
Solyc01g008230	1421	1406	1419	1530	25.41	46.3963	25.06	46.5847	24.86	45.9864	26.16	49.3683	25.235	25.51	0.0156	0.818045	0.930403	-
Solyc01g008250	281	216	272	317	5.03	4.26344	3.85	3.32228	4.77	4.09601	5.42	4.74814	4.44	5.095	0.1985	0.673494	0.861762	-
Solyc01g008260	447	437	640	709	7.99	5.08244	7.79	5.04483	11.21	7.22406	12.12	7.96819	7.89	11.665	0.5641	0.0263551	0.121066	-
Solyc01g008270	1661	1579	2325	2561	29.71	19.3614	28.14	18.6699	40.73	26.8905	43.79	29.4944	28.925	42.26	0.547	0.00421325	0.0287292	-
Solyc01g008280	1351	1578	1567	1949	24.16	15.1244	28.12	17.9218	27.45	17.409	33.33	21.565	26.14	30.39	0.2173	0.411408	0.712213	-
Solyc01g008290	1337	1609	1792	2432	23.91	6.80083	28.68	8.3051	31.39	9.04531	41.59	12.2265	26.295	36.49	0.4727	0.0505422	0.194669	-
Solyc01g008300	150	95	370	312	2.68	3.2481	1.69	2.08528	6.48	7.95645	5.33	6.67656	2.185	5.905	1.4343	0.000688805	0.0063038	Up
Solyc01g008310	7988	8388	8227	9471	142.87	24.8582	149.49	26.4804	144.12	25.404	161.95	29.1233	146.18	153.035	0.0661	0.953711	0.98497	-
Solyc01g008320	1899	2035	1921	1978	33.96	4.11209	36.27	4.47121	33.65	4.1279	33.82	4.23252	35.115	33.735	-0.0578	0.514581	0.777025	-
Solyc01g008330	4882	4893	3910	8528	87.32	15.6435	87.2	15.9045	68.5	12.4326	145.82	27.0003	87.26	107.16	0.2964	0.480331	0.755832	-
Solyc01g008340	1030	1058	968	1420	18.42	5.72922	18.86	5.97215	16.96	5.34419	24.28	7.80524	18.64	20.62	0.1456	0.726095	0.890559	-
Solyc01g008360	2119	2063	2638	2483	37.9	46.1702	36.77	45.6036	46.21	57.0307	42.46	53.4606	37.335	44.335	0.2479	0.293432	0.601019	-
Solyc01g008370	7820	8268	10076	10790	139.86	56.5506	147.36	60.6606	176.52	72.3082	184.5	77.103	143.61	180.51	0.3299	0.0568432	0.211389	-
Solyc01g008390	0	0	4	5	0	0	0	0	0.07	0.0664339	0.09	0.0871396	0.001	0.08	6.3219	0.207549	0.492868	-
Solyc01g008400	11	27	24	31	0.2	0.0702627	0.48	0.17168	0.42	0.149484	0.53	0.192443	0.34	0.475	0.4824	0.653577	0.850076	-
Solyc01g008410	0	0	4	12	0	0	0	0	0.07	0.0692556	0.21	0.211962	0.001	0.14	7.1293	0.0730103	0.251549	-
Solyc01g008420	2	10	0	17	0.04	0.0135229	0.18	0.0619536	0	0	0.29	0.10133	0.11	0.145	0.3985	0.88111	0.955592	-
Solyc01g008425	0	0	0	3	0	0	0	0	0	0	0.05	0.0950177	0.001	0.025	4.6439	0.556894	0.798986	-
Solyc01g008440	595	612	67	99	10.64	3.77154	10.91	3.93718	1.17	0.420158	1.69	0.619149	10.775	1.43	-2.9136	4.91e-22	7.91e-20	Down
Solyc01g008450	245	278	42	78	4.38	12.4373	4.95	14.3101	0.74	2.1288	1.33	3.90333	4.665	1.035	-2.1722	2.78e-07	6.06e-06	Down
Solyc01g008460	841	827	1130	1123	15.04	7.12641	14.74	7.11055	19.8	9.50468	19.2	9.40276	14.89	19.5	0.3891	0.098656	0.30845	-
Solyc01g008470	902	877	806	889	16.13	6.21326	15.63	6.12953	14.12	5.51023	15.2	6.05146	15.88	14.66	-0.1153	0.389195	0.694825	-
Solyc01g008480	827	935	1053	1027	14.79	4.78493	16.66	5.48739	18.45	6.0472	17.56	5.8717	15.725	18.005	0.1953	0.496968	0.768282	-
Solyc01g008490	525	467	679	622	9.39	4.22845	8.32	3.81437	11.89	5.42435	10.64	4.95209	8.855	11.265	0.3473	0.249229	0.547272	-
Solyc01g008500	9	19	27	19	0.16	0.0665342	0.34	0.143942	0.47	0.198003	0.32	0.137533	0.25	0.395	0.6599	0.545353	0.79394	-
Solyc01g008510	0	3	0	0	0	0	0.05	0.193501	0	0	0	0	0.025	0.001	-4.6439	0.522482	0.777936	-
Solyc01g008520	172	148	402	378	3.08	0.808655	2.64	0.705667	7.04	1.87256	6.46	1.75298	2.86	6.75	1.2389	0.00020136	0.00220197	Up
Solyc01g008530	952	940	1072	2026	17.03	6.30558	16.75	6.31406	18.78	7.04459	34.64	13.2562	16.89	26.71	0.6612	0.0483399	0.188639	-
Solyc01g008550	7924	7951	9426	9285	141.72	90.8313	141.71	92.4673	165.13	107.221	158.77	105.173	141.715	161.95	0.1926	0.378183	0.683615	-
Solyc01g008560	8604	9589	2151	1797	153.88	46.6486	170.9	52.7451	37.68	11.5722	30.73	9.62832	162.39	34.205	-2.2472	3.79e-29	1.25e-26	Down
Solyc01g008600	1036	1186	1161	1354	18.53	10.5895	21.14	12.2995	20.34	11.7761	23.15	13.6736	19.835	21.745	0.1326	0.695448	0.87524	-
Solyc01g008620	730	210	3924	4767	13.06	17.8161	3.74	5.19426	68.74	95.0011	81.51	114.924	8.4	75.125	3.1608	0.000149904	0.00169985	Up
Solyc01g008640	131	67	64	122	2.34	3.13261	1.19	1.62189	1.12	1.519	2.09	2.8918	1.765	1.605	-0.1371	0.717525	0.88665	-
Solyc01g008650	1355	661	820	951	24.23	23.9689	11.78	11.8638	14.37	14.4013	16.26	16.6244	18.005	15.315	-0.2335	0.414548	0.714664	-
Solyc01g008660	238	357	206	265	4.26	8.07084	6.36	12.2673	3.61	6.92893	4.53	8.8703	5.31	4.07	-0.3837	0.21076	0.497696	-
Solyc01g008670	21	22	49	101	0.38	0.286051	0.39	0.298888	0.86	0.655856	1.73	1.34598	0.385	1.295	1.75	0.0191908	0.0953567	Up
Solyc01g008680	1	7	17	22	0.02	0.0165609	0.12	0.101162	0.3	0.251666	0.38	0.325213	0.07	0.34	2.2801	0.133368	0.376417	-
Solyc01g008690	340	412	227	96	6.08	3.54385	7.34	4.35563	3.98	2.3502	1.64	0.987978	6.71	2.81	-1.2557	0.00963706	0.0557315	Down
Solyc01g008700	429	545	492	587	7.67	3.72444	9.71	4.8003	8.62	4.24056	10.04	5.03885	8.69	9.33	0.1025	0.861325	0.947689	-
Solyc01g008730	1538	1767	1745	1674	27.51	6.85493	31.49	7.98856	30.57	7.71716	28.62	7.37078	29.5	29.595	0.0046	0.809569	0.926835	-
Solyc01g008740	3	0	0	0	0.05	0.0220791	0	0	0	0	0	0	0.025	0.001	-4.6439	0.516529	0.777025	-
Solyc01g008760	290	344	396	456	5.19	2.94818	6.13	3.54512	6.94	3.99389	7.8	4.57945	5.66	7.37	0.3809	0.229995	0.523814	-
Solyc01g008770	3400	3485	3278	3517	60.81	7.83474	62.11	8.14694	57.43	7.49615	60.14	8.00838	61.46	58.785	-0.0642	0.436586	0.731308	-
Solyc01g008780	595	579	671	723	10.64	4.84198	10.32	4.78128	11.75	5.41713	12.36	5.81342	10.48	12.055	0.202	0.505424	0.772354	-
Solyc01g008790	281	167	178	673	5.03	2.46321	2.98	1.4857	3.12	1.54788	11.51	5.82558	4.005	7.315	0.8691	0.185634	0.461748	-
Solyc01g008800	1136	1129	1027	975	20.32	8.46918	20.12	8.53746	17.99	7.59624	16.67	7.18099	20.22	17.33	-0.2225	0.180935	0.455325	-
Solyc01g008810	940	1124	1644	1423	16.81	11.6368	20.03	14.1166	28.8	20.198	24.33	17.4076	18.42	26.565	0.5283	0.0370487	0.155947	-
Solyc01g008820	2654	2727	2490	3179	47.47	18.7177	48.6	19.5098	43.62	17.4249	54.36	22.1536	48.035	48.99	0.0284	0.851695	0.943976	-
Solyc01g008830	8	6	12	13	0.14	0.0402658	0.11	0.0322095	0.21	0.0611895	0.22	0.0653976	0.125	0.215	0.7824	0.579179	0.812749	-
Solyc01g008840	3255	3161	3341	3543	58.22	17.4993	56.34	17.2404	58.53	17.8228	60.58	18.8195	57.28	59.555	0.0562	0.99933	0.99965	-
Solyc01g008850	1115	1041	1690	1975	19.94	7.63615	18.55	7.2323	29.61	11.4878	33.77	13.3663	19.245	31.69	0.7195	0.000378916	0.00382103	-
Solyc01g008870	3	0	0	0	0.05	0.0401526	0	0	0	0	0	0	0.025	0.001	-4.6439	0.516529	0.777025	-
Solyc01g008880	0	0	0	2	0	0	0	0	0	0	0.03	0.122383	0.001	0.015	3.9069	0.642632	0.843373	-
Solyc01g008890	805	900	880	780	14.4	21.8323	16.04	24.7586	15.42	23.6849	13.34	20.9038	15.22	14.38	-0.0819	0.571488	0.808294	-
Solyc01g008900	251	249	329	294	4.49	1.98975	4.44	2.00317	5.76	2.58598	5.03	2.30384	4.465	5.395	0.273	0.472706	0.753074	-
Solyc01g008910	140	151	573	569	2.5	3.13586	2.69	3.4352	10.04	12.7585	9.73	12.6142	2.595	9.885	1.9295	2.09e-11	8.96e-10	Up
Solyc01g008920	75	62	78	91	1.34	0.52934	1.1	0.44239	1.37	0.548277	1.56	0.636921	1.22	1.465	0.264	0.703493	0.87868	-
Solyc01g008930	374	432	506	443	6.69	2.11667	7.7	2.48028	8.86	2.83995	7.57	2.47545	7.195	8.215	0.1913	0.60681	0.826046	-
Solyc01g008940	18	16	70	29	0.32	2.02087	0.29	1.86453	1.23	7.86942	0.5	3.26354	0.305	0.865	1.5039	0.0974581	0.305929	-
Solyc01g008950	9259	10257	11448	11528	165.6	125.056	182.8	140.541	200.55	153.432	197.12	153.853	174.2	198.835	0.1908	0.377231	0.682756	-
Solyc01g008960	25089	24415	24515	26940	448.72	121.475	435.13	119.926	429.46	117.783	460.65	128.888	441.925	445.055	0.0102	0.739771	0.896152	-
Solyc01g008970	15251	15344	17440	17206	272.77	357.485	273.47	364.883	305.52	405.649	294.21	398.519	273.12	299.865	0.1348	0.598342	0.824724	-
Solyc01g008980	365	352	511	456	6.53	3.66889	6.27	3.58651	8.95	5.09441	7.8	4.52947	6.4	8.375	0.388	0.220204	0.509798	-
Solyc01g008990	1100	1062	1245	1348	19.67	7.04196	18.93	6.89958	21.81	7.91033	23.05	8.52887	19.3	22.43	0.2168	0.392963	0.697754	-
Solyc01g009000	1479	1288	2991	2625	26.45	47.0616	22.96	41.5907	52.4	94.4543	44.89	82.5509	24.705	48.645	0.9775	2.16e-05	0.000306933	-
Solyc01g009010	479	668	435	524	8.57	3.22663	11.91	4.56524	7.62	2.90652	8.96	3.48664	10.24	8.29	-0.3048	0.1917	0.470745	-
Solyc01g009020	1716	1888	2056	2398	30.69	29.3895	33.65	32.8067	36.02	34.9453	41	40.5798	32.17	38.51	0.2595	0.236871	0.532149	-
Solyc01g009030	2393	2520	2726	2778	42.8	7.65841	44.91	8.18128	47.76	8.65783	47.5	8.78456	43.855	47.63	0.1191	0.69618	0.875447	-
Solyc01g009040	1331	1448	1123	1483	23.81	18.7644	25.81	20.7084	19.67	15.7047	25.36	20.6564	24.81	22.515	-0.14	0.317157	0.626752	-
Solyc01g009050	2361	2343	2179	2310	42.23	5.33667	41.76	5.37271	38.17	4.88676	39.5	5.15914	41.995	38.835	-0.1129	0.306793	0.615935	-
Solyc01g009060	2060	1960	1901	2185	36.84	11.9924	34.93	11.5762	33.3	10.982	37.36	12.5697	35.885	35.33	-0.0225	0.636293	0.841524	-
Solyc01g009070	699	863	405	525	12.5	4.29583	15.38	5.38116	7.09	2.4685	8.98	3.18966	13.94	8.035	-0.7949	0.000581378	0.00546102	-
Solyc01g009080	23	25	7	27	0.41	0.326594	0.45	0.364939	0.12	0.0968401	0.46	0.378716	0.43	0.29	-0.5683	0.554943	0.798986	-
Solyc01g009090	5852	6267	7029	7032	104.66	18.0772	111.69	19.6403	123.14	21.5476	120.24	21.465	108.175	121.69	0.1698	0.458986	0.746741	-
Solyc01g009100	7226	7209	6750	9949	129.24	93.627	128.48	94.7595	118.25	86.7871	170.12	127.377	128.86	144.185	0.1621	0.627994	0.837391	-
Solyc01g009120	408	484	533	465	7.3	0.872288	8.63	1.04986	9.34	1.13066	7.95	0.981828	7.965	8.645	0.1182	0.800311	0.922547	-
Solyc01g009145	297	283	257	318	5.31	3.19572	5.04	3.08808	4.5	2.7437	5.44	3.3838	5.175	4.97	-0.0583	0.683171	0.868388	-
Solyc01g009160	16749	14927	14113	10738	299.56	616.886	266.03	557.744	247.24	515.81	183.61	390.795	282.795	215.425	-0.3926	0.0577703	0.214033	-
Solyc01g009170	10866	11769	12085	11689	194.34	184.538	209.75	202.772	211.71	203.664	199.87	196.156	202.045	205.79	0.0265	0.872564	0.952599	-
Solyc01g009180	2242	2575	1854	2217	40.1	15.5859	45.89	18.1589	32.48	12.7895	37.91	15.229	42.995	35.195	-0.2888	0.049335	0.191479	-
Solyc01g009190	7	33	11	8	0.13	0.118959	0.59	0.549655	0.19	0.17614	0.14	0.132408	0.36	0.165	-1.1255	0.372301	0.679848	-
Solyc01g009200	335	460	443	327	5.99	10.4152	8.2	14.5157	7.76	13.6695	5.59	10.0458	7.095	6.675	-0.088	0.704009	0.879074	-
Solyc01g009210	14	20	12	11	0.25	1.23087	0.36	1.80451	0.21	1.04747	0.19	0.966849	0.305	0.2	-0.6088	0.553635	0.798986	-
Solyc01g009220	4	31	35	24	0.07	0.0988516	0.55	0.790736	0.61	0.872701	0.41	0.598413	0.31	0.51	0.7182	0.566369	0.805061	-
Solyc01g009230	2127	2375	2103	2309	38.04	10.1747	42.33	11.5269	36.84	9.98272	39.48	10.9141	40.185	38.16	-0.0746	0.437915	0.732436	-
Solyc01g009240	9	0	0	4	0.16	0.0880987	0	0	0	0	0.07	0.0398363	0.08	0.035	-1.1926	0.688393	0.870924	-
Solyc01g009250	21	10	36	35	0.38	1.23276	0.18	0.5945	0.63	2.07055	0.6	2.01177	0.28	0.615	1.1352	0.236016	0.531128	-
Solyc01g009260	2	47	86	59	0.04	0.0668984	0.84	1.43027	1.51	2.55848	1.01	1.74586	0.44	1.26	1.5178	0.207124	0.492776	-
Solyc01g009270	10	8	11	0	0.18	0.299773	0.14	0.237373	0.19	0.32057	0	0	0.16	0.095	-0.7521	0.723306	0.889513	-
Solyc01g009280	3884	3801	3664	3766	69.47	9.23227	67.74	9.16515	64.19	8.64228	64.4	8.84562	68.605	64.295	-0.0936	0.352958	0.663357	-
Solyc01g009290	1522	1898	2508	2145	27.22	5.62206	33.83	7.11364	43.94	9.19426	36.68	7.8301	30.525	40.31	0.4011	0.119212	0.350125	-
Solyc01g009300	4054	4709	3190	4266	72.51	21.7063	83.93	25.5793	55.88	16.947	72.95	22.5707	78.22	64.415	-0.2801	0.0686503	0.241359	-
Solyc01g009310	8256	8223	7747	11684	147.66	37.6576	146.55	38.0504	135.71	35.0632	199.79	52.6617	147.105	167.75	0.1895	0.547834	0.795248	-
Solyc01g009320	95	92	80	71	1.7	2.66972	1.64	2.62207	1.4	2.22739	1.21	1.96397	1.67	1.305	-0.3558	0.412633	0.713274	-
Solyc01g009330	75	109	88	87	1.34	2.47728	1.94	3.65136	1.54	2.8843	1.49	2.847	1.64	1.515	-0.1144	0.737918	0.895051	-
Solyc01g009340	24	42	51	42	0.43	0.247107	0.75	0.438794	0.89	0.518151	0.72	0.427642	0.59	0.805	0.4483	0.581679	0.814672	-
Solyc01g009370	587	597	269	317	10.5	3.866	10.64	3.98839	4.71	1.75689	5.42	2.06255	10.57	5.065	-1.0613	5.61e-06	9.13e-05	Down
Solyc01g009380	935	999	1139	1166	16.72	2.03591	17.8	2.20661	19.95	2.46102	19.94	2.50945	17.26	19.945	0.2086	0.427755	0.722739	-
Solyc01g009390	781	912	940	768	13.97	5.20431	16.25	6.16316	16.47	6.21599	13.13	5.05548	15.11	14.8	-0.0299	0.762929	0.90676	-
Solyc01g009400	41	19	0	7	0.73	0.627737	0.34	0.297658	0	0	0.12	0.106652	0.535	0.06	-3.1565	0.0338677	0.145734	Down
Solyc01g009410	347	259	262	206	6.21	4.19229	4.62	3.1753	4.59	3.13922	3.52	2.45603	5.415	4.055	-0.4173	0.205359	0.490473	-
Solyc01g009420	10879	9806	15588	19041	194.57	93.4269	174.77	85.437	273.08	132.842	325.59	161.584	184.67	299.335	0.6968	0.000113851	0.00133144	-
Solyc01g009430	198	199	693	1060	3.54	4.92854	3.55	5.03183	12.14	17.1231	18.13	26.0882	3.545	15.135	2.094	1.29e-12	6.69e-11	Up
Solyc01g009440	0	13	0	0	0	0	0.23	0.876045	0	0	0	0	0.115	0.001	-6.8455	0.20036	0.482869	-
Solyc01g009443	1460	1521	1676	1644	26.11	12.1696	27.11	12.8642	29.36	13.8636	28.11	13.5413	26.61	28.735	0.1108	0.75563	0.904107	-
Solyc01g009447	3074	3378	3737	5231	54.98	55.4059	60.2	61.7633	65.47	66.841	89.45	93.1671	57.59	77.46	0.4276	0.0594374	0.218636	-
Solyc01g009470	18	17	10	36	0.32	0.185378	0.3	0.176934	0.18	0.10564	0.62	0.37122	0.31	0.4	0.3677	0.813996	0.928927	-
Solyc01g009480	113	101	90	92	2.02	1.38982	1.8	1.26085	1.58	1.10132	1.57	1.11645	1.91	1.575	-0.2782	0.461332	0.746818	-
Solyc01g009500	987	934	1367	1413	17.65	10.6439	16.65	10.2225	23.95	14.6323	24.16	15.0587	17.15	24.055	0.4881	0.0254768	0.117809	-
Solyc01g009505	757	1187	601	1412	13.54	11.1223	21.16	17.6959	10.53	8.76299	24.14	20.4948	17.35	17.335	-0.0012	0.85103	0.943788	-
Solyc01g009520	8156	7700	9521	11945	145.87	103.15	137.23	98.7952	166.79	119.488	204.25	149.278	141.55	185.52	0.3903	0.0436142	0.175048	-
Solyc01g009565	0	0	4	0	0	0	0	0	0.07	0.158588	0	0	0.001	0.035	5.1293	0.480105	0.755804	-
Solyc01g009580	0	0	155	53	0	0	0	0	2.72	3.6539	0.91	1.24713	0.001	1.815	10.8258	8.69e-08	2.05e-06	Up
Solyc01g009610	1659	1882	1612	1676	29.67	15.8826	33.54	18.2789	28.24	15.315	28.66	15.8566	31.605	28.45	-0.1517	0.254501	0.554267	-
Solyc01g009620	587	594	659	849	10.5	2.55798	10.59	2.62656	11.54	2.84815	14.52	3.656	10.545	13.03	0.3053	0.281171	0.586708	-
Solyc01g009630	1618	1781	1989	1715	28.94	7.70585	31.74	8.60423	34.84	9.39831	29.33	8.0717	30.34	32.085	0.0807	0.882042	0.956069	-
Solyc01g009650	9	0	21	18	0.16	0.243361	0	0	0.37	0.57014	0.31	0.48733	0.08	0.34	2.0875	0.255504	0.555627	-
Solyc01g009670	84	48	130	87	1.5	0.562429	0.86	0.328291	2.28	0.866087	1.49	0.577423	1.18	1.885	0.6758	0.292147	0.599528	-
Solyc01g009690	86	84	9	37	1.54	1.40378	1.5	1.39205	0.16	0.147758	0.63	0.593542	1.52	0.395	-1.9441	0.0111546	0.0623392	Down
Solyc01g009700	15	33	4	6	0.27	0.278977	0.59	0.62064	0.07	0.0732744	0.1	0.106791	0.43	0.085	-2.3388	0.0499886	0.193183	Down
Solyc01g009705	0	3	0	2	0	0	0.05	0.515177	0	0	0.03	0.313802	0.025	0.015	-0.737	0.874774	0.953238	-
Solyc01g009720	304	282	145	174	5.44	9.63577	5.03	9.07066	2.54	4.55797	2.98	5.45551	5.235	2.76	-0.9235	0.00223468	0.0170613	-
Solyc01g009740	5	0	0	0	0.09	0.0314642	0	0	0	0	0	0	0.045	0.001	-5.4919	0.420663	0.718718	-
Solyc01g009750	3319	3654	3595	3490	59.36	31.8407	65.12	35.562	62.98	34.2248	59.68	33.0863	62.24	61.33	-0.0212	0.668813	0.858352	-
Solyc01g009760	638	1125	726	853	11.41	11.1982	20.05	20.0336	12.72	12.6473	14.59	14.7995	15.73	13.655	-0.2041	0.410199	0.71146	-
Solyc01g009770	1010	895	1374	1250	18.06	13.5605	15.95	12.1927	24.07	18.3098	21.37	16.5841	17.005	22.72	0.418	0.103535	0.318487	-
Solyc01g009780	4633	4461	4268	3604	82.86	53.5707	79.51	52.3344	74.77	48.9733	61.63	41.1818	81.185	68.2	-0.2514	0.140502	0.390282	-
Solyc01g009790	0	0	3	0	0	0	0	0	0.05	0.740498	0	0	0.001	0.025	4.6439	0.536636	0.786479	-
Solyc01g009810	131	61	227	239	2.34	1.69831	1.09	0.8054	3.98	2.92641	4.09	3.06801	1.715	4.035	1.2344	0.0196307	0.0968744	Up
Solyc01g009820	3997	3795	2841	2407	71.49	24.8573	67.64	23.9439	49.77	17.5318	41.16	14.7916	69.565	45.465	-0.6136	0.00140364	0.0115616	-
Solyc01g009830	37	33	15	28	0.66	0.361893	0.59	0.32936	0.26	0.14443	0.48	0.272025	0.625	0.37	-0.7563	0.326245	0.635886	-
Solyc01g009850	1233	1241	1118	1447	22.05	8.00289	22.12	8.17347	19.59	7.20315	24.74	9.28046	22.085	22.165	0.0052	0.776327	0.914256	-
Solyc01g009860	1614	1848	1587	1686	28.87	33.9137	32.94	39.3945	27.8	33.0844	28.83	35.0029	30.905	28.315	-0.1263	0.317366	0.62702	-
Solyc01g009870	342	229	195	200	6.12	3.42068	4.08	2.32169	3.42	1.93658	3.42	1.97569	5.1	3.42	-0.5765	0.0869544	0.283236	-
Solyc01g009930	37	29	21	35	0.66	0.679571	0.52	0.545102	0.37	0.38596	0.6	0.638519	0.59	0.485	-0.2827	0.658653	0.852364	-
Solyc01g009970	651	638	674	776	11.64	6.95757	11.37	6.91908	11.81	7.15162	13.27	8.19798	11.505	12.54	0.1243	0.760099	0.905287	-
Solyc01g009990	2828	2902	2493	3786	50.58	29.8341	51.72	31.0581	43.67	26.0955	64.74	39.4673	51.15	54.205	0.0837	0.93455	0.976845	-
Solyc01g010000	699	924	621	510	12.5	8.19561	16.47	10.9938	10.88	7.22686	8.72	5.90907	14.485	9.8	-0.5637	0.0300139	0.133727	-
Solyc01g010020	1158	1140	1870	1449	20.71	47.6633	20.32	47.6113	32.76	76.3831	24.78	58.9435	20.515	28.77	0.4879	0.0748564	0.255654	-
Solyc01g010030	1757	1800	1757	2010	31.42	6.94372	32.08	7.21778	30.78	6.89136	34.37	7.85049	31.75	32.575	0.037	0.901323	0.964087	-
Solyc01g010050	2141	2487	3015	3566	38.29	24.9459	44.32	29.3966	52.82	34.8628	60.98	41.0613	41.305	56.9	0.4621	0.0191019	0.095067	-
Solyc01g010060	607	635	812	372	10.86	36.6363	11.32	38.8787	14.22	48.5994	6.36	22.1753	11.09	10.29	-0.108	0.740455	0.896443	-
Solyc01g010080	6888	6285	9950	8464	123.19	28.6187	112.01	26.492	174.31	41.0248	144.73	34.7507	117.6	159.52	0.4398	0.0545916	0.205836	-
Solyc01g010130	638	665	711	735	11.41	6.00738	11.85	6.35186	12.46	6.64611	12.57	6.84016	11.63	12.515	0.1058	0.814629	0.929147	-
Solyc01g010150	511	612	272	748	9.14	5.74605	10.91	6.98283	4.77	3.03803	12.79	8.31046	10.025	8.78	-0.1913	0.535641	0.786479	-
Solyc01g010180	164	81	66	128	2.93	5.91546	1.44	2.95983	1.16	2.37262	2.19	4.56979	2.185	1.675	-0.3835	0.432308	0.727001	-
Solyc01g010185	1830	2503	3524	2518	32.73	86.2195	44.61	119.64	61.73	164.742	43.06	117.237	38.67	52.395	0.4382	0.155132	0.413497	-
Solyc01g010215	410	701	776	836	7.33	17.5876	12.49	30.5104	13.59	33.0348	14.29	35.4377	9.91	13.94	0.4923	0.157766	0.41784	-
Solyc01g010220	240	222	537	505	4.29	12.211	3.96	11.4756	9.41	27.1353	8.64	25.418	4.125	9.025	1.1295	0.000125767	0.00145496	Up
Solyc01g010230	1765	2136	2875	2959	31.57	112.766	38.07	138.443	50.37	182.275	50.6	186.804	34.82	50.485	0.5359	0.00901852	0.0529987	-
Solyc01g010250	0	0	0	8	0	0	0	0	0	0	0.14	0.10049	0.001	0.07	6.1293	0.375319	0.681112	-
Solyc01g010260	4	5	11	6	0.07	0.0754205	0.09	0.0987227	0.19	0.207393	0.1	0.111358	0.08	0.145	0.858	0.600572	0.825146	-
Solyc01g010270	2632	2733	2589	3049	47.07	36.911	48.71	38.8878	45.36	36.0359	52.14	42.2585	47.89	48.75	0.0257	0.837333	0.937951	-
Solyc01g010280	0	0	6	0	0	0	0	0	0.11	0.169067	0	0	0.001	0.055	5.7814	0.406393	0.708701	-
Solyc01g010290	1877	2114	1360	1642	33.57	17.6983	37.68	20.2243	23.83	12.7278	28.08	15.3006	35.625	25.955	-0.4569	0.00436552	0.0295409	-
Solyc01g010310	1544	1605	1605	2595	27.61	17.8553	28.6	18.83	28.12	18.4232	44.37	29.6566	28.105	36.245	0.367	0.219176	0.508485	-
Solyc01g010350	239	166	150	54	4.27	2.45681	2.96	1.73388	2.63	1.53302	0.92	0.547095	3.615	1.775	-1.0262	0.0838418	0.276023	-
Solyc01g010360	0	3	9	0	0	0	0.05	0.0371156	0.16	0.118188	0	0	0.025	0.08	1.6781	0.650109	0.847833	-
Solyc01g010370	581	528	592	756	10.39	4.28222	9.41	3.94845	10.37	4.32994	12.93	5.50786	9.9	11.65	0.2348	0.470592	0.751938	-
Solyc01g010390	891	721	558	623	15.94	5.38044	12.85	4.41586	9.78	3.3444	10.65	3.71544	14.395	10.215	-0.4949	0.0229517	0.108887	-
Solyc01g010410	4	9	3	14	0.07	0.0705723	0.16	0.164225	0.05	0.0510688	0.24	0.25008	0.115	0.145	0.3344	0.879236	0.955087	-
Solyc01g010420	281	184	139	121	5.03	16.4078	3.28	10.8928	2.44	8.06347	2.07	6.97885	4.155	2.255	-0.8817	0.0264703	0.121401	-
Solyc01g010430	12837	13050	5223	4646	229.59	154.202	232.58	159.035	91.5	62.2598	79.44	55.1451	231.085	85.47	-1.4349	3.08e-16	2.58e-14	Down
Solyc01g010440	4675	5079	8130	8465	83.61	34.0274	90.52	37.5058	142.42	58.7207	144.75	60.8864	87.065	143.585	0.7217	1.13e-05	0.000172454	-
Solyc01g010460	171	204	246	257	3.06	3.09424	3.64	3.74728	4.31	4.41529	4.39	4.58805	3.35	4.35	0.3769	0.322311	0.631706	-
Solyc01g010470	81	78	109	164	1.45	1.16799	1.39	1.13991	1.91	1.55867	2.8	2.3311	1.42	2.355	0.7298	0.149298	0.404576	-
Solyc01g010480	15	14	6	77	0.27	0.183476	0.25	0.172957	0.11	0.0757284	1.32	0.927089	0.26	0.715	1.4594	0.279988	0.585201	-
Solyc01g010510	109	128	105	93	1.95	2.56698	2.28	3.05567	1.84	2.45389	1.59	2.1633	2.115	1.715	-0.3024	0.43031	0.725013	-
Solyc01g010520	38	49	38	113	0.68	0.212619	0.87	0.276947	0.67	0.212236	1.93	0.623709	0.775	1.3	0.7462	0.366052	0.674835	-
Solyc01g010540	4864	5183	5484	6834	86.99	73.261	92.37	79.1986	96.07	81.9674	116.86	101.719	89.68	106.465	0.2475	0.240797	0.537527	-
Solyc01g010570	976	1019	1679	1697	17.46	8.60717	18.16	9.11412	29.41	14.6879	29.02	14.7858	17.81	29.215	0.714	0.000395398	0.00396552	-
Solyc01g010580	16260	16967	22071	25096	290.81	235.291	302.39	249.085	386.65	316.93	429.12	358.844	296.6	407.885	0.4596	0.00373031	0.0260424	-
Solyc01g010590	1084	1187	1468	1667	19.39	7.94729	21.16	8.82958	25.72	10.6798	28.5	12.0731	20.275	27.11	0.4191	0.0457653	0.181421	-
Solyc01g010600	4	0	0	13	0.07	0.0489732	0	0	0	0	0.22	0.159079	0.035	0.11	1.6521	0.640006	0.843373	-
Solyc01g010640	738	631	826	626	13.2	32.802	11.25	28.4618	14.47	36.4288	10.7	27.4815	12.225	12.585	0.0419	0.984514	0.996253	-
Solyc01g010650	1464	1239	1945	2145	26.18	11.0477	22.08	9.48601	34.07	14.5654	36.68	15.9979	24.13	35.375	0.5519	0.0129369	0.0700817	-
Solyc01g010660	5435	5186	1637	1289	97.21	34.7177	92.43	33.6075	28.68	10.3769	22.04	8.13547	94.82	25.36	-1.9026	6.04e-18	6.38e-16	Down
Solyc01g010690	0	0	0	5	0	0	0	0	0	0	0.09	0.145118	0.001	0.045	5.4919	0.457307	0.746741	-
Solyc01g010700	206	192	192	302	3.68	1.84718	3.42	1.74771	3.36	1.70864	5.16	2.67696	3.55	4.26	0.263	0.58934	0.820163	-
Solyc01g010705	4	0	0	2	0.07	0.0312075	0	0	0	0	0.03	0.0138234	0.035	0.015	-1.2224	0.783324	0.916058	-
Solyc01g010710	1322	1244	964	1120	23.64	9.72288	22.17	9.28317	16.89	7.03763	19.15	8.14043	22.905	18.02	-0.3461	0.0347426	0.148555	-
Solyc01g010720	687	641	733	631	12.29	2.38177	11.42	2.25319	12.84	2.52094	10.79	2.16123	11.855	11.815	-0.0049	0.825396	0.932751	-
Solyc01g010740	0	0	0	8	0	0	0	0	0	0	0.14	0.0862501	0.001	0.07	6.1293	0.375319	0.681112	-
Solyc01g010750	23564	22780	28239	26823	421.45	193.276	405.99	189.553	494.7	229.839	458.65	217.393	413.72	476.675	0.2044	0.356845	0.666644	-
Solyc01g010755	9	13	13	42	0.16	0.347626	0.23	0.508749	0.23	0.506256	0.72	1.6168	0.195	0.475	1.2845	0.284628	0.59051	-
Solyc01g010760	6449	6144	7215	7204	115.34	66.6704	109.5	64.4392	126.4	74.0201	123.18	73.591	112.42	124.79	0.1506	0.552373	0.798266	-
Solyc01g010780	2391	2291	2432	2234	42.76	15.678	40.83	15.2411	42.6	15.8239	38.2	14.476	41.795	40.4	-0.049	0.599058	0.824724	-
Solyc01g010810	487	541	533	582	8.71	4.52149	9.64	5.09476	9.34	4.91202	9.95	5.33848	9.175	9.645	0.0721	0.94464	0.981388	-
Solyc01g010820	1937	2218	1847	2166	34.64	11.2008	39.53	13.0131	32.36	10.6006	37.04	12.3786	37.085	34.7	-0.0959	0.38331	0.688584	-
Solyc01g010830	612	650	686	748	10.95	3.09301	11.58	3.33012	12.02	3.43971	12.79	3.73396	11.265	12.405	0.1391	0.698269	0.876526	-
Solyc01g010860	488	532	819	841	8.73	4.68277	9.48	5.17702	14.35	7.79812	14.38	7.9722	9.105	14.365	0.6578	0.00608661	0.0386315	-
Solyc01g010870	3269	3594	3155	3085	58.47	19.407	64.05	21.6435	55.27	18.5851	52.75	18.0958	61.26	54.01	-0.1817	0.172632	0.441473	-
Solyc01g010880	759	687	588	631	13.57	6.15996	12.24	5.65669	10.3	4.7368	10.79	5.06233	12.905	10.545	-0.2914	0.120503	0.35286	-
Solyc01g010890	10	24	10	20	0.18	0.0860643	0.43	0.209316	0.18	0.0871912	0.34	0.16802	0.305	0.26	-0.2303	0.797382	0.92139	-
Solyc01g010900	11	40	8	0	0.2	0.0939577	0.71	0.339581	0.14	0.0666316	0	0	0.455	0.07	-2.7004	0.11613	0.344131	-
Solyc01g010920	169	204	198	209	3.02	6.47237	3.64	7.94221	3.47	7.53418	3.57	7.90781	3.33	3.52	0.0801	0.937923	0.978757	-
Solyc01g010930	196	180	144	183	3.51	0.618068	3.21	0.575463	2.52	0.449551	3.13	0.569645	3.36	2.825	-0.2502	0.388888	0.694825	-
Solyc01g010940	2556	2507	2360	2992	45.71	19.2275	44.68	19.134	41.34	17.617	51.16	22.2419	45.195	46.25	0.0333	0.873738	0.953027	-
Solyc01g010950	120	170	224	270	2.15	0.41045	3.03	0.588909	3.92	0.758155	4.62	0.911581	2.59	4.27	0.7213	0.0721826	0.249799	-
Solyc01g010970	276	254	206	319	4.94	2.90512	4.53	2.71218	3.61	2.15077	5.45	3.31257	4.735	4.53	-0.0639	0.705371	0.880003	-
Solyc01g010990	838	1046	709	818	14.99	23.187	18.64	29.3544	12.42	19.4632	13.99	22.3662	16.815	13.205	-0.3487	0.0685748	0.24124	-
Solyc01g011000	11630	12478	11812	15042	208	155.98	222.39	169.787	206.93	157.21	257.21	199.354	215.195	232.07	0.1089	0.761085	0.905677	-
Solyc01g011005	1	6	1	3	0.02	0.137287	0.11	0.768733	0.02	0.139085	0.05	0.354733	0.065	0.035	-0.8931	0.706999	0.881015	-
Solyc01g011030	662	710	1033	1020	11.84	22.6491	12.65	24.6361	18.1	35.0773	17.44	34.4807	12.245	17.77	0.5373	0.0212046	0.102812	-
Solyc01g011040	5035	5291	4673	5508	90.05	30.7552	94.3	32.7891	81.86	28.3241	94.18	33.2449	92.175	88.02	-0.0665	0.408647	0.710433	-
Solyc01g011080	150	173	228	265	2.68	11.7533	3.08	13.7518	3.99	17.7275	4.53	20.5331	2.88	4.26	0.5648	0.129666	0.369789	-
Solyc01g011090	524	509	553	645	9.37	1.80627	9.07	1.78006	9.69	1.89242	11.03	2.19761	9.22	10.36	0.1682	0.634936	0.840827	-
Solyc01g011100	3153	3899	3967	4315	56.39	8.56429	69.49	10.7447	69.5	10.6936	73.78	11.5813	62.94	71.64	0.1868	0.458841	0.746741	-
Solyc01g011105	7	59	18	17	0.13	0.179934	1.05	1.47959	0.32	0.448713	0.29	0.414857	0.59	0.305	-0.9519	0.404191	0.707026	-
Solyc01g011200	31	42	32	37	0.55	1.0918	0.75	1.51573	0.56	1.1262	0.63	1.29256	0.65	0.595	-0.1276	0.802652	0.923377	-
Solyc01g011220	21	40	30	24	0.38	0.434533	0.71	0.826571	0.53	0.613995	0.41	0.484567	0.545	0.47	-0.2136	0.760541	0.905322	-
Solyc01g011230	14	16	18	12	0.25	0.336201	0.29	0.397046	0.32	0.435973	0.21	0.291884	0.27	0.265	-0.027	0.938473	0.97904	-
Solyc01g011277	0	3	11	9	0	0	0.05	0.0483559	0.19	0.182852	0.15	0.147272	0.025	0.17	2.7655	0.213651	0.501276	-
Solyc01g011340	4020	4388	4078	4494	71.9	26.7096	78.2	29.5753	71.44	26.8862	76.84	29.5024	75.05	74.14	-0.0176	0.630215	0.838385	-
Solyc01g011350	3083	3510	3046	2934	55.14	12.2463	62.56	14.1455	53.36	12.0062	50.17	11.5164	58.85	51.765	-0.1851	0.187029	0.463987	-
Solyc01g011356	0	0	3	0	0	0	0	0	0.05	0.149764	0	0	0.001	0.025	4.6439	0.536636	0.786479	-
Solyc01g011410	2	1	2	1	0.04	0.438556	0.02	0.223243	0.04	0.444299	0.02	0.226635	0.03	0.03	0	0.97699	0.993017	-
Solyc01g011413	6	9	3	18	0.11	0.0863448	0.16	0.127864	0.05	0.0397616	0.31	0.251499	0.135	0.18	0.415	0.827336	0.933119	-
Solyc01g011430	988	818	1210	730	17.67	17.2065	14.58	14.4543	21.2	20.9142	12.48	12.5603	16.125	16.84	0.0626	0.951385	0.983964	-
Solyc01g011495	0	0	8	11	0	0	0	0	0.14	0.266368	0.19	0.368798	0.001	0.165	7.3663	0.0402564	0.165356	Up
Solyc01g011500	0	1	1	0	0	0	0.02	0.243538	0.02	0.242345	0	0	0.01	0.01	0	0.993813	0.99836	-
Solyc01g011510	302	198	53	94	5.4	1.1522	3.53	0.766819	0.93	0.201033	1.61	0.355052	4.465	1.27	-1.8138	6.21e-05	0.000780457	Down
Solyc01g012580	18	14	9	6	0.32	2.06492	0.25	1.64239	0.16	1.04598	0.1	0.666936	0.285	0.13	-1.1325	0.336082	0.647615	-
Solyc01g013975	0	0	4	0	0	0	0	0	0.07	0.01774	0	0	0.001	0.035	5.1293	0.480105	0.755804	-
Solyc01g014100	0	0	3	0	0	0	0	0	0.05	0.162328	0	0	0.001	0.025	4.6439	0.536636	0.786479	-
Solyc01g014105	415	478	760	720	7.42	5.2896	8.52	6.18361	13.31	9.61274	12.31	9.07003	7.97	12.81	0.6846	0.0092512	0.0540335	-
Solyc01g014140	307	209	218	182	5.49	25.0509	3.72	17.2814	3.82	17.6589	3.11	14.6671	4.605	3.465	-0.4103	0.236671	0.532052	-
Solyc01g014150	65	38	56	59	1.16	2.37434	0.68	1.41703	0.98	2.03218	1.01	2.13667	0.92	0.995	0.1131	0.935244	0.977334	-
Solyc01g014180	6442	6744	13429	11225	115.22	279.574	120.19	296.907	235.25	578.294	191.94	481.355	117.705	213.595	0.8597	4.61e-05	0.000595554	-
Solyc01g014230	1558	1751	1561	1447	27.87	19.5619	31.21	22.3024	27.35	19.4483	24.74	17.9475	29.54	26.045	-0.1817	0.246905	0.544695	-
Solyc01g014250	147	169	177	196	2.63	11.0237	3.01	12.8446	3.1	13.1638	3.35	14.5126	2.82	3.225	0.1936	0.698299	0.876526	-
Solyc01g014270	0	19	32	96	0	0	0.34	0.181642	0.56	0.297709	1.64	0.889465	0.17	1.1	2.6939	0.066723	0.237277	-
Solyc01g014320	0	0	0	10	0	0	0	0	0	0	0.17	0.379655	0.001	0.085	6.4094	0.320403	0.629948	-
Solyc01g014363	0	3	0	0	0	0	0.05	0.0210497	0	0	0	0	0.025	0.001	-4.6439	0.522482	0.777936	-
Solyc01g014373	69	82	238	197	1.23	1.11306	1.46	1.34509	4.17	3.82297	3.37	3.15193	1.345	3.77	1.487	0.000605101	0.00564002	Up
Solyc01g014390	0	0	0	4	0	0	0	0	0	0	0.07	0.0682341	0.001	0.035	5.1293	0.49954	0.768282	-
Solyc01g014470	6	9	0	13	0.11	0.603015	0.16	0.892973	0	0	0.22	1.24649	0.135	0.11	-0.2955	0.862363	0.948144	-
Solyc01g014480	1336	1361	1412	1392	23.89	16.9695	24.26	17.5439	24.74	17.8034	23.8	17.4728	24.075	24.27	0.0116	0.823252	0.932084	-
Solyc01g014490	1520	1659	1430	1698	27.19	4.02547	29.57	4.45699	25.05	3.75721	29.03	4.44207	28.38	27.04	-0.0698	0.474822	0.754906	-
Solyc01g014560	3	0	0	7	0.05	0.0885641	0	0	0	0	0.12	0.219685	0.025	0.06	1.263	0.782905	0.915995	-
Solyc01g014620	33	44	57	56	0.59	3.72597	0.78	5.01494	1	6.3979	0.96	6.266	0.685	0.98	0.5167	0.477317	0.755804	-
Solyc01g014730	3	0	0	16	0.05	0.0630176	0	0	0	0	0.27	0.351712	0.025	0.135	2.433	0.478601	0.755804	-
Solyc01g014740	4	7	0	2	0.07	0.620877	0.12	1.08361	0	0	0.03	0.275017	0.095	0.015	-2.663	0.315588	0.625281	-
Solyc01g014830	13	0	2	0	0.23	1.06801	0	0	0.04	0.188174	0	0	0.115	0.02	-2.5236	0.396483	0.699429	-
Solyc01g014840	13355	14211	2532	2248	238.86	98.4457	253.27	106.272	44.36	18.5223	38.44	16.3745	246.065	41.4	-2.5713	2.08e-46	2.33e-43	Down
Solyc01g014850	1296	1422	1555	1580	23.18	74.7888	25.34	83.2363	27.24	89.0389	27.02	90.103	24.26	27.13	0.1613	0.560593	0.800848	-
Solyc01g014860	243	217	246	273	4.35	59.2051	3.87	53.6246	4.31	59.4288	4.67	65.6928	4.11	4.49	0.1276	0.822656	0.932083	-
Solyc01g015000	0	0	13	0	0	0	0	0	0.23	0.145254	0	0	0.001	0.115	6.8455	0.211465	0.498673	-
Solyc01g015020	4205	4254	3371	3490	75.21	75.2482	75.82	77.2303	59.05	59.8536	59.68	61.7136	75.515	59.365	-0.3472	0.0103156	0.0586988	-
Solyc01g015050	51	52	50	88	0.91	7.56163	0.93	7.86756	0.88	7.40809	1.5	12.8824	0.92	1.19	0.3713	0.617232	0.832504	-
Solyc01g015060	72	86	77	60	1.29	6.58401	1.53	7.95015	1.35	6.98047	1.03	5.43337	1.41	1.19	-0.2447	0.587539	0.819257	-
Solyc01g015080	20888	25147	30141	17377	373.58	347.491	448.18	424.42	528.02	497.577	297.13	285.653	410.88	412.575	0.0059	0.920375	0.971683	-
Solyc01g015293	67	105	105	130	1.2	0.877112	1.87	1.39155	1.84	1.36252	2.22	1.6771	1.535	2.03	0.4032	0.477109	0.755804	-
Solyc01g016305	5	0	0	0	0.09	0.0133822	0	0	0	0	0	0	0.045	0.001	-5.4919	0.420663	0.718718	-
Solyc01g016380	0	4	0	0	0	0	0.07	0.0976124	0	0	0	0	0.035	0.001	-5.1293	0.466855	0.748624	-
Solyc01g016410	377	357	682	719	6.74	16.7665	6.36	16.1073	11.95	30.1162	12.29	31.5984	6.55	12.12	0.8878	0.000440801	0.00433155	-
Solyc01g016414	0	3	0	0	0	0	0.05	0.0181389	0	0	0	0	0.025	0.001	-4.6439	0.522482	0.777936	-
Solyc01g016416	0	0	4	0	0	0	0	0	0.07	0.0628536	0	0	0.001	0.035	5.1293	0.480105	0.755804	-
Solyc01g016460	74	106	57	64	1.32	2.38446	1.89	3.47585	1	1.83006	1.09	2.03504	1.605	1.045	-0.6191	0.206846	0.492547	-
Solyc01g016470	2405	2459	2717	3994	43.01	99.1786	43.83	102.897	47.6	111.2	68.29	162.756	43.42	57.945	0.4163	0.0920397	0.294479	-
Solyc01g016560	210	238	322	263	3.76	20.0551	4.24	23.0242	5.64	30.4765	4.5	24.8073	4	5.07	0.342	0.383483	0.688799	-
Solyc01g016665	0	3	1	1	0	0	0.05	0.0394216	0.02	0.0156914	0.02	0.0160082	0.025	0.02	-0.3219	0.861022	0.947562	-
Solyc01g016720	0	2	0	0	0	0	0.04	0.345667	0	0	0	0	0.02	0.001	-4.3219	0.606259	0.825766	-
Solyc01g016770	3	2	3	0	0.05	0.704822	0.04	0.574054	0.05	0.714051	0	0	0.045	0.025	-0.848	0.802808	0.923377	-
Solyc01g016780	2	0	3	8	0.04	0.493376	0	0	0.05	0.624795	0.14	1.78475	0.02	0.095	2.2479	0.38868	0.694825	-
Solyc01g016800	0	0	8	0	0	0	0	0	0.14	0.175951	0	0	0.001	0.07	6.1293	0.358549	0.668277	-
Solyc01g016970	3	0	0	2	0.05	0.306762	0	0	0	0	0.03	0.190232	0.025	0.015	-0.737	0.866679	0.949571	-
Solyc01g017560	0	6	7	8	0	0	0.11	0.532556	0.12	0.578124	0.14	0.688096	0.055	0.13	1.241	0.583389	0.816019	-
Solyc01g017600	64	61	6	406	1.14	1.33124	1.09	1.29587	0.11	0.130135	6.94	8.3761	1.115	3.525	1.6606	0.429969	0.724706	-
Solyc01g017720	72	53	70	60	1.29	2.92063	0.94	2.1667	1.23	2.82125	1.03	2.41021	1.115	1.13	0.0193	0.944776	0.981405	-
Solyc01g017740	0	0	2	0	0	0	0	0	0.04	0.333224	0	0	0.001	0.02	4.3219	0.62167	0.833339	-
Solyc01g017860	190	200	353	335	3.4	2.23975	3.56	2.38755	6.18	4.12438	5.73	3.90127	3.48	5.955	0.775	0.0183118	0.0918799	-
Solyc01g018010	29	30	35	21	0.52	2.93206	0.53	3.04249	0.61	3.48457	0.36	2.09799	0.525	0.485	-0.1143	0.851721	0.943976	-
Solyc01g018020	0	0	2	11	0	0	0	0	0.04	0.015931	0.19	0.0772003	0.001	0.115	6.8455	0.126589	0.364155	-
Solyc01g020130	53	92	62	45	0.95	1.71871	1.64	3.02069	1.09	1.99782	0.77	1.4398	1.295	0.93	-0.4776	0.411412	0.712213	-
Solyc01g020150	21	4	6	15	0.38	3.74965	0.07	0.703216	0.11	1.09964	0.26	2.65163	0.225	0.185	-0.2824	0.785386	0.917067	-
Solyc01g020160	0	4	0	0	0	0	0.07	0.0640987	0	0	0	0	0.035	0.001	-5.1293	0.466855	0.748624	-
Solyc01g020190	46	47	32	58	0.82	3.58289	0.84	3.73665	0.56	2.47889	0.99	4.47081	0.83	0.775	-0.0989	0.806992	0.925303	-
Solyc01g020220	104	99	103	103	1.86	0.480251	1.76	0.462648	1.8	0.470844	1.76	0.469676	1.81	1.78	-0.0241	0.860102	0.947075	-
Solyc01g020240	798	875	1031	1072	14.27	3.51584	15.59	3.91052	18.06	4.50788	18.33	4.66766	14.93	18.195	0.2853	0.248294	0.546006	-
Solyc01g020320	310	332	427	442	5.54	16.7773	5.92	18.2523	7.48	22.949	7.56	23.6628	5.73	7.52	0.3922	0.197574	0.479157	-
Solyc01g020323	5	6	5	0	0.09	0.137243	0.11	0.170775	0.09	0.13904	0	0	0.1	0.045	-1.152	0.632589	0.839192	-
Solyc01g020327	0	0	0	3	0	0	0	0	0	0	0.05	0.0784002	0.001	0.025	4.6439	0.556894	0.798986	-
Solyc01g020340	22	55	31	27	0.39	0.239398	0.98	0.612443	0.54	0.335815	0.46	0.291841	0.685	0.5	-0.4542	0.560452	0.800817	-
Solyc01g020343	0	10	0	0	0	0	0.18	1.12723	0	0	0	0	0.09	0.001	-6.4919	0.276285	0.58	-
Solyc01g020347	7	12	7	12	0.13	0.50305	0.21	0.827313	0.12	0.470434	0.21	0.839882	0.17	0.165	-0.0431	0.934283	0.976645	-
Solyc01g020350	3	0	2	0	0.05	0.759039	0	0	0.04	0.615183	0	0	0.025	0.02	-0.3219	0.889009	0.958538	-
Solyc01g020353	45	76	27	42	0.8	2.31044	1.35	3.96937	0.47	1.37516	0.72	2.14916	1.075	0.595	-0.8534	0.18378	0.459004	-
Solyc01g020357	101	107	94	94	1.81	1.3341	1.91	1.43326	1.65	1.23209	1.61	1.22649	1.86	1.63	-0.1904	0.587088	0.819139	-
Solyc01g020372	0	0	0	2	0	0	0	0	0	0	0.03	0.0186606	0.001	0.015	3.9069	0.642632	0.843373	-
Solyc01g020440	1363	1570	1756	1794	24.38	4.11612	27.98	4.80934	30.76	5.26127	30.68	5.35354	26.18	30.72	0.2307	0.342087	0.652903	-
Solyc01g020495	304	293	317	356	5.44	2.68732	5.22	2.62527	5.55	2.77756	6.09	3.10935	5.33	5.82	0.1269	0.802681	0.923377	-
Solyc01g020500	20	22	27	43	0.36	0.546158	0.39	0.602371	0.47	0.722377	0.74	1.16032	0.375	0.605	0.69	0.45283	0.744986	-
Solyc01g020520	376	274	225	252	6.72	0.748452	4.88	0.553347	3.94	0.44457	4.31	0.496138	5.8	4.125	-0.4917	0.0983153	0.307646	-
Solyc01g020526	3	0	6	0	0.05	0.130121	0	0	0.11	0.290015	0	0	0.025	0.055	1.1375	0.801296	0.922851	-
Solyc01g020528	6	1	0	0	0.11	0.426354	0.02	0.0789207	0	0	0	0	0.065	0.001	-6.0224	0.269632	0.571996	-
Solyc01g020575	0	0	2	0	0	0	0	0	0.04	0.289062	0	0	0.001	0.02	4.3219	0.62167	0.833339	-
Solyc01g021600	416	237	185	199	7.44	22.942	4.22	13.2481	3.24	10.1217	3.4	10.836	5.83	3.32	-0.8123	0.0308275	0.136291	-
Solyc01g021640	988	1083	1013	1111	17.67	1.57417	19.3	1.75047	17.75	1.602	19	1.74944	18.485	18.375	-0.0086	0.734595	0.894243	-
Solyc01g021680	0	0	2	1	0	0	0	0	0.04	0.484689	0.02	0.247238	0.001	0.03	4.9069	0.543154	0.792247	-
Solyc01g021720	9	25	20	18	0.16	1.45177	0.45	4.15694	0.35	3.21733	0.31	2.90718	0.305	0.33	0.1137	0.945214	0.981741	-
Solyc01g021730	37	39	104	121	0.66	1.46624	0.7	1.58323	1.82	4.09622	2.07	4.75295	0.68	1.945	1.5162	0.00517771	0.0339293	Up
Solyc01g022740	344	368	410	380	6.15	2.57869	6.56	2.80034	7.18	3.04999	6.5	2.81688	6.355	6.84	0.1061	0.843389	0.9403	-
Solyc01g022750	4828	3991	4347	5201	86.35	31.7439	71.13	26.6216	76.15	28.3608	88.93	33.7892	78.74	82.54	0.068	0.971548	0.991482	-
Solyc01g028800	175	140	223	186	3.13	1.72183	2.5	1.40013	3.91	2.17908	3.18	1.80802	2.815	3.545	0.3327	0.472008	0.752617	-
Solyc01g028803	21	25	18	34	0.38	0.316984	0.45	0.382164	0.32	0.270429	0.58	0.500049	0.415	0.45	0.1168	0.948228	0.98263	-
Solyc01g028807	681	1019	1025	1343	12.18	6.21921	18.16	9.44033	17.96	9.29061	22.96	12.1169	15.17	20.46	0.4316	0.164407	0.428645	-
Solyc01g028810	19094	18743	25998	28696	341.5	157.19	334.04	156.536	455.44	212.38	490.68	233.433	337.77	473.06	0.486	0.00228434	0.0173786	-
Solyc01g028830	2104	1887	2512	2070	37.63	23.47	33.63	21.3544	44.01	27.8086	35.4	22.8199	35.63	39.705	0.1562	0.640668	0.843373	-
Solyc01g028860	25717	27815	39395	37205	459.95	239.081	495.73	262.339	690.14	363.431	636.18	341.78	477.84	663.16	0.4728	0.0100499	0.0575633	-
Solyc01g028870	672	650	961	1016	12.02	3.31075	11.58	3.24723	16.84	4.69909	17.37	4.94484	11.8	17.105	0.5356	0.0200219	0.0983529	-
Solyc01g028900	5544	5473	4986	5665	99.16	23.9111	97.54	23.9458	87.35	21.3391	96.87	24.1426	98.35	92.11	-0.0946	0.306694	0.615935	-
Solyc01g028930	1663	1716	1812	1855	29.74	6.36227	30.58	6.66027	31.74	6.87904	31.72	7.01352	30.16	31.73	0.0732	0.915597	0.969737	-
Solyc01g034020	4465	4681	4780	5298	79.86	15.7015	83.43	16.7	83.74	16.68	90.59	18.4087	81.645	87.165	0.0944	0.799085	0.921828	-
Solyc01g034080	0	7	18	10	0	0	0.12	0.204758	0.32	0.543346	0.17	0.294481	0.06	0.245	2.0297	0.31443	0.624138	-
Solyc01g034150	1089	1288	862	820	19.48	2.56392	22.96	3.0766	15.1	2.01346	14.02	1.90719	21.22	14.56	-0.5434	0.00624483	0.0394608	-
Solyc01g044270	1452	1627	1455	1486	25.97	19.1955	29	21.8227	25.49	19.0874	25.41	19.4116	27.485	25.45	-0.111	0.373485	0.680868	-
Solyc01g044340	76	92	118	91	1.36	4.56198	1.64	5.60069	2.07	7.03452	1.56	5.40842	1.5	1.815	0.275	0.648252	0.846439	-
Solyc01g044350	804	844	963	924	14.38	9.24647	15.04	9.84574	16.87	10.9896	15.8	10.5004	14.71	16.335	0.1512	0.64215	0.843373	-
Solyc01g044360	17838	17966	17649	19784	319.04	64.3735	320.2	65.7758	309.18	63.2009	338.29	70.5476	319.62	323.735	0.0185	0.779524	0.914447	-
Solyc01g044365	81	81	65	52	1.45	1.03524	1.44	1.04669	1.14	0.824571	0.89	0.656742	1.445	1.015	-0.5096	0.304968	0.613962	-
Solyc01g044370	0	0	5	0	0	0	0	0	0.09	0.106003	0	0	0.001	0.045	5.4919	0.438646	0.732436	-
Solyc01g044375	0	0	0	4	0	0	0	0	0	0	0.07	0.0626227	0.001	0.035	5.1293	0.49954	0.768282	-
Solyc01g044420	421	362	687	558	7.53	6.60955	6.45	5.76395	12.04	10.7066	9.54	8.65479	6.99	10.79	0.6263	0.0486463	0.189576	-
Solyc01g044490	1473	1603	1601	1878	26.34	2.54689	28.57	2.81247	28.05	2.74775	32.11	3.20897	27.455	30.08	0.1317	0.675432	0.862998	-
Solyc01g044520	0	0	0	4	0	0	0	0	0	0	0.07	0.0864023	0.001	0.035	5.1293	0.49954	0.768282	-
Solyc01g044556	48	36	34	69	0.86	0.717132	0.64	0.54333	0.6	0.506876	1.18	1.01698	0.75	0.89	0.2469	0.813519	0.928574	-
Solyc01g044558	249	345	186	263	4.45	3.89162	6.15	5.47556	3.26	2.88827	4.5	4.06737	5.3	3.88	-0.4499	0.143067	0.394431	-
Solyc01g049650	4514	3943	6010	6440	80.73	82.8358	70.27	73.4068	105.29	109.451	110.12	116.783	75.5	107.705	0.5125	0.00835708	0.0499545	-
Solyc01g049680	4357	4428	4274	4166	77.93	141.529	78.92	145.919	74.87	137.752	71.24	133.72	78.425	73.055	-0.1023	0.347873	0.657942	-
Solyc01g049690	1952	1964	2099	1765	34.91	82.9227	35	84.6399	36.77	88.4845	30.18	74.0925	34.955	33.475	-0.0624	0.604893	0.825766	-
Solyc01g049770	121	156	235	230	2.16	10.4822	2.78	13.735	4.12	20.2556	3.93	19.7116	2.47	4.025	0.7045	0.0743978	0.254639	-
Solyc01g049810	58	66	75	86	1.04	1.30868	1.18	1.5117	1.31	1.67002	1.47	1.91182	1.11	1.39	0.3245	0.600533	0.825146	-
Solyc01g049820	14	7	0	5	0.25	0.415766	0.12	0.203176	0	0	0.09	0.154697	0.185	0.045	-2.0395	0.278782	0.58379	-
Solyc01g049880	39	28	68	141	0.7	0.736774	0.5	0.535784	1.19	1.26892	2.41	2.62171	0.6	1.8	1.585	0.0186152	0.0930943	Up
Solyc01g049890	12667	12157	16760	15697	226.55	66.2366	216.67	64.4935	293.61	86.967	268.41	81.108	221.61	281.01	0.3426	0.0881241	0.285613	-
Solyc01g049910	201	174	226	273	3.59	0.371454	3.1	0.326555	3.96	0.415103	4.67	0.499412	3.345	4.315	0.3674	0.360939	0.670259	-
Solyc01g049920	92	104	227	184	1.65	18.0904	1.85	20.65	3.98	44.2077	3.15	35.695	1.75	3.565	1.0265	0.0169891	0.0867286	Up
Solyc01g049960	2769	2856	3648	3309	49.52	6.41785	50.9	6.71599	63.91	8.39127	56.58	7.57885	50.21	60.245	0.2629	0.257542	0.557248	-
Solyc01g050010	144	140	207	270	2.58	3.67849	2.5	3.62888	3.63	5.24331	4.62	6.80805	2.54	4.125	0.6996	0.0684032	0.240958	-
Solyc01g050040	1192	1581	1276	1058	21.32	35.1113	28.18	47.2481	22.35	37.2896	18.09	30.7914	24.75	20.22	-0.2916	0.186705	0.463615	-
Solyc01g050045	80	105	94	63	1.43	3.83526	1.87	5.10603	1.65	4.48324	1.08	2.99373	1.65	1.365	-0.2736	0.5586	0.800174	-
Solyc01g050050	11	6	6	7	0.2	2.22366	0.11	1.24513	0.11	1.23903	0.12	1.37896	0.155	0.115	-0.4306	0.738211	0.895154	-
Solyc01g050070	521	572	454	543	9.32	0.969118	10.19	1.07874	7.95	0.837486	9.28	0.997332	9.755	8.615	-0.1793	0.314421	0.624138	-
Solyc01g056320	22	19	26	28	0.39	5.40116	0.34	4.79386	0.46	6.45402	0.48	6.87061	0.365	0.47	0.3648	0.735579	0.894467	-
Solyc01g056340	1152	1155	1039	996	20.6	2.36144	20.58	2.40181	18.2	2.11364	17.03	2.0177	20.59	17.615	-0.2251	0.169796	0.437729	-
Solyc01g056370	683	658	986	949	12.22	12.0581	11.73	11.7839	17.27	17.2643	16.23	16.5523	11.975	16.75	0.4841	0.0481517	0.188076	-
Solyc01g056480	128	129	133	119	2.29	9.3022	2.3	9.51177	2.33	9.58862	2.03	8.52271	2.295	2.18	-0.0742	0.765396	0.907957	-
Solyc01g056520	2127	2401	2345	2983	38.04	2.21653	42.79	2.53839	41.08	2.42501	51.01	3.07199	40.415	46.045	0.1882	0.479216	0.755804	-
Solyc01g056570	2544	2484	2773	2764	45.5	10.6983	44.27	10.5973	48.58	11.5721	47.26	11.4849	44.885	47.92	0.0944	0.815375	0.929175	-
Solyc01g056580	30	47	43	52	0.54	0.337066	0.84	0.533807	0.75	0.474278	0.89	0.574173	0.69	0.82	0.249	0.76961	0.910776	-
Solyc01g056600	247	249	213	245	4.42	13.6651	4.44	13.9751	3.73	11.6828	4.19	13.3886	4.43	3.96	-0.1618	0.476922	0.755804	-
Solyc01g056610	95	89	90	92	1.7	17.6577	1.59	16.8137	1.58	16.6261	1.57	16.8545	1.645	1.575	-0.0627	0.803387	0.923649	-
Solyc01g056620	667	644	584	664	11.93	3.61565	11.48	3.54218	10.23	3.14102	11.35	3.55527	11.705	10.79	-0.1174	0.424452	0.721008	-
Solyc01g056690	822	893	993	1074	14.7	2.27771	15.92	2.51136	17.4	2.73137	18.36	2.94026	15.31	17.88	0.2239	0.390904	0.696162	-
Solyc01g056720	1919	2050	1515	1298	34.32	8.08885	36.54	8.76781	26.54	6.33709	22.19	5.4054	35.43	24.365	-0.5402	0.00591841	0.0377685	-
Solyc01g056780	291	249	285	338	5.2	10.061	4.44	8.74588	4.99	9.7811	5.78	11.5584	4.82	5.385	0.1599	0.741351	0.896894	-
Solyc01g056790	36	35	66	70	0.64	0.641409	0.62	0.632601	1.16	1.17778	1.2	1.24299	0.63	1.18	0.9054	0.170567	0.438365	-
Solyc01g056800	22	63	50	77	0.39	1.87723	1.12	5.48852	0.88	4.29127	1.32	6.56688	0.755	1.1	0.543	0.534379	0.786479	-
Solyc01g056810	518	616	483	491	9.26	2.12888	10.98	2.56995	8.46	1.97042	8.4	1.99595	10.12	8.43	-0.2636	0.195597	0.476334	-
Solyc01g056830	128	174	120	120	2.29	1.99896	3.1	2.75495	2.1	1.85711	2.05	1.8495	2.695	2.075	-0.3772	0.30393	0.612781	-
Solyc01g056850	1423	1487	880	1099	25.45	8.90262	26.5	9.43755	15.42	5.46468	18.79	6.79342	25.975	17.105	-0.6027	0.000558086	0.00528072	-
Solyc01g056940	8917	8831	8456	11530	159.48	500.903	157.39	503.278	148.14	471.378	197.15	639.994	158.435	172.645	0.1239	0.732773	0.893493	-
Solyc01g056990	136	167	138	238	2.43	0.442638	2.98	0.552639	2.42	0.446588	4.07	0.766245	2.705	3.245	0.2626	0.642825	0.843497	-
Solyc01g057000	42	27	106	110	0.75	0.731529	0.48	0.476645	1.86	1.83795	1.88	1.89522	0.615	1.87	1.6044	0.00752885	0.0459522	Up
Solyc01g057020	619	647	686	555	11.07	23.0572	11.53	24.4496	12.02	25.3637	9.49	20.4294	11.3	10.755	-0.0713	0.65406	0.850432	-
Solyc01g057080	34	43	3	9	0.61	4.22399	0.77	5.42834	0.05	0.350762	0.15	1.07353	0.69	0.1	-2.7866	0.0066828	0.0416665	Down
Solyc01g057090	1367	1225	1848	1637	24.45	2.57448	21.83	2.34017	32.37	3.45305	27.99	3.0461	23.14	30.18	0.3832	0.13008	0.370598	-
Solyc01g057120	2	8	6	5	0.04	1.16948	0.14	4.16721	0.11	3.25819	0.09	2.71962	0.09	0.1	0.152	0.975175	0.99269	-
Solyc01g057137	38	25	68	64	0.68	0.400492	0.45	0.269824	1.19	0.710038	1.09	0.663503	0.565	1.14	1.0127	0.146843	0.400686	-
Solyc01g057160	3	17	0	1	0.05	0.589105	0.3	3.59855	0	0	0.02	0.243548	0.175	0.01	-4.1293	0.0750031	0.255681	-
Solyc01g057165	0	0	12	22	0	0	0	0	0.21	0.140618	0.38	0.259589	0.001	0.295	8.2046	0.00481539	0.0320136	Up
Solyc01g057200	230	330	201	259	4.11	4.68624	5.88	6.82563	3.52	4.06607	4.43	5.22056	4.995	3.975	-0.3295	0.263938	0.564658	-
Solyc01g057210	1756	1722	1517	1390	31.41	18.8079	30.69	18.7091	26.58	16.1242	23.77	14.7107	31.05	25.175	-0.3026	0.0764723	0.259045	-
Solyc01g057220	11	0	5	0	0.2	0.220914	0	0	0.09	0.100713	0	0	0.1	0.045	-1.152	0.710426	0.882638	-
Solyc01g057270	124	153	127	131	2.22	0.48938	2.73	0.612688	2.22	0.495788	2.24	0.510355	2.475	2.23	-0.1504	0.618881	0.833339	-
Solyc01g057300	0	0	5	11	0	0	0	0	0.09	0.0779809	0.19	0.16795	0.001	0.14	7.1293	0.0692366	0.242995	-
Solyc01g057310	1065	1288	833	1652	19.05	5.90192	22.96	7.24191	14.59	4.57934	28.25	9.04582	21.005	21.42	0.0282	0.892197	0.959582	-
Solyc01g057320	297	341	114	399	5.31	1.61406	6.08	1.88154	2	0.615893	6.82	2.1426	5.695	4.41	-0.3689	0.400807	0.703494	-
Solyc01g057330	0	0	0	2	0	0	0	0	0	0	0.03	0.189741	0.001	0.015	3.9069	0.642632	0.843373	-
Solyc01g057340	318	336	167	230	5.69	1.47672	5.99	1.58269	2.93	0.770377	3.93	1.05417	5.84	3.43	-0.7678	0.00831899	0.0497729	-
Solyc01g057430	3	7	13	8	0.05	0.173114	0.12	0.422987	0.23	0.806753	0.14	0.500982	0.085	0.185	1.122	0.515024	0.777025	-
Solyc01g057440	28	44	42	36	0.5	0.576766	0.78	0.916026	0.74	0.864792	0.62	0.739185	0.64	0.68	0.0875	0.971714	0.991486	-
Solyc01g057445	474	507	393	474	8.48	19.5735	9.04	21.2434	6.88	16.0883	8.11	19.3474	8.76	7.495	-0.225	0.246497	0.544219	-
Solyc01g057470	3	3	3	3	0.05	0.526267	0.05	0.535784	0.05	0.533158	0.05	0.543923	0.05	0.05	0	0.963354	0.988354	-
Solyc01g057520	1398	1363	1339	1722	25	5.42569	24.29	5.36692	23.46	5.15813	29.44	6.60364	24.645	26.45	0.102	0.834994	0.936838	-
Solyc01g057570	647	785	635	681	11.57	3.68826	13.99	4.54035	11.12	3.59123	11.64	3.83507	12.78	11.38	-0.1674	0.33169	0.642129	-
Solyc01g057590	4	0	0	4	0.07	0.264393	0	0	0	0	0.07	0.273263	0.035	0.035	0	0.96104	0.987435	-
Solyc01g057680	0	0	5	12	0	0	0	0	0.09	0.0315179	0.21	0.0750266	0.001	0.15	7.2288	0.0601463	0.220459	-
Solyc01g057707	31	30	82	82	0.55	0.156458	0.53	0.153495	1.44	0.414999	1.4	0.411618	0.54	1.42	1.3949	0.026155	0.12034	Up
Solyc01g057760	5026	5747	5769	5848	89.89	24.8457	102.43	28.8237	101.06	28.2988	100	28.5674	96.16	100.53	0.0641	0.94677	0.982299	-
Solyc01g057770	28744	28724	13750	12515	514.09	309.552	511.93	313.826	240.88	146.942	214	133.18	513.01	227.44	-1.1735	1.47e-12	7.51e-11	Down
Solyc01g057780	1324	1381	1510	1439	23.68	9.547	24.61	10.1014	26.45	10.8034	24.61	10.2548	24.145	25.53	0.0805	0.885794	0.957078	-
Solyc01g057785	0	3	0	3	0	0	0.05	0.19795	0	0	0.05	0.200957	0.025	0.025	0	0.972648	0.99169	-
Solyc01g057830	358	332	377	428	6.4	3.13345	5.92	2.95085	6.6	3.27368	7.32	3.70412	6.16	6.96	0.1762	0.655991	0.851352	-
Solyc01g057840	1466	1507	1489	1504	26.22	9.8375	26.86	10.2599	26.08	9.9131	25.72	9.97365	26.54	25.9	-0.0352	0.623025	0.834185	-
Solyc01g057850	1210	1142	963	1135	21.64	3.90133	20.35	3.73511	16.87	3.08121	19.41	3.6167	20.995	18.14	-0.2109	0.164112	0.428266	-
Solyc01g057853	18	37	65	103	0.32	0.624753	0.66	1.31185	1.14	2.25482	1.76	3.55142	0.49	1.45	1.5652	0.0305017	0.135286	Up
Solyc01g057900	4205	4222	3588	3858	75.21	4.76415	75.25	4.85288	62.86	4.03398	65.97	4.31904	75.23	64.415	-0.2239	0.0666404	0.237049	-
Solyc01g057910	1137	1297	1308	1009	20.34	28.3016	23.12	32.7514	22.91	32.2949	17.25	24.8073	21.73	20.08	-0.1139	0.534351	0.786479	-
Solyc01g057940	11	12	8	4	0.2	0.364339	0.21	0.389474	0.14	0.258377	0.07	0.131797	0.205	0.105	-0.9652	0.471738	0.752416	-
Solyc01g057960	0	22	13	22	0	0	0.39	0.649828	0.23	0.381354	0.38	0.642784	0.195	0.305	0.6453	0.753243	0.903646	-
Solyc01g058010	2731	3263	1304	1314	48.84	24.2176	58.15	29.3554	22.84	11.4736	22.47	11.5157	53.495	22.655	-1.2396	5.75e-12	2.69e-10	Down
Solyc01g058020	670	1015	408	379	11.98	29.8015	18.09	45.8146	7.15	18.0193	6.48	16.6605	15.035	6.815	-1.1415	6e-05	0.000756957	Down
Solyc01g058030	0	6	9	11	0	0	0.11	0.215445	0.16	0.311839	0.19	0.377786	0.055	0.175	1.6699	0.431399	0.72604	-
Solyc01g058040	9	7	3	3	0.16	1.02965	0.12	0.786205	0.05	0.32598	0.05	0.332562	0.14	0.05	-1.4854	0.373619	0.680871	-
Solyc01g058060	0	11	0	0	0	0	0.2	2.26388	0	0	0	0	0.1	0.001	-6.6439	0.247544	0.545057	-
Solyc01g058070	4	5	4	8	0.07	0.642536	0.09	0.841056	0.07	0.650949	0.14	1.32818	0.08	0.105	0.3923	0.865435	0.949133	-
Solyc01g058100	112	120	73	70	2	7.82877	2.14	8.52826	1.28	5.07602	1.2	4.85485	2.07	1.24	-0.7393	0.0870122	0.283353	-
Solyc01g058140	2901	3438	4395	3937	51.88	7.35175	61.27	8.83938	76.99	11.0529	67.32	9.85975	56.575	72.155	0.3509	0.129169	0.369065	-
Solyc01g058160	35	39	20	68	0.63	0.637049	0.7	0.720632	0.35	0.35855	1.16	1.21233	0.665	0.755	0.1831	0.893911	0.960503	-
Solyc01g058170	36	29	17	31	0.64	1.13447	0.52	0.938424	0.3	0.538745	0.53	0.971001	0.58	0.415	-0.4829	0.506484	0.773288	-
Solyc01g058190	685	834	812	859	12.25	10.7766	14.86	13.309	14.22	12.6734	14.69	13.3566	13.555	14.455	0.0927	0.86124	0.947681	-
Solyc01g058200	1	2	0	0	0.02	0.120519	0.04	0.245397	0	0	0	0	0.03	0.001	-4.9069	0.520476	0.777936	-
Solyc01g058205	180	218	240	294	3.22	3.16153	3.89	3.88843	4.2	4.17773	5.03	5.10435	3.555	4.615	0.3765	0.325175	0.634569	-
Solyc01g058225	0	4	0	6	0	0	0.07	0.070439	0	0	0.1	0.102156	0.035	0.05	0.5146	0.907432	0.96677	-
Solyc01g058250	32	0	42	66	0.57	1.11284	0	0	0.74	1.46366	1.13	2.28017	0.285	0.935	1.714	0.283628	0.589415	-
Solyc01g058260	8800	9430	2247	2189	157.39	77.7172	168.07	84.4915	39.36	19.69	37.43	19.1025	162.73	38.395	-2.0835	8.64e-39	7.18e-36	Down
Solyc01g058270	443	452	313	412	7.92	2.7713	8.06	2.87129	5.48	1.94262	7.04	2.54602	7.99	6.26	-0.352	0.120299	0.352474	-
Solyc01g058280	1906	1984	2569	2713	34.09	21.0679	35.36	22.2479	45	28.1745	46.39	29.6312	34.725	45.695	0.3961	0.0381227	0.159256	-
Solyc01g058320	3031	3401	2374	2387	54.21	61.0172	60.61	69.4545	41.59	47.4255	40.82	47.4873	57.41	41.205	-0.4785	0.00197582	0.0154464	-
Solyc01g058350	9	6	4	10	0.16	1.34366	0.11	0.940472	0.07	0.595549	0.17	1.47554	0.135	0.12	-0.1699	0.880811	0.955571	-
Solyc01g058390	3092	2824	2888	3295	55.3	21.6752	50.33	20.0839	50.59	20.0887	56.34	22.8237	52.815	53.465	0.0176	0.808029	0.925971	-
Solyc01g058450	2686	2824	2826	2764	48.04	6.19081	50.33	6.6032	49.51	6.46379	47.26	6.29462	49.185	48.385	-0.0237	0.655279	0.851043	-
Solyc01g058470	114	141	85	99	2.04	24.775	2.51	31.0342	1.49	18.3324	1.69	21.213	2.275	1.59	-0.5168	0.19052	0.469014	-
Solyc01g058520	91	110	123	141	1.63	2.3653	1.96	2.8956	2.15	3.16073	2.41	3.61449	1.795	2.28	0.345	0.493443	0.767794	-
Solyc01g058530	110	73	155	160	1.97	6.89123	1.3	4.62974	2.72	9.63938	2.74	9.90631	1.635	2.73	0.7396	0.138527	0.386473	-
Solyc01g058535	1	17	5	10	0.02	0.250604	0.3	3.82703	0.09	1.14248	0.17	2.20159	0.16	0.13	-0.2996	0.837198	0.937902	-
Solyc01g058540	10	12	10	21	0.18	0.278248	0.21	0.330493	0.18	0.281892	0.36	0.575167	0.195	0.27	0.4695	0.752585	0.903646	-
Solyc01g058665	0	0	0	6	0	0	0	0	0	0	0.1	0.152787	0.001	0.05	5.6439	0.424355	0.720964	-
Solyc01g058670	2762	3220	3492	4059	49.4	75.1859	57.39	88.926	61.17	94.3187	69.41	109.185	53.395	65.29	0.2902	0.166308	0.431681	-
Solyc01g058720	1827	1289	489	768	32.68	93.1322	22.97	66.6442	8.57	24.7428	13.13	38.6735	27.825	10.85	-1.3587	1.44e-06	2.67e-05	Down
Solyc01g058730	5123	5508	5576	6552	91.63	23.4923	98.17	25.6242	97.68	25.3713	112.03	29.6861	94.9	104.855	0.1439	0.569431	0.80722	-
Solyc01g059830	1272	1189	1567	1776	22.75	13.8039	21.19	13.0898	27.45	16.8738	30.37	19.0457	21.97	28.91	0.396	0.0661225	0.235597	-
Solyc01g059860	3277	3251	4353	3753	58.61	15.8123	57.94	15.9142	76.26	20.8435	64.17	17.8931	58.275	70.215	0.2689	0.271398	0.574232	-
Solyc01g059870	1730	1906	1073	1272	30.94	9.75922	33.97	10.9087	18.8	6.00762	21.75	7.09064	32.455	20.275	-0.6787	4.74e-05	0.000610257	-
Solyc01g059880	4501	4420	1642	3235	80.5	30.833	78.77	30.7159	28.77	11.1637	55.32	21.8994	79.635	42.045	-0.9215	0.000556476	0.00527129	-
Solyc01g059900	40	6	31	67	0.72	2.9654	0.11	0.46124	0.54	2.25317	1.15	4.89531	0.415	0.845	1.0258	0.37794	0.683368	-
Solyc01g059910	0	0	2	0	0	0	0	0	0.04	0.036092	0	0	0.001	0.02	4.3219	0.62167	0.833339	-
Solyc01g059920	303	377	323	433	5.42	1.23801	6.72	1.5627	5.66	1.30976	7.4	1.74698	6.07	6.53	0.1054	0.876562	0.953969	-
Solyc01g059930	8791	8020	9624	8751	157.23	140.352	142.94	129.903	168.6	152.472	149.64	138.058	150.085	159.12	0.0843	0.862885	0.948356	-
Solyc01g059950	5	0	6	9	0.09	0.0692682	0	0	0.11	0.0857697	0.15	0.11932	0.045	0.13	1.5305	0.525934	0.780782	-
Solyc01g059965	10230	6868	20965	31513	182.97	212.72	122.4	144.875	367.27	432.577	538.85	647.481	152.685	453.06	1.5691	1.59e-08	4.26e-07	Up
Solyc01g060010	10	6	19	40	0.18	0.507472	0.11	0.31573	0.33	0.942548	0.68	1.98143	0.145	0.505	1.8002	0.105814	0.323128	-
Solyc01g060015	22	0	26	16	0.39	0.291448	0	0	0.46	0.348261	0.27	0.208541	0.195	0.365	0.9044	0.639707	0.843373	-
Solyc01g060020	10051	6862	21051	31442	179.76	203.883	122.3	141.221	368.78	423.746	537.63	630.236	151.03	453.205	1.5853	5.83e-09	1.69e-07	Up
Solyc01g060030	3307	3713	5081	4707	59.15	72.8441	66.17	82.9629	89.01	111.052	80.49	102.45	62.66	84.75	0.4357	0.0348963	0.148867	-
Solyc01g060040	1442	1667	1507	1419	25.79	12.3736	29.71	14.5121	26.4	12.8321	24.26	12.03	27.75	25.33	-0.1316	0.366362	0.675078	-
Solyc01g060050	582	611	543	425	10.41	2.46357	10.89	2.62377	9.51	2.28006	7.27	1.7782	10.65	8.39	-0.3441	0.167362	0.433544	-
Solyc01g060053	0	4	0	0	0	0	0.07	0.0793847	0	0	0	0	0.035	0.001	-5.1293	0.466855	0.748624	-
Solyc01g060070	140	137	270	241	2.5	1.97153	2.44	1.95901	4.73	3.77898	4.12	3.35809	2.47	4.425	0.8412	0.0260239	0.119927	-
Solyc01g060080	997	1308	1013	1154	17.83	23.4975	23.31	31.2749	17.75	23.6984	19.73	26.8738	20.57	18.74	-0.1344	0.391954	0.696859	-
Solyc01g060090	359	486	285	342	6.42	1.01258	8.66	1.39058	4.99	0.797341	5.85	0.953632	7.54	5.42	-0.4763	0.0715302	0.24861	-
Solyc01g060100	128	121	68	94	2.29	2.27292	2.16	2.18266	1.19	1.19659	1.61	1.6516	2.225	1.4	-0.6684	0.10846	0.328618	-
Solyc01g060130	1105	992	1330	1557	19.76	22.6175	17.68	20.6027	23.3	27.0187	26.62	31.4918	18.72	24.96	0.415	0.0719027	0.2494	-
Solyc01g060140	4272	4870	4484	4106	76.41	41.8973	86.79	48.4494	78.55	43.6347	70.21	39.7893	81.6	74.38	-0.1337	0.322928	0.632003	-
Solyc01g060160	11	5	3	5	0.2	0.467101	0.09	0.213997	0.05	0.118304	0.09	0.217247	0.145	0.07	-1.0506	0.50301	0.770676	-
Solyc01g060170	761	772	733	659	13.61	5.73306	13.76	5.90106	12.84	5.47952	11.27	4.90663	13.685	12.055	-0.183	0.316401	0.626221	-
Solyc01g060180	7707	8133	5995	3821	137.84	76.7717	144.95	82.1915	105.02	59.2581	65.34	37.6128	141.395	85.18	-0.7311	0.00548471	0.0355019	-
Solyc01g060200	22	31	29	34	0.39	0.151708	0.55	0.217816	0.51	0.200985	0.58	0.233187	0.47	0.545	0.2136	0.853861	0.944966	-
Solyc01g060210	37	55	61	38	0.66	1.03374	0.98	1.5627	1.07	1.69786	0.65	1.05223	0.82	0.86	0.0687	0.969422	0.99079	-
Solyc01g060240	485	455	327	268	8.67	8.33292	8.11	7.93565	5.73	5.57934	4.58	4.54962	8.39	5.155	-0.7027	0.011859	0.0655318	-
Solyc01g060250	94	92	106	95	1.68	1.79296	1.64	1.78192	1.86	2.01106	1.62	1.78693	1.66	1.74	0.0679	0.972087	0.991673	-
Solyc01g060260	112	64	66	56	2	3.16605	1.14	1.83728	1.16	1.86035	0.96	1.57069	1.57	1.06	-0.5667	0.290303	0.597152	-
Solyc01g060270	0	6	2	0	0	0	0.11	0.147177	0.04	0.0532567	0	0	0.055	0.02	-1.4594	0.684759	0.869056	-
Solyc01g060280	1865	1501	1434	1358	33.36	6.22122	26.75	5.07874	25.12	4.7459	23.22	4.47551	30.055	24.17	-0.3144	0.102261	0.315586	-
Solyc01g060390	0	0	0	3	0	0	0	0	0	0	0.05	0.321215	0.001	0.025	4.6439	0.556894	0.798986	-
Solyc01g060395	19	23	13	23	0.34	0.341326	0.41	0.419042	0.23	0.233921	0.39	0.404657	0.375	0.31	-0.2746	0.729114	0.891514	-
Solyc01g060410	798	739	661	1047	14.27	8.99741	13.17	8.454	11.58	7.39693	17.9	11.6648	13.72	14.74	0.1035	0.894452	0.960765	-
Solyc01g060450	44	61	37	39	0.79	1.14637	1.09	1.61031	0.65	0.955569	0.67	1.00486	0.94	0.66	-0.5102	0.391038	0.696236	-
Solyc01g060460	0	20	7	0	0	0	0.36	0.209908	0.12	0.0696265	0	0	0.18	0.06	-1.585	0.592795	0.822134	-
Solyc01g060470	9800	9467	11066	11591	175.27	76.3848	168.72	74.8599	193.86	85.5928	198.2	89.2759	171.995	196.03	0.1887	0.374296	0.681112	-
Solyc01g060490	8	13	17	12	0.14	0.421817	0.23	0.705517	0.3	0.91573	0.21	0.653954	0.185	0.255	0.463	0.749969	0.902281	-
Solyc01g065490	481	597	618	634	8.6	6.10691	10.64	7.69215	10.83	7.79115	10.84	7.9558	9.62	10.835	0.1716	0.629083	0.837748	-
Solyc01g065500	550	524	618	729	9.84	6.82575	9.34	6.59607	10.83	7.61086	12.47	8.94032	9.59	11.65	0.2807	0.328097	0.637905	-
Solyc01g065510	4619	4496	3414	3933	82.61	208.125	80.13	205.527	59.81	152.656	67.25	175.111	81.37	63.53	-0.3571	0.00733982	0.0450023	-
Solyc01g065530	65519	57671	35074	28930	1171.82	796.987	1027.83	711.696	614.44	423.369	494.68	347.733	1099.83	554.56	-0.9879	7.75e-07	1.53e-05	-
Solyc01g065540	1811	1977	2509	2760	32.39	16.4853	35.23	18.255	43.95	22.6618	47.19	24.8237	33.81	45.57	0.4306	0.0232783	0.10999	-
Solyc01g065545	2	0	2	0	0.04	0.123828	0	0	0.04	0.125449	0	0	0.02	0.02	0	0.991359	0.997396	-
Solyc01g065550	925	1006	556	561	16.54	7.27527	17.93	8.02929	9.74	4.34033	9.59	4.35977	17.235	9.665	-0.8345	3.11e-05	0.000426744	-
Solyc01g065560	978	1034	908	1011	17.49	10.0266	18.43	10.7565	15.91	9.24025	17.29	10.2445	17.96	16.6	-0.1136	0.374517	0.681112	-
Solyc01g065570	27	47	1	30	0.48	0.771192	0.84	1.37399	0.02	0.0325538	0.51	0.846882	0.66	0.265	-1.3165	0.298023	0.60647	-
Solyc01g065580	3396	3305	3111	3373	60.74	28.0672	58.9	27.7092	54.5	25.5136	57.68	27.5475	59.82	56.09	-0.0929	0.343092	0.653862	-
Solyc01g065643	0	4	0	0	0	0	0.07	0.0093518	0	0	0	0	0.035	0.001	-5.1293	0.466855	0.748624	-
Solyc01g065680	131	143	122	155	2.34	12.2331	2.55	13.572	2.14	11.334	2.65	14.3185	2.445	2.395	-0.0298	0.817578	0.930264	-
Solyc01g065690	576	1093	1396	1002	10.3	15.1978	19.48	29.2628	24.46	36.5637	17.13	26.1236	14.89	20.795	0.4819	0.224236	0.51564	-
Solyc01g065700	5282	6374	4452	2090	94.47	57.4388	113.6	70.319	77.99	48.0397	35.74	22.4594	104.035	56.865	-0.8715	0.0140837	0.0750328	-
Solyc01g065710	184	291	392	296	3.29	2.71288	5.19	4.35697	6.87	5.73906	5.06	4.31237	4.24	5.965	0.4925	0.246128	0.543679	-
Solyc01g065720	2536	2755	2628	2562	45.36	5.32344	49.1	5.86657	46.04	5.47399	43.81	5.31403	47.23	44.925	-0.0722	0.476374	0.755804	-
Solyc01g065740	85	159	109	154	1.52	0.823158	2.83	1.5603	1.91	1.04791	2.63	1.47206	2.175	2.27	0.0617	0.994681	0.998573	-
Solyc01g065750	27	39	27	34	0.48	2.37811	0.7	3.53079	0.47	2.35906	0.58	2.96996	0.59	0.525	-0.1684	0.779745	0.91454	-
Solyc01g065810	9	7	9	7	0.16	0.979102	0.12	0.747605	0.16	0.991922	0.12	0.758963	0.14	0.14	0	0.94789	0.982614	-
Solyc01g065840	997	991	1107	1232	17.83	12.0402	17.66	12.1411	19.39	13.2651	21.07	14.7055	17.745	20.23	0.1891	0.484966	0.760341	-
Solyc01g065845	4	0	0	0	0.07	0.0436018	0	0	0	0	0	0	0.035	0.001	-5.1293	0.461169	0.746741	-
Solyc01g065980	1127	1060	2239	4764	20.16	19.8104	18.89	18.8981	39.22	39.0444	81.46	82.7328	19.525	60.34	1.6278	1.16e-06	2.2e-05	Up
Solyc01g066020	0	0	0	4	0	0	0	0	0	0	0.07	0.0497058	0.001	0.035	5.1293	0.49954	0.768282	-
Solyc01g066040	3	34	5	32	0.05	0.26372	0.61	3.27556	0.09	0.480911	0.55	2.99824	0.33	0.32	-0.0444	0.928399	0.974536	-
Solyc01g066050	5737	5687	5702	6100	102.61	57.7749	101.36	58.1031	99.89	56.9799	104.31	60.7025	101.985	102.1	0.0016	0.714617	0.885095	-
Solyc01g066060	757	850	856	949	13.54	7.33932	15.15	8.36051	15	8.23717	16.23	9.09257	14.345	15.615	0.1224	0.745764	0.899655	-
Solyc01g066070	7	9	3	4	0.13	0.119467	0.16	0.149695	0.05	0.0465505	0.07	0.0664866	0.145	0.06	-1.273	0.43567	0.730455	-
Solyc01g066100	3	0	4	4	0.05	0.0832702	0	0	0.07	0.118105	0.07	0.120489	0.025	0.07	1.4854	0.640761	0.843373	-
Solyc01g066145	0	0	8	3	0	0	0	0	0.14	0.527299	0.05	0.192124	0.001	0.095	6.5699	0.146512	0.400122	-
Solyc01g066150	0	0	5	0	0	0	0	0	0.09	0.422562	0	0	0.001	0.045	5.4919	0.438646	0.732436	-
Solyc01g066160	11	22	10	32	0.2	1.64459	0.39	3.26493	0.18	1.49951	0.55	4.67434	0.295	0.365	0.3072	0.846302	0.941533	-
Solyc01g066200	13	21	0	2	0.23	2.01736	0.37	3.304	0	0	0.03	0.271962	0.3	0.015	-4.3219	0.022422	0.106964	Down
Solyc01g066260	26	39	5	0	0.47	2.05361	0.7	3.11387	0.09	0.398393	0	0	0.585	0.045	-3.7004	0.0110214	0.0617962	Down
Solyc01g066270	5	12	0	0	0.09	0.38965	0.21	0.925623	0	0	0	0	0.15	0.001	-7.2288	0.0446419	0.178312	Down
Solyc01g066290	151	259	14	33	2.7	10.6569	4.62	18.5649	0.25	0.999672	0.56	2.28448	3.66	0.405	-3.1758	3.51e-08	8.97e-07	Down
Solyc01g066310	5213	5460	5785	5376	93.24	25.6429	97.31	27.2462	101.34	28.2355	91.93	26.1309	95.275	96.635	0.0204	0.858419	0.946354	-
Solyc01g066340	269	275	191	165	4.81	38.3537	4.9	39.7779	3.35	27.0618	2.82	23.2404	4.855	3.085	-0.6542	0.0365933	0.154369	-
Solyc01g066360	0	4	0	0	0	0	0.07	0.071453	0	0	0	0	0.035	0.001	-5.1293	0.466855	0.748624	-
Solyc01g066420	0	2	0	0	0	0	0.04	0.0488062	0	0	0	0	0.02	0.001	-4.3219	0.606259	0.825766	-
Solyc01g066430	19333	20059	15454	12122	345.77	629.403	357.5	662.523	270.73	499.261	207.28	389.969	351.635	239.005	-0.557	0.00491403	0.0325351	-
Solyc01g066440	542	624	375	364	9.69	19.9028	11.12	23.2529	6.57	13.6711	6.22	13.2042	10.405	6.395	-0.7023	0.00292376	0.0213001	-
Solyc01g066450	1433	1511	525	428	25.63	22.3151	26.93	23.8709	9.2	8.11498	7.32	6.58707	26.28	8.26	-1.6698	1.59e-12	8.07e-11	Down
Solyc01g066455	3	0	0	0	0.05	0.118056	0	0	0	0	0	0	0.025	0.001	-4.6439	0.516529	0.777025	-
Solyc01g066457	14	20	6	14	0.25	0.394964	0.36	0.579033	0.11	0.17606	0.24	0.391886	0.305	0.175	-0.8015	0.454966	0.746741	-
Solyc01g066480	1793	1728	1162	1346	32.07	10.7958	30.8	10.5557	20.36	6.94356	23.02	8.00924	31.435	21.69	-0.5353	0.000920675	0.00809635	-
Solyc01g066490	0	0	4	0	0	0	0	0	0.07	0.416737	0	0	0.001	0.035	5.1293	0.480105	0.755804	-
Solyc01g066500	7	13	5	11	0.13	0.331039	0.23	0.596276	0.09	0.232182	0.19	0.500059	0.18	0.14	-0.3626	0.755788	0.904217	-
Solyc01g066510	12	30	14	49	0.21	0.0532808	0.53	0.136902	0.25	0.06426	0.84	0.220273	0.37	0.545	0.5587	0.666208	0.856597	-
Solyc01g066520	2588	2085	2318	2809	46.29	17.1101	37.16	13.9837	40.61	15.2071	48.03	18.3488	41.725	44.32	0.087	0.902715	0.964815	-
Solyc01g066560	234	338	159	185	4.19	2.33422	6.02	3.41435	2.79	1.57464	3.16	1.81948	5.105	2.975	-0.779	0.0188264	0.0939132	-
Solyc01g066570	120	91	702	608	2.15	4.93854	1.62	3.78842	12.3	28.623	10.4	24.6902	1.885	11.35	2.5901	9.41e-15	6.33e-13	Up
Solyc01g066590	2320	2413	3735	3534	41.49	26.9049	43.01	28.3949	65.43	42.9848	60.43	40.5016	42.25	62.93	0.5748	0.00328983	0.0235608	-
Solyc01g066610	277	303	195	416	4.95	1.64574	5.4	1.82782	3.42	1.15195	7.11	2.44319	5.175	5.265	0.0249	0.90298	0.964823	-
Solyc01g066612	4	0	0	0	0.07	0.120563	0	0	0	0	0	0	0.035	0.001	-5.1293	0.461169	0.746741	-
Solyc01g066620	8	4	8	41	0.14	0.064291	0.07	0.0327268	0.14	0.0651328	0.7	0.332239	0.105	0.42	2	0.163906	0.427988	-
Solyc01g066625	0	0	1	1	0	0	0	0	0.02	0.0158155	0.02	0.0161348	0.001	0.02	4.3219	0.63191	0.838912	-
Solyc01g066630	15	13	16	17	0.27	4.17918	0.23	3.62442	0.28	4.39072	0.29	4.63935	0.25	0.285	0.189	0.89959	0.963312	-
Solyc01g066640	532	598	979	1303	9.51	14.5207	10.66	16.571	17.15	26.529	22.28	35.1604	10.085	19.715	0.9671	5.77e-05	0.000729461	-
Solyc01g066680	4	0	0	0	0.07	0.143279	0	0	0	0	0	0	0.035	0.001	-5.1293	0.461169	0.746741	-
Solyc01g066690	2894	2899	3756	4194	51.76	7.7591	51.67	7.88567	65.8	9.99292	71.71	11.1104	51.715	68.755	0.4109	0.0218743	0.105032	-
Solyc01g066700	96	98	42	40	1.72	1.45579	1.75	1.50797	0.74	0.634531	0.68	0.594855	1.735	0.71	-1.289	0.0125053	0.0682873	Down
Solyc01g066710	41	47	11	57	0.73	2.73542	0.84	3.20453	0.19	0.721282	0.97	3.75669	0.785	0.58	-0.4366	0.581905	0.814786	-
Solyc01g066720	5930	4550	16521	14251	106.06	105.667	81.09	82.2508	289.42	292.125	243.68	250.923	93.575	266.55	1.5102	1.8e-10	6.62e-09	Up
Solyc01g066730	99	96	98	153	1.77	3.13049	1.71	3.07906	1.72	3.08189	2.62	4.78929	1.74	2.17	0.3186	0.587205	0.819171	-
Solyc01g066740	1512	1378	1215	2165	27.04	7.68834	24.56	7.10948	21.28	6.12982	37.02	10.8791	25.8	29.15	0.1761	0.707347	0.881235	-
Solyc01g066760	274	248	157	146	4.9	22.0612	4.42	20.26	2.75	12.5434	2.5	11.6333	4.66	2.625	-0.828	0.0103164	0.0586988	-
Solyc01g066770	92	144	155	308	1.65	1.11104	2.57	1.76183	2.72	1.85552	5.27	3.66765	2.11	3.995	0.921	0.0760231	0.257964	-
Solyc01g066775	0	0	3	0	0	0	0	0	0.05	0.11784	0	0	0.001	0.025	4.6439	0.536636	0.786479	-
Solyc01g066790	6	3	4	13	0.11	1.33591	0.05	0.618212	0.07	0.861256	0.22	2.76146	0.08	0.145	0.858	0.646864	0.845912	-
Solyc01g066810	0	6	0	0	0	0	0.11	0.149753	0	0	0	0	0.055	0.001	-5.7814	0.394435	0.697754	-
Solyc01g066820	344	357	189	321	6.15	1.71407	6.36	1.80465	3.31	0.934611	5.49	1.58146	6.255	4.4	-0.5075	0.0941096	0.298398	-
Solyc01g066830	925	895	836	804	16.54	2.77605	15.95	2.72543	14.65	2.49103	13.75	2.38521	16.245	14.2	-0.1941	0.246984	0.544791	-
Solyc01g066840	10849	11695	10985	14354	194.04	239.711	208.43	262.144	192.44	240.847	245.44	313.382	201.235	218.94	0.1217	0.715228	0.885361	-
Solyc01g066850	147	305	227	278	2.63	2.69977	5.44	5.6853	3.98	4.13908	4.75	5.0396	4.035	4.365	0.1134	0.889195	0.958673	-
Solyc01g066860	1180	1775	1105	973	21.1	61.9964	31.63	94.6164	19.36	57.6287	16.64	50.5322	26.365	18	-0.5506	0.0280809	0.127173	-
Solyc01g066870	1715	1565	1922	1911	30.67	18.43	27.89	17.0626	33.67	20.4977	32.68	20.2967	29.28	33.175	0.1802	0.509931	0.776205	-
Solyc01g066880	512	776	621	591	9.16	15.1697	13.83	23.3178	10.88	18.2541	10.11	17.3047	11.495	10.495	-0.1313	0.537154	0.786924	-
Solyc01g066900	1072	1124	782	1096	19.17	12.5237	20.03	13.3222	13.7	9.06737	18.74	12.6535	19.6	16.22	-0.2731	0.131391	0.372891	-
Solyc01g066910	4512	4274	19446	12733	80.7	321.741	76.17	309.172	340.66	1375.95	217.72	897.144	78.435	279.19	1.8317	3.6e-11	1.49e-09	Up
[truncated: 24,639 more rows]

## Sheet: Supplementary Table 6
Supplementary Table 6: Hypoxia-responsive genes from Arabidopsis, identified as significantly differentially expressed in response to hypoxic stress, as revealed by the tomato transcriptome analysis conducted in this study.
[truncated: 16 more rows]

[truncated: 22 more sheets: Supplementary Table 7, Supplementary Table 8, Supplementary Table 9, Supplementary Table 10, Supplementary Table 11, Supplementary Table 12, Supplementary Table 13, Supplementary Table 14, Supplementary Table 15, Supplementary Table 16, Supplementary Table 17, Supplementary Table 18, Supplementary Table 19, Supplementary Table 20, Supplementary Table 21, Supplementary Table 22, Supplementary Table 23, Supplementary Table 24, Supplementary Table 25, Supplementary Table 26 …]
